# Supplementary material for: Effects of Antioxidants in Human Cancers: Differential Effects on Non-Coding Intronic RNA Expression
Source: Antioxidants (Basel). 2016 Jan 4;5(1):1. doi: 10.3390/antiox5010001 (PMC4808750; doi:10.3390/antiox5010001)
Supplement: Supplementary file 1 [file antioxidants-05-00001-s001.zip]

Archive with 4 entries (3 files):
- antioxidants-05-00001-supplementary/
- antioxidants-05-00001-supplementary/antioxidants-98973-supplementary figure.docx
- antioxidants-05-00001-supplementary/Supplementary data 2.xlsx
- antioxidants-05-00001-supplementary/Supplementry data 1.xlsx
