# Supplementary material for: Effects of Antioxidants in Human Cancers: Differential Effects on Non-Coding Intronic RNA Expression
Source: Antioxidants (Basel). 2016 Jan 4;5(1):1. doi: 10.3390/antiox5010001 (PMC4808750; doi:10.3390/antiox5010001)
Supplement: Supplementary file 1 [file antioxidants-05-00001-s001.zip › antioxidants-05-00001-supplementary/Supplementary data 2.xlsx]

## Sheet: PREC_6_UP
Genes with significantly increased intronic expression after 6 hours Sulforaphane treatment in normal prostate epithelial cells.
GeneID	Gene symbol	Fold change	FDR
ENSG00000150076		3.80273	0
ENSG00000166503		3.86107	0
ENSG00000167674		4.01915	2e-05
ENSG00000174093		2.84801	2e-05
ENSG00000187988		9.13143	0
ENSG00000188002		2.68869	0
ENSG00000196193		2.45265	0.00664
ENSG00000198632		2.78002	1e-05
ENSG00000214135		2.83935	0
ENSG00000215512		2.43686	0
ENSG00000223457		2.18045	1e-05
ENSG00000223509		4.02245	0
ENSG00000223539		2.38172	0.0024
ENSG00000223614		2.74726	0.00076
ENSG00000225678		2.16602	0.00305
ENSG00000227827		3.85867	0
ENSG00000229018		2.65795	0.00024
ENSG00000229212		3.63232	0
ENSG00000230036		2.13077	0.00013
ENSG00000231517		7.62904	0
ENSG00000232456		2.06869	0.00668
ENSG00000235142		2.24844	0
ENSG00000235583		11.2765	0
ENSG00000236155		6.11901	0
ENSG00000244346		2.30779	0
ENSG00000244627		2.8336	0
ENSG00000249755		2.52802	0.00901
ENSG00000250345		2.89995	0.00023
ENSG00000251427		2.38189	2e-05
ENSG00000251602		2.33256	0.00117
ENSG00000251634		2.56383	5e-05
ENSG00000254913		2.26844	0.00121
ENSG00000255185		2.13613	0
ENSG00000255753		3.11372	0
ENSG00000257489		3.45057	0
ENSG00000258488		2.80775	0.00338
ENSG00000260144		2.11687	0.00034
ENSG00000261303		4.31511	0
ENSG00000261405		2.65373	0.0086
ENSG00000261457		2.96967	0
ENSG00000262920		2.09752	0
ENSG00000263718		2.68495	0.00335
ENSG00000264538		3.37176	0
ENSG00000266537		2.9092	0.00059
ENSG00000266865		2.93687	0
ENSG00000266907		2.11715	0.00834
ENSG00000268027		3.04366	0
ENSG00000268427		2.42723	1e-05
ENSG00000268788		2.85541	0
ENSG00000272514		2.17165	0.00345
ENSG00000175899	A2M	3.43073	0.00048
ENSG00000250420	AACSP1	2.14276	1e-05
ENSG00000109576	AADAT	2.05607	0
ENSG00000090861	AARS	4.10392	0.00254
ENSG00000149313	AASDHPPT	9.78402	0
ENSG00000085563	ABCB1	2.91607	0.00273
ENSG00000023839	ABCC2	3.84167	0.00066
ENSG00000091262	ABCC6	6.69089	0.00044
ENSG00000164163	ABCE1	2.76471	0.00196
ENSG00000204574	ABCF1	3.5871	0
ENSG00000154175	ABI3BP	2.31641	0.00103
ENSG00000132142	ACACA	2.51066	0.00029
ENSG00000114331	ACAP2	2.42354	0
ENSG00000130234	ACE2	2.08637	0.00069
ENSG00000078124	ACER3	2.79317	0
ENSG00000184227	ACOT1	2.77982	0
ENSG00000112304	ACOT13	4.00132	1e-05
ENSG00000101473	ACOT8	3.81122	0.0036
ENSG00000161533	ACOX1	2.19801	0.00382
ENSG00000087008	ACOX3	2.80887	0.00029
ENSG00000123983	ACSL3	2.06926	0.00285
ENSG00000005187	ACSM3	3.80573	0
ENSG00000183549	ACSM5	2.61476	0
ENSG00000136518	ACTL6A	3.06268	2e-05
ENSG00000113812	ACTR8	3.07604	5e-05
ENSG00000170634	ACYP2	2.10465	0.00299
ENSG00000151694	ADAM17	2.23572	0.00615
ENSG00000008277	ADAM22	4.55379	0.00033
ENSG00000149451	ADAM33	2.06818	0.0005
ENSG00000196115	ADAM5	2.91298	0.00042
ENSG00000173157	ADAMTS20	2.36496	5e-05
ENSG00000156140	ADAMTS3	4.24111	0
ENSG00000065457	ADAT1	2.66577	0.00086
ENSG00000174233	ADCY6	2.41041	0
ENSG00000121281	ADCY7	2.20924	0.00911
ENSG00000155897	ADCY8	2.22177	0.00284
ENSG00000148700	ADD3	2.88895	0
ENSG00000172955	ADH6	2.76998	0
ENSG00000178803	ADORA2A-AS1	2.64055	0.00411
ENSG00000106624	AEBP1	2.28385	0.0017
ENSG00000079557	AFM	3.61247	0
ENSG00000165923	AGBL2	3.28397	3e-05
ENSG00000186094	AGBL4	2.2293	0.0015
ENSG00000173744	AGFG1	2.39949	0.00268
ENSG00000164252	AGGF1	2.47843	0
ENSG00000204310	AGPAT1	7.43891	0
ENSG00000158669	AGPAT6	3.59916	0.00015
ENSG00000138678	AGPAT9	2.08728	0
ENSG00000168710	AHCYL1	3.14101	0
ENSG00000135541	AHI1	2.05336	1e-05
ENSG00000185567	AHNAK2	2.24574	0.00725
ENSG00000183773	AIFM3	2.88407	0.00019
ENSG00000268257	AIRN	3.07341	0.00823
ENSG00000129474	AJUBA	2.94027	0.0011
ENSG00000004455	AK2	2.67986	0
ENSG00000154027	AK5	2.02437	0.0097
ENSG00000196326	AKR1CL1	2.7344	0.00134
ENSG00000144908	ALDH1L1	2.14118	0.00055
ENSG00000108602	ALDH3A1	2.49102	0.0013
ENSG00000175548	ALG10B	2.58559	0.00549
ENSG00000151360	ALLC	2.32509	0.00393
ENSG00000179477	ALOX12B	6.83663	0
ENSG00000012779	ALOX5	2.88407	0.00561
ENSG00000073331	ALPK1	3.44663	0
ENSG00000136383	ALPK3	3.36831	1e-05
ENSG00000003393	ALS2	3.00214	2e-05
ENSG00000155749	ALS2CR12	2.81104	0.00056
ENSG00000183684	ALYREF	5.07191	0
ENSG00000166025	AMOTL1	2.36177	0.00026
ENSG00000114019	AMOTL2	2.31	0.00252
ENSG00000133805	AMPD3	2.42303	0.00615
ENSG00000141552	ANAPC11	4.63442	0.00079
ENSG00000176248	ANAPC2	2.68571	0.00446
ENSG00000091879	ANGPT2	3.5139	0
ENSG00000132855	ANGPTL3	3.56695	7e-05
ENSG00000029534	ANK1	4.14501	9e-05
ENSG00000153930	ANKFN1	2.01195	0
ENSG00000131503	ANKHD1	3.1517	0.00799
ENSG00000254996	ANKHD1-EIF4EBP3	3.1517	0.00799
ENSG00000172932	ANKRD13D	2.17699	0.00224
ENSG00000180071	ANKRD18A	2.93936	6e-05
ENSG00000187984	ANKRD19P	2.64897	4e-05
ENSG00000242676	ANKRD20A12P	5.38191	0.0009
ENSG00000206192	ANKRD20A9P	2.23792	0.00204
ENSG00000163126	ANKRD23	2.8574	0.00597
ENSG00000206560	ANKRD28	2.17208	0.00011
ENSG00000135976	ANKRD36	3.16	0.00374
ENSG00000196912	ANKRD36B	2.15168	0.00122
ENSG00000174501	ANKRD36C	4.23265	1e-05
ENSG00000100124	ANKRD54	7.03642	0
ENSG00000185046	ANKS1B	12.054	0
ENSG00000185101	ANO9	2.8466	0
ENSG00000198250	ANTXRL	3.72406	5e-05
ENSG00000165390	ANXA8	2.19222	7e-05
ENSG00000138356	AOX1	2.39786	0.00258
ENSG00000100280	AP1B1	3.10506	8e-05
ENSG00000006125	AP2B1	2.03356	0.00323
ENSG00000242802	AP5Z1	2.43768	0
ENSG00000113108	APBB3	3.19941	0.00158
ENSG00000169188	APEX2	2.81573	0
ENSG00000149089	APIP	4.5832	0
ENSG00000169621	APLF	2.20834	0.00791
ENSG00000239713	APOBEC3G	3.2807	0.00049
ENSG00000100342	APOL1	2.42687	0
ENSG00000062725	APPBP2	3.07076	0.00041
ENSG00000086159	AQP6	4.03652	0
ENSG00000078061	ARAF	2.03088	1e-05
ENSG00000143761	ARF1	2.48676	0.00894
ENSG00000124198	ARFGEF2	2.36032	0.00017
ENSG00000175220	ARHGAP1	2.15358	0.00778
ENSG00000140750	ARHGAP17	2.13866	0
ENSG00000128805	ARHGAP22	3.5389	0
ENSG00000225485	ARHGAP23	2.99714	0
ENSG00000183111	ARHGEF37	3.14443	0
ENSG00000165801	ARHGEF40	2.01079	0.00147
ENSG00000117713	ARID1A	3.85489	7e-05
ENSG00000049618	ARID1B	2.54585	0.00083
ENSG00000054267	ARID4B	3.47374	6e-05
ENSG00000166233	ARIH1	2.27441	0.00022
ENSG00000152213	ARL11	4.00058	2e-05
ENSG00000169379	ARL13B	2.18184	0.00084
ENSG00000102931	ARL2BP	2.36173	3e-05
ENSG00000105676	ARMC6	2.53688	2e-05
ENSG00000029153	ARNTL2	4.21962	0
ENSG00000241685	ARPC1A	2.37976	0
ENSG00000130429	ARPC1B	2.3227	0
ENSG00000006756	ARSD	2.20704	0.00632
ENSG00000104763	ASAH1	2.72165	5e-05
ENSG00000188611	ASAH2	2.14365	0.0004
ENSG00000183475	ASB7	11.3673	0
ENSG00000138303	ASCC1	5.94294	0
ENSG00000100325	ASCC2	2.41005	0
ENSG00000251470	ASNSP4	3.25173	0
ENSG00000171456	ASXL1	3.23514	9e-05
ENSG00000110046	ATG2A	13.3643	0
ENSG00000066739	ATG2B	2.52856	0.0022
ENSG00000184743	ATL3	2.20122	0.00126
ENSG00000149311	ATM	3.72543	0.0022
ENSG00000058063	ATP11B	2.2435	0.00226
ENSG00000159363	ATP13A2	3.94063	0.00033
ENSG00000133657	ATP13A3	2.28583	0.00032
ENSG00000174437	ATP2A2	3.44041	3e-05
ENSG00000105675	ATP4A	36.347	0
ENSG00000186009	ATP4B	2.19694	0.0024
ENSG00000124172	ATP5E	2.81542	1e-05
ENSG00000135390	ATP5G2	2.00801	4e-05
ENSG00000117410	ATP6V0B	2.16373	0.00029
ENSG00000171130	ATP6V0E2	2.40418	0
ENSG00000100554	ATP6V1D	2.45168	2e-05
ENSG00000123191	ATP7B	2.34661	0.00021
ENSG00000132932	ATP8A2	4.14102	0
ENSG00000104043	ATP8B4	2.25306	0.00276
ENSG00000164053	ATRIP	2.30099	0.00015
ENSG00000088812	ATRN	2.95575	0
ENSG00000230223	ATXN8OS	5.66055	0
ENSG00000158321	AUTS2	2.35639	1e-05
ENSG00000168646	AXIN2	2.24506	0
ENSG00000167601	AXL	2.19078	0.00012
ENSG00000139044	B4GALNT3	4.20377	0.00253
ENSG00000182272	B4GALNT4	2.74604	0.0027
ENSG00000027847	B4GALT7	2.65795	0.00024
ENSG00000105393	BABAM1	2.60361	0.00126
ENSG00000182240	BACE2	2.80869	0.0006
ENSG00000156273	BACH1	3.28886	0.00142
ENSG00000140320	BAHD1	3.14418	0.00015
ENSG00000007516	BAIAP3	2.16395	0.00183
ENSG00000172530	BANP	2.64904	0.00543
ENSG00000009954	BAZ1B	2.06135	0
ENSG00000129151	BBOX1	6.73639	0
ENSG00000138686	BBS7	4.45219	0.00033
ENSG00000185825	BCAP31	2.1287	0.00029
ENSG00000050820	BCAR1	2.74227	0.0017
ENSG00000127152	BCL11B	2.08087	0
ENSG00000137875	BCL2L10	3.79021	0
ENSG00000126453	BCL2L12	6.66385	0.00404
ENSG00000099968	BCL2L13	2.74714	1e-05
ENSG00000099385	BCL7C	2.45668	0.00117
ENSG00000183337	BCOR	2.6951	0.0012
ENSG00000215481	BCRP3	2.26719	1e-05
ENSG00000145734	BDP1	11.9561	0
ENSG00000162373	BEND5	2.40834	0.00085
ENSG00000167995	BEST1	2.17436	8e-05
ENSG00000105829	BET1	3.51994	0.00192
ENSG00000132840	BHMT2	2.03868	0
ENSG00000015475	BID	2.65659	6e-05
ENSG00000136717	BIN1	2.81807	4e-05
ENSG00000134897	BIVM	2.88019	0.00554
ENSG00000108578	BLMH	2.60258	0.00347
ENSG00000168283	BMI1	2.35327	9e-05
ENSG00000125845	BMP2	2.58351	0.00146
ENSG00000153162	BMP6	2.12618	0
ENSG00000204177	BMS1P1	2.8246	0.00587
ENSG00000038219	BOD1L1	2.46742	0.00024
ENSG00000157764	BRAF	2.16233	0
ENSG00000139618	BRCA2	2.36381	0.00518
ENSG00000204256	BRD2	2.65894	0
ENSG00000166164	BRD7	2.07259	0.00058
ENSG00000112983	BRD8	3.94548	0.00148
ENSG00000158019	BRE	3.30512	0
ENSG00000136492	BRIP1	2.85494	0.00053
ENSG00000185658	BRWD1	2.06696	7e-05
ENSG00000165288	BRWD3	2.82329	0
ENSG00000124508	BTN2A2	3.23554	0
ENSG00000186470	BTN3A2	2.49542	0
ENSG00000166167	BTRC	2.93246	0
ENSG00000112578	BYSL	2.68783	0.00019
ENSG00000107738	C10orf54	2.33664	0.00254
ENSG00000154493	C10orf90	2.49689	0
ENSG00000133641	C12orf29	3.18334	0.00259
ENSG00000182993	C12orf60	3.01868	1e-05
ENSG00000162062	C16orf59	2.25658	0
ENSG00000166246	C16orf71	2.63018	0.00036
ENSG00000180336	C17orf104	2.41334	0.00025
ENSG00000198723	C19orf45	2.10555	0.00417
ENSG00000132016	C19orf57	2.76916	0.00089
ENSG00000197982	C1orf122	5.25131	0
ENSG00000215910	C1orf167	4.3074	0.00071
ENSG00000125462	C1orf61	2.85468	0.00099
ENSG00000089101	C20orf26	2.65029	3e-05
ENSG00000128254	C22orf24	2.64406	0.00071
ENSG00000172375	C2CD2L	2.36334	0.00167
ENSG00000111731	C2CD5	3.67185	0.00051
ENSG00000115998	C2orf42	2.13596	8e-05
ENSG00000174928	C3orf33	2.41496	0.00571
ENSG00000163689	C3orf67	2.33504	0.00212
ENSG00000243449	C4orf48	2.32598	1e-05
ENSG00000237136	C4orf51	2.55931	0
ENSG00000106804	C5	2.01521	0.00137
ENSG00000082213	C5orf22	2.8686	0.0054
ENSG00000197603	C5orf42	3.9954	1e-05
ENSG00000112539	C6orf118	2.19305	0.00189
ENSG00000181577	C6orf223	2.30737	0
ENSG00000169085	C8orf46	2.39361	0.00467
ENSG00000148120	C9orf3	2.21938	0.0015
ENSG00000204669	C9orf57	2.73422	0.00136
ENSG00000136819	C9orf78	2.67687	0.00832
ENSG00000205549	C9orf92	2.66439	0.00057
ENSG00000134508	CABLES1	2.19417	0.0001
ENSG00000154040	CABYR	2.30711	0.00051
ENSG00000158966	CACHD1	2.73732	0.00022
ENSG00000141837	CACNA1A	2.4496	0
ENSG00000148408	CACNA1B	2.1675	0.00384
ENSG00000151067	CACNA1C	2.19628	2e-05
ENSG00000006283	CACNA1G	2.02398	0.00152
ENSG00000196557	CACNA1H	3.04948	0
ENSG00000081248	CACNA1S	2.06743	0.00208
ENSG00000183166	CALN1	2.51995	0.00345
ENSG00000269058	CALR3	5.55347	0
ENSG00000162545	CAMK2N1	2.21672	0.00288
ENSG00000130559	CAMSAP1	2.44812	0.00168
ENSG00000112186	CAP2	2.02239	0.00118
ENSG00000014216	CAPN1	2.23673	0.00135
ENSG00000137225	CAPN11	2.2269	0.00209
ENSG00000182472	CAPN12	2.22545	0.00236
ENSG00000092529	CAPN3	2.18462	0.00845
ENSG00000135387	CAPRIN1	2.86002	0.00088
ENSG00000152611	CAPSL	3.68086	0.00113
ENSG00000204397	CARD16	2.37678	0.00017
ENSG00000255221	CARD17	3.66051	0.00069
ENSG00000213995	CARKD	2.24032	0.00056
ENSG00000134905	CARS2	2.73878	0
ENSG00000137812	CASC5	2.11138	0.00432
ENSG00000127995	CASD1	2.44922	1e-05
ENSG00000137752	CASP1	2.30596	0
ENSG00000153113	CAST	4.54114	0
ENSG00000130940	CASZ1	2.12339	4e-05
ENSG00000152705	CATSPER3	3.084	0.00018
ENSG00000145439	CBR4	2.73916	7e-05
ENSG00000172785	CBWD1	2.55032	0.00031
ENSG00000132024	CC2D1A	2.4976	4e-05
ENSG00000158941	CCAR2	3.16731	0
ENSG00000176476	CCDC101	2.43695	0
ENSG00000181378	CCDC108	2.72794	0.00398
ENSG00000147144	CCDC120	2.2898	1e-05
ENSG00000242715	CCDC169	3.88828	0
ENSG00000164989	CCDC171	2.1926	0.00931
ENSG00000183273	CCDC60	2.88241	0.00012
ENSG00000180376	CCDC66	2.34156	0.00011
ENSG00000120647	CCDC77	3.01868	1e-05
ENSG00000168071	CCDC88B	15.5634	0
ENSG00000015133	CCDC88C	2.54518	0.00118
ENSG00000161573	CCL16	2.28787	0.00547
ENSG00000136280	CCM2	3.53169	0
ENSG00000100814	CCNB1IP1	7.14193	0.00055
ENSG00000162063	CCNF	3.39126	0
ENSG00000113328	CCNG1	2.1768	0
ENSG00000182632	CCNYL2	2.31374	0.0031
ENSG00000150753	CCT5	2.02279	0.00018
ENSG00000228409	CCT6P1	2.80254	0
ENSG00000204936	CD177	2.26982	0
ENSG00000204933	CD177P1	2.30885	0.00082
ENSG00000139193	CD27	3.50723	5e-05
ENSG00000010610	CD4	7.47413	0
ENSG00000026508	CD44	3.84884	0
ENSG00000085117	CD82	3.28028	0.001
ENSG00000112149	CD83	2.39761	0.00352
ENSG00000158825	CDA	2.66725	9e-05
ENSG00000164287	CDC20B	4.30367	0
ENSG00000094880	CDC23	2.67544	0.00755
ENSG00000004897	CDC27	3.33709	0.00383
ENSG00000106993	CDC37L1	2.2288	3e-05
ENSG00000171219	CDC42BPG	3.03582	0
ENSG00000149798	CDC42EP2	4.22487	0.00206
ENSG00000158985	CDC42SE2	2.12696	0.00689
ENSG00000154162	CDH12	4.02477	0
ENSG00000139880	CDH24	2.10653	3e-05
ENSG00000062038	CDH3	2.8235	0.00488
ENSG00000150394	CDH8	5.09351	0.00014
ENSG00000099834	CDHR5	15.228	0
ENSG00000167258	CDK12	2.42888	0.00719
ENSG00000111328	CDK2AP1	7.71665	0
ENSG00000205111	CDKL4	2.85968	0.00088
ENSG00000240498	CDKN2B-AS1	2.75926	0
ENSG00000140743	CDR2	3.25774	0.00696
ENSG00000227255	CDRT15P2	2.28755	0
ENSG00000237823	CDY19P	2.03736	1e-05
ENSG00000153879	CEBPG	2.21383	5e-05
ENSG00000142615	CELA2A	2.81624	0.00383
ENSG00000215704	CELA2B	3.1103	0
ENSG00000143126	CELSR2	2.13641	0.00271
ENSG00000138778	CENPE	3.00762	0.00039
ENSG00000174799	CEP135	2.69132	1e-05
ENSG00000099814	CEP170B	2.00788	0.00025
ENSG00000182923	CEP63	2.72161	0
ENSG00000121289	CEP89	2.05044	0.00777
ENSG00000258890	CEP95	3.87215	0
ENSG00000154227	CERS3	3.08192	0.00688
ENSG00000172292	CERS6	2.35751	5e-05
ENSG00000134365	CFHR4	4.25491	1e-05
ENSG00000003402	CFLAR	2.42142	0.00077
ENSG00000128849	CGNL1	3.01294	0.0024
ENSG00000100532	CGRRF1	2.63528	0
ENSG00000116254	CHD5	4.40464	6e-05
ENSG00000171316	CHD7	2.57736	0.00435
ENSG00000072609	CHFR	2.11971	5e-05
ENSG00000086065	CHMP5	5.05409	0
ENSG00000106069	CHN2	3.18453	0.00088
ENSG00000079432	CIC	2.48834	1e-05
ENSG00000141076	CIRH1A	3.67356	0
ENSG00000122966	CIT	2.90068	0
ENSG00000109572	CLCN3	2.6364	0.00661
ENSG00000073464	CLCN4	2.04251	5e-05
ENSG00000011021	CLCN6	2.40109	0.00035
ENSG00000013297	CLDN11	3.16665	4e-05
ENSG00000157322	CLEC18A	2.26334	0.00064
ENSG00000162994	CLHC1	2.76049	0.00521
ENSG00000112782	CLIC5	2.38418	0
ENSG00000130779	CLIP1	4.86856	0.00126
ENSG00000176444	CLK2	2.54868	0.00397
ENSG00000179335	CLK3	4.40874	0
ENSG00000188603	CLN3	2.6422	0
ENSG00000171603	CLSTN1	4.37074	4e-05
ENSG00000139182	CLSTN3	2.11663	0.0003
ENSG00000070371	CLTCL1	2.95401	0.0002
ENSG00000132361	CLUH	3.18884	0.00426
ENSG00000184220	CMSS1	2.09185	0.00796
ENSG00000137200	CMTR1	2.0434	1e-05
ENSG00000149646	CNBD2	2.0045	0
ENSG00000133313	CNDP2	2.54478	0.00575
ENSG00000070729	CNGB1	2.90748	0.00083
ENSG00000117519	CNN3	2.93025	9e-05
ENSG00000111596	CNOT2	3.10905	0.00066
ENSG00000018236	CNTN1	9.09972	0
ENSG00000149972	CNTN5	17.8335	0
ENSG00000119397	CNTRL	3.62911	0
ENSG00000183513	COA5	2.02189	4e-05
ENSG00000100473	COCH	2.24205	0
ENSG00000133103	COG6	2.34685	0.00045
ENSG00000204248	COL11A2	2.00165	0.00484
ENSG00000111799	COL12A1	2.61664	0.00042
ENSG00000084636	COL16A1	2.07815	0.00751
ENSG00000082293	COL19A1	9.09707	0
ENSG00000164692	COL1A2	3.71531	0.00031
ENSG00000050767	COL23A1	2.37189	0
ENSG00000188517	COL25A1	2.01034	0.00946
ENSG00000160963	COL26A1	3.33162	0.00099
ENSG00000196739	COL27A1	3.377	0
ENSG00000215018	COL28A1	2.26847	0.00777
ENSG00000187498	COL4A1	2.95435	0
ENSG00000134871	COL4A2	2.71155	3e-05
ENSG00000081052	COL4A4	2.26965	1e-05
ENSG00000188153	COL4A5	2.06997	8e-05
ENSG00000130635	COL5A1	6.92973	4e-05
ENSG00000112280	COL9A1	2.98474	0.00104
ENSG00000130309	COLGALT1	2.27781	4e-05
ENSG00000148444	COMMD3	13.1118	0
ENSG00000145244	CORIN	2.45344	1e-05
ENSG00000102879	CORO1A	2.60085	0
ENSG00000262246	CORO7	2.66882	0.00054
ENSG00000103426	CORO7-PAM16	2.66882	0.00054
ENSG00000108582	CPD	2.32003	0.0054
ENSG00000145920	CPLX2	2.80463	0.0022
ENSG00000196353	CPNE4	34.2795	0
ENSG00000124772	CPNE5	2.16685	2e-05
ENSG00000165934	CPSF2	2.0432	0.00118
ENSG00000197721	CR1L	11.076	0.00062
ENSG00000007545	CRAMP1L	2.37084	0.00776
ENSG00000241258	CRCP	3.26856	0
ENSG00000088766	CRLS1	2.26393	0
ENSG00000080947	CROCCP3	3.33409	0
ENSG00000109846	CRYAB	2.39509	0.00792
ENSG00000080200	CRYBG3	2.27457	0
ENSG00000103316	CRYM	2.28397	1e-05
ENSG00000189149	CRYM-AS1	2.26273	1e-05
ENSG00000121904	CSMD2	6.15902	0
ENSG00000164796	CSMD3	4.51775	0
ENSG00000113712	CSNK1A1	3.32934	0
ENSG00000259295	CSPG4P12	2.11955	0.00602
ENSG00000101138	CSTF1	2.84727	0
ENSG00000175029	CTBP2	3.90002	5e-05
ENSG00000178971	CTC1	6.43491	0
ENSG00000124092	CTCFL	2.76427	0
ENSG00000144677	CTDSPL	3.96443	0.00038
ENSG00000198561	CTNND1	2.50666	0.00711
ENSG00000064601	CTSA	2.39675	0.00143
ENSG00000085733	CTTN	2.3014	0.00055
ENSG00000107874	CUEDC2	2.57637	0.00717
ENSG00000108094	CUL2	2.18337	0
ENSG00000139842	CUL4A	2.43761	9e-05
ENSG00000044090	CUL7	7.90158	0
ENSG00000111249	CUX2	2.14664	0
ENSG00000150316	CWC15	2.93678	0
ENSG00000163510	CWC22	2.62781	0
ENSG00000095485	CWF19L1	5.54803	0.00068
ENSG00000197620	CXorf40A	2.45414	0.00123
ENSG00000071967	CYBRD1	9.17348	0
ENSG00000172115	CYCS	2.28354	0
ENSG00000083799	CYLD	2.31954	0.00061
ENSG00000148795	CYP17A1	3.64032	0.00011
ENSG00000019186	CYP24A1	2.18715	0
ENSG00000198077	CYP2A7	2.45564	2e-05
ENSG00000226450	CYP2D8P	2.15806	0.00199
ENSG00000197446	CYP2F1	3.00033	0
ENSG00000146233	CYP39A1	3.12508	7e-05
ENSG00000106258	CYP3A5	2.07032	1e-05
ENSG00000171903	CYP4F11	3.95201	0
ENSG00000145476	CYP4V2	2.06982	0
ENSG00000205795	CYS1	2.33731	0
ENSG00000173406	DAB1	5.30744	0
ENSG00000164535	DAGLB	3.05485	0.00657
ENSG00000132676	DAP3	2.5849	0
ENSG00000183283	DAZAP2	2.29359	0
ENSG00000006634	DBF4	3.61223	0.00641
ENSG00000170959	DCDC1	2.00928	3e-05
ENSG00000129187	DCTD	3.64911	1e-05
ENSG00000204843	DCTN1	2.8477	0
ENSG00000079785	DDX1	2.32932	0.00165
ENSG00000178105	DDX10	2.39808	0.00132
ENSG00000157349	DDX19B	2.30773	0.00403
ENSG00000145833	DDX46	4.19569	3e-05
ENSG00000141141	DDX52	2.16067	0
ENSG00000123064	DDX54	2.07989	0.0002
ENSG00000181381	DDX60L	2.71763	0.00027
ENSG00000177030	DEAF1	2.05415	0.00235
ENSG00000242612	DECR2	3.87754	0
ENSG00000240247	DEFA1B	2.51402	0.00834
ENSG00000206034	DEFB109P1B	2.22612	0.00068
ENSG00000119522	DENND1A	2.14722	1e-05
ENSG00000213047	DENND1B	2.64866	1e-05
ENSG00000205744	DENND1C	2.37572	0
ENSG00000146966	DENND2A	2.89818	0
ENSG00000174485	DENND4A	2.25684	0
ENSG00000100150	DEPDC5	3.58292	0
ENSG00000072849	DERL2	2.01303	0.00023
ENSG00000185000	DGAT1	2.36169	0.00625
ENSG00000065357	DGKA	2.16971	8e-05
ENSG00000136267	DGKB	3.02224	0.0028
ENSG00000149091	DGKZ	2.0654	0.00267
ENSG00000114956	DGUOK	3.51044	0
ENSG00000116133	DHCR24	6.07625	0
ENSG00000100867	DHRS2	3.38361	0.00022
ENSG00000162496	DHRS3	2.11456	0.00081
ENSG00000181192	DHTKD1	2.48396	0
ENSG00000101452	DHX35	10.946	0
ENSG00000140829	DHX38	3.34911	0
ENSG00000163214	DHX57	4.3111	0.00011
ENSG00000067596	DHX8	3.35179	0
ENSG00000147202	DIAPH2	3.11784	0.00032
ENSG00000100697	DICER1	2.06405	0.00097
ENSG00000066084	DIP2B	3.27734	0.00012
ENSG00000151240	DIP2C	4.13874	0.00338
ENSG00000138463	DIRC2	2.29362	0.00141
ENSG00000176124	DLEU1	6.12971	0
ENSG00000170579	DLGAP1	2.36842	4e-05
ENSG00000119689	DLST	13.0746	0.00059
ENSG00000108813	DLX4	2.24198	9e-05
ENSG00000100206	DMC1	2.22892	0
ENSG00000184911	DMRTC1B	3.28696	0
ENSG00000114841	DNAH1	3.35125	0.00023
ENSG00000185842	DNAH14	3.07	0
ENSG00000039139	DNAH5	2.03905	1e-05
ENSG00000118997	DNAH7	2.5735	4e-05
ENSG00000124721	DNAH8	3.3771	1e-05
ENSG00000007174	DNAH9	12.9421	0.00915
ENSG00000147570	DNAJC5B	2.64019	0.00127
ENSG00000106976	DNM1	3.73688	3e-05
ENSG00000087470	DNM1L	2.87227	0.00011
ENSG00000130816	DNMT1	2.17223	0.00023
ENSG00000123992	DNPEP	3.48888	0.0008
ENSG00000150760	DOCK1	2.47655	6e-05
ENSG00000147251	DOCK11	2.79525	0.00178
ENSG00000134516	DOCK2	6.14373	9e-05
ENSG00000128512	DOCK4	5.1276	0
ENSG00000116641	DOCK7	3.21709	2e-05
ENSG00000115325	DOK1	3.48342	0.00787
ENSG00000146094	DOK3	2.44812	0.00168
ENSG00000206052	DOK6	2.44042	2e-05
ENSG00000159147	DONSON	2.83319	0
ENSG00000083097	DOPEY1	2.84941	0.00304
ENSG00000172269	DPAGT1	2.05954	0.00235
ENSG00000205683	DPF3	2.07064	0.00541
ENSG00000108963	DPH1	3.47515	0.00012
ENSG00000176978	DPP7	2.7174	0.00568
ENSG00000074603	DPP8	4.07054	0
ENSG00000187569	DPPA3	2.10625	0.0022
ENSG00000178904	DPY19L3	2.79482	0
ENSG00000162961	DPY30	2.12431	0.00635
ENSG00000136048	DRAM1	14.4406	0
ENSG00000184029	DSCR4	2.11923	0.00861
ENSG00000151914	DST	2.7556	0.00851
ENSG00000186704	DTX2P1	2.15446	0.00344
ENSG00000163840	DTX3L	2.13147	1e-05
ENSG00000168393	DTYMK	2.88096	0.00022
ENSG00000137857	DUOX1	2.42429	0.00133
ENSG00000140254	DUOXA1	6.73335	0
ENSG00000167264	DUS2	3.18739	0
ENSG00000184545	DUSP8	8.45416	0
ENSG00000197102	DYNC1H1	2.14707	0.00016
ENSG00000135720	DYNC1LI2	2.73851	0.00745
ENSG00000135636	DYSF	3.79515	2e-05
ENSG00000134874	DZIP1	3.01952	0
ENSG00000158163	DZIP1L	2.90313	0.00068
ENSG00000103356	EARS2	3.66655	0.00013
ENSG00000147654	EBAG9	2.50838	0.00036
ENSG00000164330	EBF1	2.98519	0
ENSG00000116406	EDEM3	2.42858	1e-05
ENSG00000107223	EDF1	2.72656	0.00035
ENSG00000074266	EED	3.92043	0
ENSG00000156508	EEF1A1	2.20339	0
ENSG00000265818	EEF1E1-BLOC1S5	2.32244	0
ENSG00000103319	EEF2K	2.09681	0.00248
ENSG00000132394	EEFSEC	2.02449	0
ENSG00000177685	EFCAB4A	2.71995	0.00409
ENSG00000130038	EFCAB4B	2.79541	0.00263
ENSG00000186976	EFCAB6	2.24528	0.00212
ENSG00000100842	EFS	2.14683	0.00014
ENSG00000172889	EGFL7	2.38198	0
ENSG00000129521	EGLN3	4.52594	0
ENSG00000173442	EHBP1L1	2.90591	0
ENSG00000128829	EIF2AK4	2.41979	1e-05
ENSG00000205609	EIF3CL	5.48929	0
ENSG00000100129	EIF3L	2.05683	0.00205
ENSG00000161960	EIF4A1	4.13235	0
ENSG00000156976	EIF4A2	2.54011	0
ENSG00000114867	EIF4G1	2.13805	0.00897
ENSG00000179387	ELMOD2	2.06033	0
ENSG00000125037	EMC3	2.0228	3e-05
ENSG00000214595	EML6	5.40119	0
ENSG00000120658	ENOX1	2.64957	0.00853
ENSG00000197586	ENTPD6	2.82738	0
ENSG00000198018	ENTPD7	2.49496	0.00051
ENSG00000183495	EP400	2.57839	0.00158
ENSG00000185684	EP400NL	2.91745	0
ENSG00000088367	EPB41L1	2.18596	0.00086
ENSG00000115109	EPB41L5	5.39656	0
ENSG00000120616	EPC1	2.40263	0.0012
ENSG00000146904	EPHA1	2.16173	0.00023
ENSG00000183317	EPHA10	4.56125	0
ENSG00000116106	EPHA4	2.36538	1e-05
ENSG00000135333	EPHA7	2.02715	0.00856
ENSG00000133216	EPHB2	2.33641	1e-05
ENSG00000120915	EPHX2	2.85394	0
ENSG00000127527	EPS15L1	3.6908	0
ENSG00000177106	EPS8L2	4.07117	0
ENSG00000133106	EPSTI1	4.84637	1e-05
ENSG00000112851	ERBB2IP	2.60505	0.00136
ENSG00000182150	ERCC6L2	2.71329	3e-05
ENSG00000113719	ERGIC1	2.37824	5e-05
ENSG00000104626	ERI1	4.03737	0
ENSG00000158220	ESYT3	2.57401	0.00513
ENSG00000143971	ETAA1	4.87313	0
ENSG00000143845	ETNK2	2.80299	0.00227
ENSG00000006468	ETV1	4.24618	2e-05
ENSG00000244405	ETV5	2.76884	0.0005
ENSG00000187609	EXD3	3.44659	0
ENSG00000112685	EXOC2	2.12994	0.00197
ENSG00000138190	EXOC6	2.01152	0.00794
ENSG00000171824	EXOSC10	2.26997	0
ENSG00000123737	EXOSC9	4.81958	0
ENSG00000103089	FA2H	2.37029	0.00069
ENSG00000166801	FAM111A	2.05505	0.00874
ENSG00000055147	FAM114A2	2.12963	0.00088
ENSG00000048828	FAM120A	3.15448	3e-05
ENSG00000156500	FAM122C	2.74799	0.00792
ENSG00000155744	FAM126B	2.73601	0.00374
ENSG00000138286	FAM149B1	2.03782	0
ENSG00000047662	FAM184B	2.63566	0
ENSG00000148481	FAM188A	3.2203	0.00936
ENSG00000104059	FAM189A1	2.73548	0
ENSG00000160767	FAM189B	2.12693	0.00037
ENSG00000172775	FAM192A	3.4214	0
ENSG00000125386	FAM193A	2.80643	0
ENSG00000188916	FAM196A	2.33865	0.00048
ENSG00000163946	FAM208A	2.31969	0.00035
ENSG00000175061	FAM211A-AS1	4.61034	0.00123
ENSG00000145975	FAM217A	2.24248	0.00692
ENSG00000178761	FAM219B	2.74852	0.0005
ENSG00000173065	FAM222B	2.5169	0.00384
ENSG00000197910	FAM25G	3.85312	0.0003
ENSG00000147382	FAM58A	2.08159	0.00441
ENSG00000039523	FAM65A	2.3744	0
ENSG00000111913	FAM65B	3.11898	8e-05
ENSG00000172717	FAM71D	7.10073	0.00056
ENSG00000157470	FAM81A	2.62712	0.00106
ENSG00000153347	FAM81B	3.2882	0
ENSG00000186523	FAM86B1	4.43918	2e-05
ENSG00000145002	FAM86B2	3.1577	3e-05
ENSG00000215373	FAM90A5P	3.11315	0.00475
ENSG00000166797	FAM96A	2.03467	0.00317
ENSG00000187741	FANCA	2.1724	0.00037
ENSG00000140525	FANCI	2.03066	0.00641
ENSG00000078098	FAP	2.15613	0.00067
ENSG00000064763	FAR2	3.09734	0
ENSG00000231431	FAR2P4	2.95187	0.00953
ENSG00000164896	FASTK	3.01685	0.00682
ENSG00000118246	FASTKD2	3.76815	0
ENSG00000165323	FAT3	4.09529	0
ENSG00000188878	FBF1	2.03969	0.00133
ENSG00000166147	FBN1	5.6794	0
ENSG00000138829	FBN2	2.08475	0.00567
ENSG00000127452	FBXL12	2.84201	0.00135
ENSG00000161040	FBXL13	2.4989	2e-05
ENSG00000182325	FBXL6	2.21398	0.0005
ENSG00000147912	FBXO10	2.73497	0.00408
ENSG00000147364	FBXO25	2.9284	0
ENSG00000156509	FBXO43	2.56485	0
ENSG00000109670	FBXW7	2.23054	2e-05
ENSG00000072694	FCGR2B	6.27835	0.00063
ENSG00000244682	FCGR2C	5.20231	0.00388
ENSG00000132185	FCRLA	3.91464	0.00783
ENSG00000267673	FDX1L	2.09616	0.00075
ENSG00000249715	FER1L5	2.7999	0
ENSG00000214814	FER1L6	3.73535	0
ENSG00000127084	FGD3	2.71859	0.00288
ENSG00000139132	FGD4	5.0913	0
ENSG00000113578	FGF1	2.73687	0.00248
ENSG00000077782	FGFR1	3.05276	7e-05
ENSG00000160867	FGFR4	3.20637	0.00308
ENSG00000127418	FGFRL1	2.67011	0.00573
ENSG00000135723	FHOD1	3.26121	4e-05
ENSG00000134775	FHOD3	2.71687	0.00177
ENSG00000079150	FKBP7	2.59834	3e-05
ENSG00000196924	FLNA	2.70294	1e-05
ENSG00000132589	FLOT2	2.5805	0.00361
ENSG00000115414	FN1	3.23788	7e-05
ENSG00000137942	FNBP1L	2.55835	0.00085
ENSG00000102531	FNDC3A	3.5762	0
ENSG00000160097	FNDC5	11.2008	0
ENSG00000168522	FNTA	2.13539	0.005
ENSG00000109101	FOXN1	2.46889	0.0005
ENSG00000053254	FOXN3	2.03462	0.00032
ENSG00000137166	FOXP4	4.18327	0
ENSG00000138759	FRAS1	2.01483	0.009
ENSG00000150893	FREM2	2.36884	0
ENSG00000109536	FRG1	2.88894	0.00417
ENSG00000172969	FRG2C	3.44988	0
ENSG00000151474	FRMD4A	2.45117	0.00206
ENSG00000114541	FRMD4B	2.36868	4e-05
ENSG00000171877	FRMD5	11.5156	0
ENSG00000073910	FRY	3.01073	0
ENSG00000075539	FRYL	2.56597	0.00229
ENSG00000150667	FSIP1	3.45453	0.00645
ENSG00000167996	FTH1	3.48312	0
ENSG00000108592	FTSJ3	2.88353	0
ENSG00000001036	FUCA2	2.93904	0.00683
ENSG00000165775	FUNDC2	3.18774	0.0002
ENSG00000092140	G2E3	2.74043	4e-05
ENSG00000109458	GAB1	2.13478	0.00892
ENSG00000136928	GABBR2	2.31887	0.00164
ENSG00000163288	GABRB1	4.28682	0
ENSG00000166206	GABRB3	2.60351	0.00411
ENSG00000187730	GABRD	2.31847	0.00125
ENSG00000182256	GABRG3	2.41164	0.00066
ENSG00000178950	GAK	2.28286	0.00558
ENSG00000128242	GAL3ST1	2.60049	0.00235
ENSG00000156958	GALK2	12.802	0.00016
ENSG00000141012	GALNS	4.58625	0.007
ENSG00000141429	GALNT1	2.10515	0.00226
ENSG00000178234	GALNT11	4.11885	0
ENSG00000110328	GALNT18	2.07452	0.00286
ENSG00000139629	GALNT6	2.6952	0.00116
ENSG00000182870	GALNT9	2.89942	5e-05
ENSG00000106648	GALNTL5	3.57961	0
ENSG00000111640	GAPDH	2.52978	0.0001
ENSG00000165219	GAPVD1	2.14416	0.00854
ENSG00000136895	GARNL3	3.05324	0
ENSG00000159131	GART	3.05639	0.00015
ENSG00000185340	GAS2L1	3.54712	5e-05
ENSG00000234741	GAS5	2.43697	0.00061
ENSG00000007237	GAS7	2.20921	0.00177
ENSG00000183347	GBP6	6.74544	7e-05
ENSG00000137270	GCM1	2.38103	0.00137
ENSG00000137878	GCOM1	2.85891	0
ENSG00000168827	GFM1	2.90849	5e-05
ENSG00000131459	GFPT2	3.17509	0.00052
ENSG00000005955	GGNBP2	2.36187	4e-05
ENSG00000108262	GIT1	2.12471	0.00791
ENSG00000170266	GLB1	2.70172	0.00046
ENSG00000174332	GLIS1	2.02837	0.00488
ENSG00000109738	GLRB	2.98685	0.00222
ENSG00000139433	GLTP	2.88314	2e-05
ENSG00000166840	GLYATL1	10.1745	8e-05
ENSG00000254717	GLYATL1P2	6.38554	2e-05
ENSG00000087460	GNAS	2.79908	0.00156
ENSG00000114450	GNB4	7.88253	0
ENSG00000069966	GNB5	3.77784	0
ENSG00000186469	GNG2	18.3547	0
ENSG00000134697	GNL2	2.27033	0.00038
ENSG00000163938	GNL3	3.39554	0.00157
ENSG00000111670	GNPTAB	18.6514	0
ENSG00000090581	GNPTG	2.00209	8e-05
ENSG00000125787	GNRH2	3.92154	1e-05
ENSG00000167110	GOLGA2	3.69332	2e-05
ENSG00000090615	GOLGA3	2.23646	0
ENSG00000175265	GOLGA8A	2.02063	0
ENSG00000215252	GOLGA8B	2.02063	0
ENSG00000181984	GOLGA8CP	2.65672	0.00053
ENSG00000175676	GOLGA8EP	2.26988	0.00786
ENSG00000153684	GOLGA8F	2.24862	0.00962
ENSG00000179938	GOLGA8J	2.27806	0.00063
ENSG00000232653	GOLGA8N	6.09989	0
ENSG00000178115	GOLGA8Q	3.19135	0.0002
ENSG00000173905	GOLIM4	2.0175	0.00028
ENSG00000143457	GOLPH3L	2.81396	0.00138
ENSG00000116580	GON4L	2.92849	0.0001
ENSG00000133114	GPALPP1	2.77424	0
ENSG00000089916	GPATCH2L	3.04274	3e-05
ENSG00000183098	GPC6	3.00544	0.0072
ENSG00000112293	GPLD1	2.06439	0
ENSG00000150625	GPM6A	2.29553	0
ENSG00000153292	GPR110	2.75427	3e-05
ENSG00000183484	GPR132	2.41162	0
ENSG00000175697	GPR156	2.48833	0.0002
ENSG00000173890	GPR160	3.20003	0.00637
ENSG00000166073	GPR176	2.97278	3e-05
ENSG00000117262	GPR89A	2.1576	4e-05
ENSG00000198932	GPRASP1	3.33375	0
ENSG00000167191	GPRC5B	2.67634	0
ENSG00000161835	GRASP	2.71141	0
ENSG00000141449	GREB1L	4.25047	0.00095
ENSG00000158055	GRHL3	2.13359	0.00046
ENSG00000176884	GRIN1	2.02547	0.00262
ENSG00000198873	GRK5	3.5525	0
ENSG00000168959	GRM5	2.09099	0.00035
ENSG00000100744	GSKIP	2.05118	0.00248
ENSG00000197448	GSTK1	4.60901	0.00013
ENSG00000134184	GSTM1	2.35297	2e-05
ENSG00000241850	GSTTP1	2.41858	0.00018
ENSG00000121964	GTDC1	2.09068	0
ENSG00000165417	GTF2A1	2.09563	0.00227
ENSG00000140307	GTF2A2	2.94778	0.00207
ENSG00000188342	GTF2F2	3.11325	4e-05
ENSG00000077809	GTF2I	3.34465	0.00073
ENSG00000230583	GTF2IRD1P1	3.78392	5e-05
ENSG00000119041	GTF3C3	2.52746	0.00033
ENSG00000100226	GTPBP1	3.60327	2e-05
ENSG00000123201	GUCY1B2	3.31892	0.00233
ENSG00000183666	GUSBP1	2.82986	0.00151
ENSG00000163754	GYG1	2.01926	9e-05
ENSG00000104812	GYS1	2.92356	0.0007
ENSG00000100450	GZMH	2.31233	0.00044
ENSG00000116882	HAO2	2.01801	0.0006
ENSG00000173805	HAP1	2.78696	6e-05
ENSG00000112855	HARS2	2.6188	3e-05
ENSG00000152240	HAUS1	2.61886	0.00061
ENSG00000147874	HAUS6	3.58946	0.00051
ENSG00000105856	HBP1	2.72697	0.0001
ENSG00000116478	HDAC1	2.31214	0.00718
ENSG00000163517	HDAC11	2.37839	0.00399
ENSG00000068024	HDAC4	2.47352	0
ENSG00000094631	HDAC6	53.8528	0
ENSG00000147099	HDAC8	2.48242	0
ENSG00000164818	HEATR2	3.35601	0
ENSG00000187105	HEATR4	2.25891	0.00078
ENSG00000013583	HEBP1	2.12096	0
ENSG00000092148	HECTD1	3.62272	0
ENSG00000173064	HECTD4	2.26777	0.00057
ENSG00000127311	HELB	2.90141	0.0005
ENSG00000089472	HEPH	2.72688	0
ENSG00000140181	HERC2P2	2.90139	0.00358
ENSG00000230267	HERC2P4	2.15954	0
ENSG00000259414	HERC2P7	2.73086	0.00095
ENSG00000138642	HERC6	3.54845	0
ENSG00000100644	HIF1A	2.42962	0.00187
ENSG00000064393	HIPK2	2.61759	6e-05
ENSG00000181666	HKR1	2.3866	0.0003
ENSG00000231389	HLA-DPA1	5.58054	0
ENSG00000204642	HLA-F	3.46505	0
ENSG00000071794	HLTF	2.49281	1e-05
ENSG00000101294	HM13	3.48638	0.00026
ENSG00000143341	HMCN1	5.3959	0
ENSG00000148357	HMCN2	2.36827	0.00053
ENSG00000072571	HMMR	2.69679	0.00014
ENSG00000122566	HNRNPA2B1	3.07053	0
ENSG00000096746	HNRNPH3	2.27951	5e-05
ENSG00000165119	HNRNPK	3.11877	0.00289
ENSG00000051128	HOMER3	4.19982	0.00047
ENSG00000134709	HOOK1	2.27102	0.00361
ENSG00000095066	HOOK2	10.0495	0
ENSG00000176635	HORMAD2	4.50378	0.00067
ENSG00000253552	HOXA-AS2	2.86596	0.00246
ENSG00000108511	HOXB6	4.07719	0
ENSG00000233101	HOXB-AS3	3.29713	0
ENSG00000121905	HPCA	7.89523	0
ENSG00000164120	HPGD	2.80932	0.00044
ENSG00000107521	HPS1	8.19466	0
ENSG00000163755	HPS3	3.38362	0
ENSG00000173083	HPSE	2.10403	0.00532
ENSG00000226742	HSBP1L1	2.06281	0.00146
ENSG00000167733	HSD11B1L	2.25013	0.00028
ENSG00000187522	HSPA14	2.28797	0.0015
ENSG00000170606	HSPA4	3.63309	0
ENSG00000197386	HTT	2.9812	0
ENSG00000086758	HUWE1	2.7342	0.00949
ENSG00000232656	IDI2-AS1	2.15332	0.00025
ENSG00000010404	IDS	2.00907	0.00152
ENSG00000165948	IFI27L1	2.96116	0
ENSG00000115267	IFIH1	2.54199	5e-05
ENSG00000142166	IFNAR1	2.14403	0.00662
ENSG00000138002	IFT172	2.23475	0.00082
ENSG00000068885	IFT80	3.06007	2e-05
ENSG00000136231	IGF2BP3	12.1975	0
ENSG00000197081	IGF2R	2.13598	0.00023
ENSG00000132740	IGHMBP2	3.72137	0.00751
ENSG00000030419	IKZF2	2.25322	1e-05
ENSG00000134470	IL15RA	2.42659	0.00491
ENSG00000144730	IL17RD	2.02194	0.00149
ENSG00000115598	IL1RL2	2.96192	3e-05
ENSG00000197272	IL27	2.3698	0
ENSG00000148950	IMMP1L	2.15575	0
ENSG00000133731	IMPA1	2.00425	0.0002
ENSG00000251521	IMPA1P	2.56325	0
ENSG00000149503	INCENP	21.9639	0
ENSG00000111653	ING4	2.02497	0
ENSG00000139269	INHBE	2.15623	0.0017
ENSG00000128908	INO80	13.4212	1e-05
ENSG00000114933	INO80D	2.29784	0.00019
ENSG00000151689	INPP1	2.88161	0
ENSG00000109452	INPP4B	2.23841	0.00504
ENSG00000168918	INPP5D	2.85928	3e-05
ENSG00000188487	INSC	7.0282	0
ENSG00000086200	IPO11	2.67695	0.00019
ENSG00000133704	IPO8	3.9985	0
ENSG00000103599	IQCH	2.08453	0.00762
ENSG00000214216	IQCJ	3.11962	0.00324
ENSG00000250588	IQCJ-SCHIP1	3.98291	0
ENSG00000140575	IQGAP1	3.83055	1e-05
ENSG00000125347	IRF1	3.38549	0.00024
ENSG00000214960	ISPD	2.36767	0.00036
ENSG00000105655	ISYNA1	5.39878	0
ENSG00000111203	ITFG2	3.08614	0
ENSG00000005961	ITGA2B	2.31483	0
ENSG00000161638	ITGA5	20.9203	0
ENSG00000083457	ITGAE	2.97411	2e-05
ENSG00000169896	ITGAM	3.43662	0.00247
ENSG00000142856	ITGB3BP	2.13983	0.00841
ENSG00000139626	ITGB7	3.15458	0
ENSG00000198542	ITGBL1	2.28099	0.002
ENSG00000055955	ITIH4	2.29448	0.00283
ENSG00000136156	ITM2B	2.99606	0.00156
ENSG00000100605	ITPK1	2.04474	0
ENSG00000123104	ITPR2	2.80767	0.0009
ENSG00000096433	ITPR3	2.29809	1e-05
ENSG00000128928	IVD	3.2454	1e-05
ENSG00000101384	JAG1	2.46254	2e-05
ENSG00000171988	JMJD1C	3.14948	0
ENSG00000011201	KAL1	3.38186	0
ENSG00000241859	KALP	8.83024	0.00031
ENSG00000160145	KALRN	2.50868	5e-05
ENSG00000136504	KAT7	2.09239	0.00011
ENSG00000069424	KCNAB2	2.93565	0
ENSG00000175538	KCNE3	6.25053	0.00081
ENSG00000183960	KCNH8	2.44121	2e-05
ENSG00000182324	KCNJ14	2.51616	0.00874
ENSG00000157551	KCNJ15	5.62872	0.00108
ENSG00000156113	KCNMA1	2.12112	4e-05
ENSG00000197584	KCNMB2	2.67576	0.00039
ENSG00000075043	KCNQ2	2.43015	1e-05
ENSG00000117013	KCNQ4	3.01595	0.00015
ENSG00000170745	KCNS3	2.16525	0.00076
ENSG00000100379	KCTD17	2.6791	0
ENSG00000136636	KCTD3	4.29115	0
ENSG00000183783	KCTD8	2.43296	0.00079
ENSG00000104756	KCTD9	2.87919	0.00066
ENSG00000137261	KIAA0319	8.46854	0
ENSG00000250423	KIAA1210	5.3317	0.00047
ENSG00000112379	KIAA1244	2.24904	0.00014
ENSG00000198954	KIAA1279	4.66552	0.00011
ENSG00000110318	KIAA1377	5.45467	0.00147
ENSG00000163617	KIAA1407	3.04841	0.00967
ENSG00000084444	KIAA1467	2.31932	0
ENSG00000134444	KIAA1468	3.00885	0.00057
ENSG00000197077	KIAA1671	2.35363	1e-05
ENSG00000197892	KIF13B	2.74593	0
ENSG00000118193	KIF14	2.43733	0
ENSG00000163808	KIF15	2.31901	0
ENSG00000130294	KIF1A	2.92847	0.00036
ENSG00000054523	KIF1B	2.00017	0
ENSG00000116852	KIF21B	2.39712	0.00249
ENSG00000223519	KIF28P	2.12179	0.00818
ENSG00000131437	KIF3A	2.83937	0
ENSG00000172059	KLF11	2.05303	0.00085
ENSG00000119138	KLF9	3.48871	0
ENSG00000128607	KLHDC10	3.09084	0.00286
ENSG00000179454	KLHL28	2.3502	5e-05
ENSG00000129437	KLK14	3.55135	5e-05
ENSG00000256667	KLRAP1	2.31325	0
ENSG00000118058	KMT2A	2.03267	1e-05
ENSG00000128944	KNSTRN	3.67059	0
ENSG00000186847	KRT14	2.62246	1e-05
ENSG00000171346	KRT15	2.08853	0.00458
ENSG00000171431	KRT20	2.0211	0.00608
ENSG00000170477	KRT4	2.74611	1e-05
ENSG00000100395	L3MBTL2	2.29032	0.00086
ENSG00000198945	L3MBTL3	3.70208	0
ENSG00000196569	LAMA2	3.02646	0.00011
ENSG00000053747	LAMA3	3.02331	0
ENSG00000130702	LAMA5	2.54595	0
ENSG00000058085	LAMC2	2.45579	0.00584
ENSG00000232664	LARP1BP3	2.27695	0
ENSG00000161813	LARP4	3.04616	0
ENSG00000174720	LARP7	3.05345	0.00034
ENSG00000133706	LARS	2.15227	0.00061
ENSG00000001497	LAS1L	7.01755	0
ENSG00000135338	LCA5	2.47689	0.00837
ENSG00000157578	LCA5L	2.83329	0.00095
ENSG00000178177	LCORL	2.04385	0
ENSG00000198728	LDB1	2.6871	0
ENSG00000166816	LDHD	3.04652	0
ENSG00000157978	LDLRAP1	2.13764	0.00616
ENSG00000106003	LFNG	2.85189	0.00061
ENSG00000183722	LHFP	2.07919	0.00195
ENSG00000113594	LIFR	2.05733	0.001
ENSG00000244482	LILRA6	2.96118	5e-05
ENSG00000105370	LIM2	3.0882	4e-05
ENSG00000064042	LIMCH1	2.05653	0.0001
ENSG00000232401	LINC00112	2.70388	0.00026
ENSG00000179406	LINC00174	4.33574	0
ENSG00000231028	LINC00271	2.29531	0.00018
ENSG00000225511	LINC00475	2.60006	0.00456
ENSG00000235398	LINC00623	5.35352	0.00211
ENSG00000235703	LINC00894	2.5301	0.00095
ENSG00000259728	LINC00933	4.96036	3e-05
ENSG00000231721	LINC-PINT	2.20859	0.00933
ENSG00000163898	LIPH	2.00784	4e-05
ENSG00000189067	LITAF	6.87785	0
ENSG00000160789	LMNA	2.60695	0.0091
ENSG00000115318	LOXL3	2.36579	0.00074
ENSG00000176454	LPCAT4	2.19815	6e-05
ENSG00000117114	LPHN2	2.80862	0
ENSG00000101577	LPIN2	2.06407	0.00033
ENSG00000139263	LRIG3	3.43879	0.00585
ENSG00000118308	LRMP	4.66266	0.00129
ENSG00000123384	LRP1	2.27493	1e-05
ENSG00000109771	LRP2BP	2.52927	0.00011
ENSG00000165501	LRR1	3.01819	0.00052
ENSG00000114248	LRRC31	3.99282	0
ENSG00000263142	LRRC37A17P	2.69489	0.00543
ENSG00000132128	LRRC41	2.94823	0.00025
ENSG00000171962	LRRC48	2.45256	0
ENSG00000180979	LRRC57	14.1163	0.00224
ENSG00000173988	LRRC63	2.36308	0.00014
ENSG00000136802	LRRC8A	2.66045	0
ENSG00000240720	LRRD1	3.98526	0
ENSG00000188306	LRRIQ4	2.6218	0.00526
ENSG00000188906	LRRK2	9.44974	0
ENSG00000184154	LRTOMT	3.33601	2e-05
ENSG00000161036	LRWD1	2.93159	0
ENSG00000168056	LTBP3	2.02573	0.00897
ENSG00000198862	LTN1	2.37759	6e-05
ENSG00000167656	LY6D	2.26939	0.00387
ENSG00000124466	LYPD3	2.48422	0
ENSG00000120992	LYPLA1	3.03487	0
ENSG00000143353	LYPLAL1	2.58301	0.00662
ENSG00000183833	MAATS1	2.17853	0.0038
ENSG00000127603	MACF1	2.74201	0.00038
ENSG00000002822	MAD1L1	2.35831	0.00284
ENSG00000179632	MAF1	4.69718	1e-05
ENSG00000187243	MAGED4B	2.68382	2e-05
ENSG00000013619	MAMLD1	2.00775	0.00263
ENSG00000104774	MAN2B1	2.23067	0
ENSG00000172469	MANEA	3.77072	0
ENSG00000126934	MAP2K2	2.44911	0.00557
ENSG00000139625	MAP3K12	2.69659	0.00355
ENSG00000198909	MAP3K3	2.21956	0.00018
ENSG00000085511	MAP3K4	2.11826	0.00119
ENSG00000197442	MAP3K5	4.52669	4e-05
ENSG00000156265	MAP3K7CL	2.8328	0.00161
ENSG00000047849	MAP4	2.82864	0
ENSG00000104814	MAP4K1	3.14376	0.00674
ENSG00000071054	MAP4K4	4.93785	0
ENSG00000135525	MAP7	2.32352	0.00024
ENSG00000109339	MAPK10	2.31987	0.00729
ENSG00000166986	MARS	2.37717	0.00369
ENSG00000099308	MAST3	3.22191	0
ENSG00000007264	MATK	2.28474	0.00012
ENSG00000132031	MATN3	2.62217	0
ENSG00000071655	MBD3	2.71148	0.0005
ENSG00000204406	MBD5	2.81111	0.00013
ENSG00000166987	MBD6	2.80855	0.00011
ENSG00000143797	MBOAT2	2.30492	0.00028
ENSG00000076706	MCAM	2.72958	2e-05
ENSG00000078070	MCCC1	2.58278	3e-05
ENSG00000235963	MCCD1P1	44.2892	0
ENSG00000126217	MCF2L	2.74791	0.00491
ENSG00000152034	MCHR2	2.13803	0.00055
ENSG00000104738	MCM4	2.29568	4e-05
ENSG00000197771	MCMBP	2.3809	0
ENSG00000187778	MCRS1	3.40511	0.00769
ENSG00000050393	MCUR1	5.1363	0.00079
ENSG00000112159	MDN1	3.28778	0.00113
ENSG00000082212	ME2	2.90196	0
ENSG00000085276	MECOM	10.5137	0
ENSG00000124641	MED20	3.59936	0.00243
ENSG00000112282	MED23	2.65781	0.00057
ENSG00000133997	MED6	2.20632	1e-05
ENSG00000159479	MED8	2.94393	0
ENSG00000102802	MEDAG	2.43906	0.00273
ENSG00000081189	MEF2C	2.00547	0.00129
ENSG00000103313	MEFV	2.37261	1e-05
ENSG00000167077	MEI1	2.0956	0.00083
ENSG00000162959	MEMO1	2.12431	0.00635
ENSG00000105976	MET	3.89854	0.00011
ENSG00000037897	METTL1	4.43862	0.00011
ENSG00000198948	MFAP3L	2.71557	3e-05
ENSG00000118855	MFSD1	2.92153	0.00033
ENSG00000170430	MGMT	13.1118	0
ENSG00000197530	MIB2	3.79161	0
ENSG00000243156	MICAL3	2.94029	0.00032
ENSG00000100139	MICALL1	3.25098	0
ENSG00000164877	MICALL2	2.03152	0.00688
ENSG00000101871	MID1	3.22794	0.00228
ENSG00000198160	MIER1	7.5265	0
ENSG00000170854	MINA	2.46818	0.00033
ENSG00000141503	MINK1	4.04989	0.00539
ENSG00000151338	MIPOL1	2.61407	0
ENSG00000187098	MITF	2.1993	0.0043
ENSG00000076242	MLH1	3.15448	0
ENSG00000078403	MLLT10	2.29206	0.00541
ENSG00000108292	MLLT6	2.74706	0
ENSG00000108788	MLX	2.61063	0.00026
ENSG00000155229	MMS19	5.61867	0
ENSG00000020426	MNAT1	2.92973	0
ENSG00000123562	MORF4L2	2.31732	7e-05
ENSG00000188010	MORN2	2.45912	0.00182
ENSG00000107186	MPDZ	4.19791	0
ENSG00000186732	MPPED1	2.01246	0.00752
ENSG00000158887	MPZ	2.58069	5e-05
ENSG00000011028	MRC2	3.17735	0.00182
ENSG00000020922	MRE11A	4.5485	0
ENSG00000179826	MRGPRX3	3.4972	0
ENSG00000134042	MRO	3.21578	0.00206
ENSG00000179832	MROH1	2.551	1e-05
ENSG00000171421	MRPL36	2.13196	0.00757
ENSG00000111639	MRPL51	2.3528	0.0081
ENSG00000162910	MRPL55	2.71157	0.00019
ENSG00000072952	MRVI1	3.19337	0.00471
ENSG00000166961	MS4A15	6.02482	0
ENSG00000038945	MSR1	3.5324	1e-05
ENSG00000203761	MSTO2P	2.13374	6e-05
ENSG00000182979	MTA1	2.0084	0
ENSG00000057935	MTA3	5.05287	3e-05
ENSG00000122085	MTERFD2	4.36596	8e-05
ENSG00000003987	MTMR7	2.25662	7e-05
ENSG00000135297	MTO1	9.40776	0.00565
ENSG00000124275	MTRR	2.84077	0.00034
ENSG00000185499	MUC1	2.75814	1e-05
ENSG00000173702	MUC13	3.17222	0.0001
ENSG00000117983	MUC5B	3.15375	0
ENSG00000013364	MVP	2.80229	0.00551
ENSG00000157601	MX1	3.87131	0.00024
ENSG00000183486	MX2	3.17695	0.0032
ENSG00000196091	MYBPC1	2.92038	0.00197
ENSG00000005810	MYCBP2	2.66409	0.00439
ENSG00000133026	MYH10	3.32369	0.00188
ENSG00000105357	MYH14	5.29016	0
ENSG00000002079	MYH16	3.81744	0
ENSG00000109063	MYH3	2.28454	0.00092
ENSG00000100345	MYH9	2.12299	0.00019
ENSG00000065534	MYLK	2.98986	0
ENSG00000140795	MYLK3	3.17683	0
ENSG00000091536	MYO15A	2.4009	0.00673
ENSG00000141140	MYO19	3.81604	0
ENSG00000128641	MYO1B	2.24199	0.00473
ENSG00000197879	MYO1C	3.92866	0.0015
ENSG00000142347	MYO1F	5.59236	0
ENSG00000167306	MYO5B	2.50131	0.00519
ENSG00000128833	MYO5C	2.09563	0.00227
ENSG00000196586	MYO6	2.97926	0.00097
ENSG00000101605	MYOM1	2.52496	0.00345
ENSG00000124920	MYRF	2.14352	0.0022
ENSG00000170011	MYRIP	2.72444	0
ENSG00000186487	MYT1L	2.06515	0.00065
ENSG00000263155	MYZAP	2.85891	0
ENSG00000135040	NAA35	2.36124	0
ENSG00000138744	NAAA	3.93775	0.00085
ENSG00000176654	NANOGP1	2.88979	0.00394
ENSG00000205531	NAP1L4	2.11106	0
ENSG00000135372	NAT10	6.22627	0
ENSG00000243477	NAT6	31.7999	0
ENSG00000109065	NAT9	2.6458	0
ENSG00000172915	NBEA	2.69498	0
ENSG00000168614	NBPF9	2.32061	3e-05
ENSG00000146918	NCAPG2	2.09683	0.00204
ENSG00000116701	NCF2	2.13063	0.00094
ENSG00000123338	NCKAP1L	14.7517	0
ENSG00000140396	NCOA2	2.33812	0.00244
ENSG00000124151	NCOA3	2.18936	0.00492
ENSG00000124160	NCOA5	2.23998	1e-05
ENSG00000141027	NCOR1	2.50928	0
ENSG00000131507	NDFIP1	2.64058	4e-05
ENSG00000103034	NDRG4	2.62277	0.0018
ENSG00000164100	NDST3	2.02428	0.00117
ENSG00000189043	NDUFA4	2.13428	0
ENSG00000128609	NDUFA5	2.32796	0.00238
ENSG00000248531	NDUFA5P12	2.20999	0
ENSG00000164182	NDUFAF2	2.47957	0.00062
ENSG00000101247	NDUFAF5	2.92211	0.00674
ENSG00000147684	NDUFB9	2.03218	0
ENSG00000109390	NDUFC1	2.08936	0.00599
ENSG00000183091	NEB	2.8428	0.00925
ENSG00000157191	NECAP2	2.27345	0.00618
ENSG00000069869	NEDD4	2.73799	0.00032
ENSG00000137601	NEK1	2.35858	4e-05
ENSG00000114670	NEK11	2.51105	0.00226
ENSG00000171208	NETO2	2.86738	3e-05
ENSG00000072736	NFATC3	2.21937	0
ENSG00000086102	NFX1	4.05575	0
ENSG00000170448	NFXL1	2.47936	0.00144
ENSG00000100138	NHP2L1	2.03941	0.00636
ENSG00000100503	NIN	3.29441	0.00025
ENSG00000170113	NIPA1	2.58733	0.00572
ENSG00000104361	NIPAL2	5.68739	0
ENSG00000164190	NIPBL	2.85661	0.00061
ENSG00000114857	NKTR	6.38114	0
ENSG00000073536	NLE1	2.09008	5e-05
ENSG00000169992	NLGN2	2.01153	0
ENSG00000091592	NLRP1	2.56244	0
ENSG00000158077	NLRP14	2.00034	0.00301
ENSG00000022556	NLRP2	3.01202	0
ENSG00000167634	NLRP7	2.72158	0
ENSG00000179709	NLRP8	2.08196	0.00898
ENSG00000135577	NMBR	2.35681	0.00288
ENSG00000143156	NME7	5.42624	0
ENSG00000115761	NOL10	3.60268	0
ENSG00000103512	NOMO1	2.27566	2e-05
ENSG00000185164	NOMO2	2.98177	0.00276
ENSG00000103226	NOMO3	2.62381	0
ENSG00000148400	NOTCH1	2.59129	0.00248
ENSG00000151322	NPAS3	3.08709	1e-05
ENSG00000149308	NPAT	2.0716	0.00028
ENSG00000144061	NPHP1	3.39658	2e-05
ENSG00000113971	NPHP3	2.19601	0.00049
ENSG00000131697	NPHP4	2.39845	0
ENSG00000243716	NPIPB5	2.04372	0.00347
ENSG00000221890	NPTXR	2.83935	0
ENSG00000185189	NRBP2	2.11311	0.0007
ENSG00000134986	NREP	2.16465	0.00013
ENSG00000117697	NSL1	3.44264	1e-05
ENSG00000035681	NSMAF	3.44948	0.00016
ENSG00000178425	NT5DC1	3.8487	0
ENSG00000168268	NT5DC2	3.46915	0
ENSG00000157045	NTAN1	4.31216	0
ENSG00000162068	NTN3	2.15309	0
ENSG00000142233	NTN5	2.1521	0
ENSG00000135778	NTPCR	2.6627	0.00252
ENSG00000148053	NTRK2	2.33451	0.00049
ENSG00000070081	NUCB2	2.17719	7e-05
ENSG00000165609	NUDT5	4.017	0
ENSG00000170502	NUDT9	3.133	0.00119
ENSG00000143228	NUF2	5.4685	0
ENSG00000137497	NUMA1	2.87696	0.00182
ENSG00000155561	NUP205	5.11872	0
ENSG00000132182	NUP210	3.90801	0.00785
ENSG00000143552	NUP210L	6.1144	0
ENSG00000248916	NUP210P3	2.78137	5e-05
ENSG00000138750	NUP54	2.4123	0.0022
ENSG00000108559	NUP88	2.24508	0
ENSG00000110713	NUP98	2.53008	5e-05
ENSG00000176046	NUPR1	2.40908	0
ENSG00000102898	NUTF2	3.60618	0
ENSG00000184923	NUTM2A	2.53333	0.00678
ENSG00000188199	NUTM2B	2.13216	0.00017
ENSG00000143748	NVL	4.96177	0
ENSG00000188039	NWD1	2.16981	6e-05
ENSG00000162231	NXF1	2.4051	0
ENSG00000185945	NXF2B	6.91247	0
ENSG00000124006	OBSL1	2.74854	0
ENSG00000242153	OFD1P6Y	2.94351	0.00243
ENSG00000178814	OPLAH	2.46528	0
ENSG00000115942	ORC2	2.23378	1e-05
ENSG00000110048	OSBP	2.57004	0.0001
ENSG00000141447	OSBPL1A	2.16572	0
ENSG00000116885	OSCP1	2.76356	0.00173
ENSG00000183378	OVCH2	3.31034	0
ENSG00000083720	OXCT1	2.85076	1e-05
ENSG00000172939	OXSR1	2.26916	0
ENSG00000135124	P2RX4	2.91751	0
ENSG00000072682	P4HA2	2.19016	0.00558
ENSG00000163138	PACRGL	2.84376	2e-05
ENSG00000111845	PAK1IP1	3.9092	0
ENSG00000083093	PALB2	5.95005	0.00129
ENSG00000145730	PAM	2.26998	0
ENSG00000135473	PAN2	2.24026	0
ENSG00000120137	PANK3	2.7389	0.00018
ENSG00000157881	PANK4	3.17506	0.00484
ENSG00000115421	PAPOLG	2.90804	1e-05
ENSG00000116183	PAPPA2	2.84745	0.00126
ENSG00000198682	PAPSS2	2.06777	0.00035
ENSG00000162073	PAQR4	4.26699	1e-05
ENSG00000148498	PARD3	3.50529	1e-05
ENSG00000059378	PARP12	4.29359	0
ENSG00000173200	PARP15	2.97585	0
ENSG00000102699	PARP4	13.8628	0
ENSG00000237917	PARP4P1	3.77997	0
ENSG00000151883	PARP8	2.79459	9e-05
ENSG00000138496	PARP9	3.49029	0
ENSG00000188677	PARVB	3.6734	0.00885
ENSG00000115687	PASK	2.39795	0.00135
ENSG00000007372	PAX6	2.70865	0.00566
ENSG00000159086	PAXBP1	2.47868	0.00031
ENSG00000090097	PCBP4	3.45199	0
ENSG00000150275	PCDH15	2.2847	1e-05
ENSG00000179715	PCED1B	2.25074	0.00184
ENSG00000106333	PCOLCE	2.22691	0.00196
ENSG00000174788	PCP2	2.21713	0.00401
ENSG00000115257	PCSK4	2.92745	0.00065
ENSG00000099139	PCSK5	2.84105	7e-05
ENSG00000141179	PCTP	2.45551	8e-05
ENSG00000114209	PDCD10	2.22193	0.00056
ENSG00000123360	PDE1B	20.8334	0
ENSG00000132915	PDE6A	2.99827	0
ENSG00000131828	PDHA1	2.18865	0.00013
ENSG00000175087	PDIK1L	2.52352	0.00114
ENSG00000005882	PDK2	2.70755	0.00052
ENSG00000131435	PDLIM4	2.13393	0.00148
ENSG00000090857	PDPR	2.6431	0.00209
ENSG00000121892	PDS5A	3.43599	0.00011
ENSG00000083642	PDS5B	3.01588	0.00134
ENSG00000133401	PDZD2	6.70795	0
ENSG00000067840	PDZD4	2.4712	7e-05
ENSG00000162517	PEF1	2.42033	2e-05
ENSG00000179094	PER1	3.42029	0.0094
ENSG00000132326	PER2	2.83035	0.00014
ENSG00000049246	PER3	2.62093	0.00012
ENSG00000121680	PEX16	2.55129	0.00012
ENSG00000114268	PFKFB4	2.26834	1e-05
ENSG00000152556	PFKM	2.51691	0.00012
ENSG00000256713	PGA5	3.32919	0.00309
ENSG00000257150	PGAM1P5	2.64171	0.00738
ENSG00000197121	PGAP1	2.86912	0.00208
ENSG00000142657	PGD	2.31015	0.00017
ENSG00000165434	PGM2L1	2.84271	0
ENSG00000087157	PGS1	3.67421	7e-05
ENSG00000204138	PHACTR4	2.81349	2e-05
ENSG00000167085	PHB	2.20112	0
ENSG00000109118	PHF12	2.53991	0
ENSG00000197724	PHF2	4.0931	0
ENSG00000019144	PHLDB1	2.5548	0
ENSG00000144824	PHLDB2	8.58408	0
ENSG00000176531	PHLDB3	3.33494	0.0006
ENSG00000040199	PHLPP2	4.46005	0
ENSG00000165443	PHYHIPL	2.88313	2e-05
ENSG00000175309	PHYKPL	3.78471	0.00548
ENSG00000131788	PIAS3	3.56627	0.00112
ENSG00000103335	PIEZO1	2.7293	0.00012
ENSG00000174227	PIGG	2.63866	3e-05
ENSG00000133056	PIK3C2B	2.64673	8e-05
ENSG00000115020	PIKFYVE	2.50155	1e-05
ENSG00000127445	PIN1	3.98065	0.00026
ENSG00000150867	PIP4K2A	2.44526	0
ENSG00000174238	PITPNA	2.86877	8e-05
ENSG00000069011	PITX1	2.31535	0
ENSG00000078795	PKD2L2	3.03185	0
ENSG00000205038	PKHD1L1	2.04009	0.00706
ENSG00000067225	PKM	8.39768	0
ENSG00000123143	PKN1	2.5606	0.00441
ENSG00000105499	PLA2G4C	11.823	0
ENSG00000184381	PLA2G6	2.69484	0.00848
ENSG00000146070	PLA2G7	2.11205	0
ENSG00000149782	PLCB3	3.64376	0
ENSG00000138193	PLCE1	2.52108	0.00043
ENSG00000197943	PLCG2	2.81805	0.00837
ENSG00000075651	PLD1	4.23194	0
ENSG00000115956	PLEK	5.24032	5e-05
ENSG00000100558	PLEK2	2.18729	0.00735
ENSG00000052126	PLEKHA5	3.55344	0.00565
ENSG00000143850	PLEKHA6	2.56079	0
ENSG00000054690	PLEKHH1	2.03013	0
ENSG00000225190	PLEKHM1	2.00899	3e-05
ENSG00000147872	PLIN2	2.7276	0.00264
ENSG00000152952	PLOD2	3.37024	0
ENSG00000106397	PLOD3	2.09462	0.00105
ENSG00000171566	PLRG1	2.21681	5e-05
ENSG00000161381	PLXDC1	2.76705	0.00596
ENSG00000164050	PLXNB1	4.30745	5e-05
ENSG00000168967	PMCHL1	2.80454	2e-05
ENSG00000169040	PMCHL2	2.47564	0.00946
ENSG00000064933	PMS1	2.03056	1e-05
ENSG00000127957	PMS2P3	8.29949	0
ENSG00000123965	PMS2P5	2.38833	0.00224
ENSG00000146453	PNLDC1	2.67862	0.00453
ENSG00000165862	PNLIPRP2	3.58273	0
ENSG00000170734	POLH	2.19595	0.00031
ENSG00000122678	POLM	3.43421	0
ENSG00000130714	POMT1	2.90627	0.00106
ENSG00000146707	POMZP3	3.65774	0.00044
ENSG00000188877	POTEA	2.68833	5e-05
ENSG00000166351	POTED	2.24539	0.00302
ENSG00000137709	POU2F3	2.54477	0
ENSG00000155846	PPARGC1B	4.40041	0
ENSG00000128059	PPAT	3.26981	0
ENSG00000139220	PPFIA2	2.03892	0.00795
ENSG00000177380	PPFIA3	3.81818	0.0001
ENSG00000166387	PPFIBP2	2.38458	0.00042
ENSG00000134283	PPHLN1	2.01816	0.00663
ENSG00000137168	PPIL1	2.85019	1e-05
ENSG00000168781	PPIP5K1	2.0099	0.00139
ENSG00000145725	PPIP5K2	3.62584	0
ENSG00000111110	PPM1H	3.33085	0
ENSG00000163644	PPM1K	4.86414	0.00537
ENSG00000163590	PPM1L	3.18214	0.00089
ENSG00000213889	PPM1N	2.39893	0
ENSG00000104881	PPP1R13L	4.13344	0
ENSG00000158528	PPP1R9A	2.08958	0.0046
ENSG00000156475	PPP2R2B	2.19118	0.00138
ENSG00000068971	PPP2R5B	2.09603	0.00144
ENSG00000119698	PPP4R4	2.12998	0.00034
ENSG00000105063	PPP6R1	3.04504	0.00059
ENSG00000185686	PRAME	2.74558	0.00238
ENSG00000251655	PRB1	2.4767	0.00213
ENSG00000214140	PRCD	3.25859	2e-05
ENSG00000141956	PRDM15	2.33917	3e-05
ENSG00000138073	PREB	2.32086	0
ENSG00000162409	PRKAA2	2.77994	1e-05
ENSG00000154229	PRKCA	2.2546	1e-05
ENSG00000185532	PRKG1	8.63231	0
ENSG00000101000	PROCR	2.94399	0.00067
ENSG00000184500	PROS1	2.22583	0.0064
ENSG00000185246	PRPF39	3.07314	0.00114
ENSG00000196504	PRPF40A	2.36448	0.00016
ENSG00000183530	PRR14L	2.82062	0
ENSG00000167945	PRR25	3.34417	0.00276
ENSG00000135362	PRR5L	2.23336	0.00474
ENSG00000112812	PRSS16	2.97287	7e-05
ENSG00000242221	PSG2	2.40481	0
ENSG00000124467	PSG8	2.37255	0
ENSG00000100764	PSMC1	2.6583	2e-05
ENSG00000087191	PSMC5	3.70834	0
ENSG00000068878	PSME4	2.24491	0.00104
ENSG00000128789	PSMG2	2.04872	0.00334
ENSG00000140368	PSTPIP1	2.9218	0
ENSG00000119314	PTBP3	2.21607	1e-05
ENSG00000171611	PTCRA	2.71695	0.00274
ENSG00000169398	PTK2	2.20637	0
ENSG00000120899	PTK2B	2.09343	0.00011
ENSG00000104960	PTOV1	4.00576	0
ENSG00000158079	PTPDC1	2.58277	1e-05
ENSG00000165996	PTPLA	2.58496	0.00159
ENSG00000144724	PTPRG	2.81322	0
ENSG00000152894	PTPRK	2.29594	0.00223
ENSG00000173482	PTPRM	2.95976	0.00112
ENSG00000151490	PTPRO	2.46062	0.00012
ENSG00000179950	PUF60	3.5929	0
ENSG00000259905	PWRN1	2.99284	0
ENSG00000168994	PXDC1	2.711	6e-05
ENSG00000101417	PXMP4	4.08736	0
ENSG00000183010	PYCR1	2.84169	0.00199
ENSG00000143811	PYCR2	10.8119	0
ENSG00000163348	PYGO2	3.09364	0.00035
ENSG00000119943	PYROXD2	8.02852	0
ENSG00000151552	QDPR	2.58006	0.00292
ENSG00000130348	QRSL1	3.26544	0
ENSG00000166024	R3HCC1L	13.1119	0
ENSG00000198858	R3HDM4	3.01851	0.00182
ENSG00000099246	RAB18	2.19932	0.0001
ENSG00000132698	RAB25	3.65966	5e-05
ENSG00000167994	RAB3IL1	2.18738	8e-05
ENSG00000168118	RAB4A	2.06758	0.00091
ENSG00000152061	RABGAP1L	2.13793	3e-05
ENSG00000144840	RABL3	2.61738	0.00796
ENSG00000152942	RAD17	3.89031	1e-05
ENSG00000182185	RAD51B	2.43994	0.00698
ENSG00000002016	RAD52	15.035	0
ENSG00000085999	RAD54L	2.97975	0.00022
ENSG00000155918	RAET1L	2.64039	0.00071
ENSG00000188559	RALGAPA2	3.50395	0.00285
ENSG00000132341	RAN	4.99068	0.00139
ENSG00000259144	RANBP20P	2.41762	0
ENSG00000091428	RAPGEF4	2.02611	0.00361
ENSG00000158987	RAPGEF6	2.03722	0.00458
ENSG00000155903	RASA2	2.03286	0.00097
ENSG00000111344	RASAL1	2.8599	0
ENSG00000146090	RASGEF1C	2.86723	0
ENSG00000099849	RASSF7	2.72359	0.00062
ENSG00000130701	RBBP8NL	3.98526	0
ENSG00000182872	RBM10	4.07191	0
ENSG00000100461	RBM23	4.88093	0
ENSG00000106344	RBM28	2.22386	1e-05
ENSG00000132819	RBM38	3.21353	0
ENSG00000155636	RBM45	2.7206	0.00211
ENSG00000163694	RBM47	2.32733	7e-05
ENSG00000076067	RBMS2	2.30841	0
ENSG00000169811	RBMY1HP	3.99202	2e-05
ENSG00000234399	RBMY2XP	2.13243	0.00057
ENSG00000168214	RBPJ	3.36838	0
ENSG00000159200	RCAN1	2.68542	0.00023
ENSG00000179051	RCC2	2.3089	0
ENSG00000166965	RCCD1	2.36647	1e-05
ENSG00000120158	RCL1	3.11475	4e-05
ENSG00000089902	RCOR1	2.52029	0.00032
ENSG00000198771	RCSD1	3.49468	0.00035
ENSG00000100918	REC8	2.7827	0.00035
ENSG00000164620	RELL2	2.50472	0.00023
ENSG00000142599	RERE	3.37717	0.0001
ENSG00000163918	RFC4	2.03031	0.00652
ENSG00000111445	RFC5	2.65677	0.008
ENSG00000092871	RFFL	2.61352	0
ENSG00000196460	RFX8	2.5503	0
ENSG00000187627	RGPD1	3.50929	0
ENSG00000153165	RGPD3	2.65396	0
ENSG00000183054	RGPD6	2.06926	0.00285
ENSG00000169220	RGS14	2.45844	0.00197
ENSG00000171700	RGS19	2.84912	0
ENSG00000132554	RGS22	2.59827	0.00094
ENSG00000186479	RGS7BP	3.06007	2e-05
ENSG00000140519	RHCG	2.21576	0.00158
ENSG00000106615	RHEB	2.09378	0.00104
ENSG00000177105	RHOG	2.85315	0.00014
ENSG00000058729	RIOK2	2.13814	0.00445
ENSG00000258818	RNASE4	2.16728	0
ENSG00000188655	RNASE9	2.0661	0
ENSG00000239305	RNF103	2.10462	0.00904
ENSG00000164068	RNF123	3.01875	1e-05
ENSG00000101695	RNF125	2.31899	0.00579
ENSG00000070423	RNF126	8.56181	0.00044
ENSG00000137393	RNF144B	3.09253	5e-05
ENSG00000173821	RNF213	2.23555	2e-05
ENSG00000011275	RNF216	2.32292	0
ENSG00000187147	RNF220	3.16263	1e-05
ENSG00000108375	RNF43	2.811	0
ENSG00000204308	RNF5	9.98308	0
ENSG00000047936	ROS1	2.81999	0
ENSG00000183638	RP1L1	5.0758	0
ENSG00000103932	RPAP1	2.28101	0
ENSG00000092200	RPGRIP1	4.03748	0
ENSG00000147403	RPL10	4.63696	0
ENSG00000240370	RPL13P5	4.05102	0
ENSG00000105640	RPL18A	2.4279	0
ENSG00000109475	RPL34	2.10501	0.00296
ENSG00000145592	RPL37	14.1716	0.00109
ENSG00000089009	RPL6	2.26214	0.00047
ENSG00000163684	RPP14	4.60708	3e-05
ENSG00000134419	RPS15A	2.14367	0
ENSG00000177954	RPS27	6.00165	0.00094
ENSG00000129824	RPS4Y1	2.00638	0.00099
ENSG00000072133	RPS6KA6	2.11291	0.0011
ENSG00000103472	RRN3P2	2.5348	0.00272
ENSG00000257122	RRN3P3	3.25774	0.00696
ENSG00000147655	RSPO2	2.07393	0.0076
ENSG00000159579	RSPRY1	2.28577	0.00012
ENSG00000148484	RSU1	3.44519	0.0001
ENSG00000132026	RTBDN	2.45283	0.00682
ENSG00000100218	RTDR1	2.47773	0.00191
ENSG00000125744	RTN2	2.15162	0
ENSG00000115310	RTN4	2.22857	0.00072
ENSG00000018189	RUFY3	2.09605	0.00046
ENSG00000159216	RUNX1	2.21315	6e-05
ENSG00000020633	RUNX3	2.57711	0.00033
ENSG00000183207	RUVBL2	2.2741	0
ENSG00000198626	RYR2	3.00209	7e-05
ENSG00000143546	S100A8	2.87319	0
ENSG00000130561	SAG	2.65355	0
ENSG00000101347	SAMHD1	4.37173	0
ENSG00000150459	SAP18	2.67504	0
ENSG00000205323	SARNP	3.02729	0.00011
ENSG00000139697	SBNO1	8.18623	0
ENSG00000198794	SCAMP5	2.98167	0.00682
ENSG00000140386	SCAPER	2.24668	0.00529
ENSG00000092108	SCFD1	2.04587	0.00264
ENSG00000124935	SCGB1D2	15.7332	0
ENSG00000151466	SCLT1	2.31934	0.00378
ENSG00000132330	SCLY	2.71522	0.00716
ENSG00000010803	SCMH1	2.35255	0.00459
ENSG00000007314	SCN4A	3.33049	0.00023
ENSG00000169432	SCN9A	2.0382	0.00049
ENSG00000164106	SCRG1	2.41727	0.00155
ENSG00000180900	SCRIB	3.66654	0
ENSG00000136193	SCRN1	3.02661	0.00011
ENSG00000080293	SCTR	2.49035	0
ENSG00000137575	SDCBP	2.40995	0.00268
ENSG00000100445	SDR39U1	2.08846	0.00051
ENSG00000093183	SEC22C	2.11818	0
ENSG00000138802	SEC24B	2.56624	1e-05
ENSG00000071537	SEL1L	3.21217	0.00111
ENSG00000135622	SEMA4F	2.59795	0.00039
ENSG00000092421	SEMA6A	2.84278	0.00118
ENSG00000137872	SEMA6D	3.49798	0.00032
ENSG00000265500	SENP3-EIF4A1	4.13235	0
ENSG00000109618	SEPSECS	2.44949	0.00867
ENSG00000186522	Sept10	2.41433	0.00631
ENSG00000100167	Sept3	2.70009	0
ENSG00000108387	Sept4	3.1493	0
ENSG00000122545	Sept7	2.63841	0.00846
ENSG00000184640	Sept9	2.26912	0
ENSG00000120742	SERP1	3.14373	0.00016
ENSG00000135919	SERPINE2	3.57382	0
ENSG00000132386	SERPINF1	3.2897	0
ENSG00000183955	SETD8	6.55163	0
ENSG00000174938	SEZ6L2	7.22151	0
ENSG00000115524	SF3B1	3.50946	0.00084
ENSG00000061936	SFSWAP	2.39806	0.00035
ENSG00000229415	SFTA3	2.65062	0.00683
ENSG00000167037	SGSM1	4.23791	0
ENSG00000087266	SH3BP2	2.37246	0
ENSG00000130147	SH3BP4	3.30654	1e-05
ENSG00000174705	SH3PXD2B	2.34443	0.00032
ENSG00000160410	SHKBP1	3.9785	0.00642
ENSG00000185960	SHOX	2.06931	0.00039
ENSG00000168995	SIGLEC7	2.48144	1e-05
ENSG00000197555	SIPA1L1	2.25703	0.00211
ENSG00000204351	SKIV2L	2.26754	4e-05
ENSG00000039123	SKIV2L2	3.05707	0
ENSG00000155926	SLA	2.94271	0.00013
ENSG00000139737	SLAIN1	2.48878	0.00445
ENSG00000124067	SLC12A4	2.07994	1e-05
ENSG00000100156	SLC16A8	2.57844	0.00054
ENSG00000104888	SLC17A7	2.31026	0.00855
ENSG00000168575	SLC20A2	3.12599	0.00558
ENSG00000146477	SLC22A3	2.74566	1e-05
ENSG00000197208	SLC22A4	2.16591	0
ENSG00000074621	SLC24A1	5.04527	0
ENSG00000115840	SLC25A12	2.84078	5e-05
ENSG00000183032	SLC25A21	2.32372	0
ENSG00000075415	SLC25A3	4.05983	0.00699
ENSG00000147454	SLC25A37	2.11955	0.0005
ENSG00000145217	SLC26A1	3.35346	0.00092
ENSG00000225697	SLC26A6	3.06709	6e-05
ENSG00000112759	SLC29A1	2.22891	3e-05
ENSG00000109667	SLC2A9	3.63212	0
ENSG00000014824	SLC30A9	2.94991	7e-05
ENSG00000169359	SLC33A1	2.62308	2e-05
ENSG00000164414	SLC35A1	3.13832	0
ENSG00000148482	SLC39A12	2.0742	0.0003
ENSG00000165915	SLC39A13	3.77398	0
ENSG00000141424	SLC39A6	3.55344	0.00565
ENSG00000080493	SLC4A4	2.17823	0.00193
ENSG00000151012	SLC7A11	2.34337	0.00528
ENSG00000155465	SLC7A7	2.74649	1e-05
ENSG00000172139	SLC9C1	3.20885	0.00015
ENSG00000173930	SLCO4C1	4.31725	5e-05
ENSG00000184347	SLIT3	2.32721	0.00178
ENSG00000137776	SLTM	2.37563	0.00037
ENSG00000141646	SMAD4	2.78155	5e-05
ENSG00000101665	SMAD7	2.94015	0.00248
ENSG00000112305	SMAP1	2.96096	0.00011
ENSG00000163104	SMARCAD1	3.27971	7e-05
ENSG00000173473	SMARCC1	4.41624	2e-05
ENSG00000136824	SMC2	2.82011	0.0066
ENSG00000198887	SMC5	2.20937	0.00909
ENSG00000157106	SMG1	2.17851	3e-05
ENSG00000136699	SMPD4	2.35596	0.00404
ENSG00000108854	SMURF2	3.87147	0
ENSG00000092531	SNAP23	2.71763	1e-05
ENSG00000143740	SNAP47	2.05804	1e-05
ENSG00000064692	SNCAIP	4.4865	0
ENSG00000074317	SNCB	3.5997	0.00667
ENSG00000197157	SND1	2.54939	0.00036
ENSG00000161981	SNRNP25	3.11178	0
ENSG00000125743	SNRPD2	3.02984	0.00026
ENSG00000101400	SNTA1	37.3409	0
ENSG00000172554	SNTG2	2.77216	0.0015
ENSG00000214265	SNURF	3.05338	0.00061
ENSG00000100603	SNW1	2.6305	0.00115
ENSG00000135317	SNX14	2.69594	0
ENSG00000205302	SNX2	3.90028	0
ENSG00000174226	SNX31	4.41702	0
ENSG00000172803	SNX32	2.27986	0.00146
ENSG00000106266	SNX8	3.03927	0.00043
ENSG00000149639	SOGA1	2.82675	0.00205
ENSG00000108018	SORCS1	2.5593	0.00949
ENSG00000137642	SORL1	2.40507	0
ENSG00000134243	SORT1	3.6958	8e-05
ENSG00000143842	SOX13	2.45883	1e-05
ENSG00000242808	SOX2-OT	2.37768	0.00014
ENSG00000106686	SPATA6L	2.15737	2e-05
ENSG00000186645	SPDYE9P	2.05917	8e-05
ENSG00000104133	SPG11	2.94058	0.00762
ENSG00000138600	SPPL2A	3.16784	0
ENSG00000123178	SPRYD7	2.22647	0.00012
ENSG00000115306	SPTBN1	2.81358	0.00012
ENSG00000173898	SPTBN2	3.60669	0.00217
ENSG00000137877	SPTBN5	2.12616	0
ENSG00000213523	SRA1	3.70891	0.00117
ENSG00000197122	SRC	2.09238	0.00023
ENSG00000072310	SREBF1	2.5393	0.0084
ENSG00000153914	SREK1	2.98049	0
ENSG00000196935	SRGAP1	4.68097	0
ENSG00000163486	SRGAP2	8.94878	0
ENSG00000174780	SRP72	2.08484	0.00028
ENSG00000133226	SRRM1	3.89161	0
ENSG00000116754	SRSF11	3.90251	0
ENSG00000145687	SSBP2	2.21827	0.00515
ENSG00000197558	SSPO	2.54931	0
ENSG00000163479	SSR2	2.75801	0.00012
ENSG00000149136	SSRP1	3.18073	0.00137
ENSG00000125046	SSUH2	3.93318	0.00048
ENSG00000008513	ST3GAL1	53.8051	0
ENSG00000126091	ST3GAL3	4.43891	3e-05
ENSG00000144057	ST6GAL2	3.7845	0
ENSG00000184005	ST6GALNAC3	4.76807	0
ENSG00000004866	ST7	2.00788	4e-05
ENSG00000010327	STAB1	4.89771	0
ENSG00000144681	STAC	2.68756	0
ENSG00000118007	STAG1	2.33894	0.00538
ENSG00000205583	STAG3L1	2.28795	1e-05
ENSG00000160828	STAG3L2	2.35863	1e-05
ENSG00000131748	STARD3	2.5076	0
ENSG00000159433	STARD9	4.50385	0.00232
ENSG00000126561	STAT5A	2.99936	1e-05
ENSG00000144589	STK11IP	46.5688	0
ENSG00000104375	STK3	2.23796	2e-05
ENSG00000169302	STK32A	2.88131	0.00871
ENSG00000152953	STK32B	2.93328	0.00041
ENSG00000163482	STK36	2.84533	6e-05
ENSG00000211455	STK38L	2.23809	0
ENSG00000198648	STK39	3.58992	0
ENSG00000067221	STOML1	2.43064	0.00081
ENSG00000196792	STRN3	9.07927	0
ENSG00000090372	STRN4	2.41217	0.00189
ENSG00000101846	STS	2.06353	0
ENSG00000166263	STXBP4	3.7891	0
ENSG00000164506	STXBP5	2.2468	4e-05
ENSG00000165416	SUGT1	4.05988	0.0009
ENSG00000137573	SULF1	12.9532	0
ENSG00000196562	SULF2	4.41303	0
ENSG00000196235	SUPT5H	3.52922	1e-05
ENSG00000197321	SVIL	2.47981	0
ENSG00000153157	SYCP2L	2.61133	0.00445
ENSG00000139351	SYCP3	2.19155	0.00056
ENSG00000054654	SYNE2	2.19517	0.00016
ENSG00000006114	SYNRG	2.72868	0
ENSG00000103528	SYT17	2.11906	0.00043
ENSG00000011347	SYT7	2.05763	2e-05
ENSG00000170743	SYT9	3.95525	4e-05
ENSG00000102362	SYTL4	2.14636	0.00018
ENSG00000198198	SZT2	4.59553	0
ENSG00000231542	TAB3-AS1	2.20354	0.00768
ENSG00000120656	TAF12	2.83139	0
ENSG00000064313	TAF2	3.06329	0.00015
ENSG00000106290	TAF6	3.42433	0.00045
ENSG00000113407	TARS	2.21026	0.00323
ENSG00000099992	TBC1D10A	2.7305	0
ENSG00000109680	TBC1D19	3.20348	0
ENSG00000197681	TBC1D3	2.84801	2e-05
ENSG00000146350	TBC1D32	3.50012	3e-05
ENSG00000234972	TBC1D3C	3.22167	0.00065
ENSG00000266433	TBC1D3P5	3.9707	0.00672
ENSG00000131374	TBC1D5	3.1257	0.00011
ENSG00000204634	TBC1D8	4.17544	0
ENSG00000092377	TBL1Y	2.93085	0
ENSG00000225624	TBL1YP1	2.11952	3e-05
ENSG00000028839	TBPL1	2.50192	1e-05
ENSG00000133142	TCEAL4	2.29994	0
ENSG00000242220	TCP10L	3.3542	0
ENSG00000111802	TDP2	2.38329	0
ENSG00000167858	TEKT1	2.26699	0
ENSG00000145934	TENM2	2.47152	0.0097
ENSG00000149256	TENM4	2.84808	0.00275
ENSG00000164362	TERT	2.04723	0.00196
ENSG00000070759	TESK2	3.6024	0
ENSG00000135426	TESPA1	2.69671	0.00468
ENSG00000136891	TEX10	2.72589	0.00144
ENSG00000144043	TEX261	2.58114	0.0003
ENSG00000175018	TEX36	2.09891	0.00017
ENSG00000029639	TFB1M	2.89924	0
ENSG00000114354	TFG	2.7368	0.00011
ENSG00000100109	TFIP11	3.45571	0.00127
ENSG00000242337	TFP1	2.42662	0.00059
ENSG00000042832	TG	2.40147	0.00117
ENSG00000177426	TGIF1	2.33363	1e-05
ENSG00000137574	TGS1	2.06419	0
ENSG00000180176	TH	2.69024	0
ENSG00000115970	THADA	3.70204	0.00278
ENSG00000144229	THSD7B	5.92639	0
ENSG00000156299	TIAM1	5.26427	3e-05
ENSG00000101342	TLDC2	3.04235	0
ENSG00000106829	TLE4	2.92644	0.00045
ENSG00000239732	TLR9	2.65081	0
ENSG00000135926	TMBIM1	2.03662	0.00701
ENSG00000150403	TMCO3	3.39415	0
ENSG00000134291	TMEM106C	3.51956	0
ENSG00000179178	TMEM125	2.31044	0.00974
ENSG00000075568	TMEM131	5.1783	0.00013
ENSG00000006118	TMEM132A	2.66682	0.00553
ENSG00000137210	TMEM14B	4.46426	0
ENSG00000134851	TMEM165	2.72666	0.00125
ENSG00000198792	TMEM184B	2.06282	0.0002
ENSG00000164168	TMEM184C	2.19495	0.00564
ENSG00000146842	TMEM209	3.76483	1e-05
ENSG00000119777	TMEM214	2.53435	0
ENSG00000150433	TMEM218	2.49984	0
ENSG00000186952	TMEM232	3.93134	0.00716
ENSG00000149582	TMEM25	3.45161	1e-05
ENSG00000072954	TMEM38A	2.34979	6e-05
ENSG00000176142	TMEM39A	4.22802	0
ENSG00000183726	TMEM50A	2.72364	1e-05
ENSG00000175147	TMEM51-AS1	4.60445	0.00776
ENSG00000137216	TMEM63B	3.42289	0
ENSG00000165548	TMEM63C	2.86434	0.00025
ENSG00000006042	TMEM98	2.22617	0.00055
ENSG00000182271	TMIGD1	2.20249	0
ENSG00000153802	TMPRSS11D	3.04716	0.00033
ENSG00000229009	TMPRSS11GP	4.94657	0
ENSG00000154646	TMPRSS15	2.15471	0.0036
ENSG00000160183	TMPRSS3	2.21202	0.00318
ENSG00000187045	TMPRSS6	3.58911	0.00134
ENSG00000139324	TMTC3	2.02285	0.00424
ENSG00000041982	TNC	3.78542	0.00106
ENSG00000161955	TNFSF13	3.74739	0.00011
ENSG00000125657	TNFSF9	2.35363	0
ENSG00000101470	TNNC2	2.11035	0.0094
ENSG00000182095	TNRC18	2.40566	0
ENSG00000090905	TNRC6A	2.12137	5e-05
ENSG00000132773	TOE1	2.59605	0.00164
ENSG00000141198	TOM1L1	2.26385	0.00178
ENSG00000160949	TONSL	2.51752	0.00182
ENSG00000173769	TOPAZ1	3.0548	0.0009
ENSG00000143337	TOR1AIP1	3.45187	0.00152
ENSG00000136816	TOR1B	2.85331	5e-05
ENSG00000227372	TP73-AS1	4.39733	0.00014
ENSG00000186815	TPCN1	4.43668	1e-05
ENSG00000162341	TPCN2	2.42444	0.0056
ENSG00000134779	TPGS2	2.09234	0.00261
ENSG00000139287	TPH2	4.45646	0
ENSG00000144034	TPRKB	2.33774	0.00236
ENSG00000169902	TPST1	3.08844	2e-05
ENSG00000128294	TPST2	2.82831	0.00163
ENSG00000127191	TRAF2	2.64043	0.00068
ENSG00000204104	TRAF3IP1	5.13434	0
ENSG00000182606	TRAK1	2.55274	0.00011
ENSG00000186439	TRDN	2.40071	0
ENSG00000124731	TREM1	2.86976	4e-05
ENSG00000132109	TRIM21	4.4066	0.00224
ENSG00000122779	TRIM24	3.45746	0
ENSG00000137699	TRIM29	2.50833	8e-05
ENSG00000155890	TRIM42	2.30297	0.00841
ENSG00000237706	TRIM51EP	8.60046	0
ENSG00000162722	TRIM58	2.01885	0
ENSG00000223709	TRIM64EP	2.03901	0.00086
ENSG00000119283	TRIM67	2.51141	1e-05
ENSG00000100505	TRIM9	2.95045	0.004
ENSG00000038382	TRIO	3.13954	0.0001
ENSG00000100106	TRIOBP	7.08024	0
ENSG00000153827	TRIP12	4.13496	0.00046
ENSG00000071539	TRIP13	2.8998	4e-05
ENSG00000104907	TRMT1	2.44406	0.00028
ENSG00000145331	TRMT10A	3.41135	0.00349
ENSG00000099899	TRMT2A	3.47755	0.00088
ENSG00000171103	TRMT61B	2.03601	0.00062
ENSG00000083067	TRPM3	3.65	0
ENSG00000092439	TRPM7	2.42552	0
ENSG00000187688	TRPV2	2.26756	0.00667
ENSG00000167723	TRPV3	2.80683	1e-05
ENSG00000196367	TRRAP	4.01897	0.00029
ENSG00000165832	TRUB1	2.44199	0
ENSG00000102804	TSC22D1	2.67266	0.00069
ENSG00000135951	TSGA10	4.81015	1e-05
ENSG00000108219	TSPAN14	2.09743	0
ENSG00000231738	TSPAN19	4.5174	3e-05
ENSG00000168785	TSPAN5	2.11881	0.00107
ENSG00000235890	TSPEAR-AS1	2.33664	0.00776
ENSG00000143643	TTC13	4.47598	0.00024
ENSG00000156042	TTC18	2.05316	0.00117
ENSG00000123607	TTC21B	3.02144	0
ENSG00000235954	TTC28-AS1	4.17061	0.00102
ENSG00000182670	TTC3	2.45462	0
ENSG00000172425	TTC36	3.02628	7e-05
ENSG00000085831	TTC39A	2.33746	0.00028
ENSG00000171811	TTC40	3.8489	0
ENSG00000116830	TTF2	2.16075	0
ENSG00000155657	TTN	2.02143	2e-05
ENSG00000235827	TUBB8P9	2.06143	0.00218
ENSG00000037042	TUBG2	5.85541	0.00168
ENSG00000153575	TUBGCP5	2.21506	0.00382
ENSG00000166676	TVP23A	3.28884	0.0015
ENSG00000117289	TXNIP	2.25568	0.00057
ENSG00000184470	TXNRD2	2.32679	0
ENSG00000176890	TYMS	5.15156	0.00032
ENSG00000254184	TYW1B	2.48197	0.00396
ENSG00000160201	U2AF1	2.93935	0.00014
ENSG00000163714	U2SURP	2.43189	0.00273
ENSG00000081307	UBA5	2.84663	0.00038
ENSG00000131508	UBE2D2	2.99261	0
ENSG00000170035	UBE2E3	3.40694	2e-05
ENSG00000185651	UBE2L3	2.20132	0.0083
ENSG00000107341	UBE2R2	2.00905	0.00068
ENSG00000244687	UBE2V1	2.70159	0
ENSG00000169139	UBE2V2	2.04112	0.00503
ENSG00000110344	UBE4A	3.69374	0.0013
ENSG00000118900	UBN1	2.76259	0
ENSG00000198276	UCKL1	3.42446	0.0011
ENSG00000151116	UEVLD	3.57607	0
ENSG00000109775	UFSP2	2.29961	0.0002
ENSG00000167165	UGT1A6	2.92355	0.0007
ENSG00000156096	UGT2B4	2.28945	0.00318
ENSG00000111647	UHRF1BP1L	14.2826	0
ENSG00000177169	ULK1	3.83414	0.00016
ENSG00000144406	UNC80	2.49978	0.00406
ENSG00000172971	UNC93B3	2.28883	0.00748
ENSG00000249272	UNC93B8	2.29429	1e-05
ENSG00000132478	UNK	2.44463	0
ENSG00000059145	UNKL	11.823	0
ENSG00000005007	UPF1	2.75614	0.00046
ENSG00000243566	UPK3B	3.90923	3e-05
ENSG00000173660	UQCRH	2.24693	1e-05
ENSG00000105698	USF2	3.74164	0.0061
ENSG00000130307	USHBP1	2.23088	0
ENSG00000173915	USMG5	2.4792	0.00044
ENSG00000101557	USP14	2.04797	0.00375
ENSG00000135655	USP15	4.43264	0
ENSG00000172046	USP19	2.58639	7e-05
ENSG00000162402	USP24	2.24966	1e-05
ENSG00000115464	USP34	2.77076	2e-05
ENSG00000168883	USP39	2.98441	0.00016
ENSG00000123552	USP45	2.10164	0
ENSG00000170242	USP47	2.4372	7e-05
ENSG00000129204	USP6	3.83235	0
ENSG00000223407	USP9YP18	7.73013	0
ENSG00000120800	UTP20	2.07337	0.00396
ENSG00000115652	UXS1	3.48038	0
ENSG00000171724	VAT1L	2.15244	0.00016
ENSG00000141968	VAV1	2.90949	0
ENSG00000038427	VCAN	3.62481	0.00012
ENSG00000112715	VEGFA	2.49393	0
ENSG00000173511	VEGFB	3.67151	0
ENSG00000114812	VIPR1	2.16452	0
ENSG00000147852	VLDLR	2.29392	0
ENSG00000112299	VNN1	2.91476	0.00436
ENSG00000145041	VPRBP	2.11746	7e-05
ENSG00000160695	VPS11	2.17435	0.00337
ENSG00000160948	VPS28	2.70645	0
ENSG00000132612	VPS4A	2.20131	1e-05
ENSG00000141252	VPS53	5.42869	5e-05
ENSG00000100749	VRK1	2.24725	0.00125
ENSG00000168658	VWA3B	2.17662	0
ENSG00000204396	VWA7	3.02992	0
ENSG00000167992	VWCE	2.64125	0.00996
ENSG00000110799	VWF	4.01348	0
ENSG00000234769	WASH4P	2.35927	0
ENSG00000183066	WBP2NL	4.42135	1e-05
ENSG00000163625	WDFY3	2.37405	0
ENSG00000166596	WDR16	2.58331	0
ENSG00000065183	WDR3	2.6256	0.00038
ENSG00000118965	WDR35	4.6223	0.00061
ENSG00000160193	WDR4	2.15922	0
ENSG00000162843	WDR64	2.37382	0
ENSG00000161996	WDR90	4.13123	0
ENSG00000243667	WDR92	2.77137	0.00148
ENSG00000064205	WISP2	4.63354	0.00075
ENSG00000060237	WNK1	12.3514	0
ENSG00000111186	WNT5B	2.05264	0
ENSG00000132530	XAF1	2.30787	0
ENSG00000079246	XRCC5	2.01553	0.00051
ENSG00000119801	YPEL5	2.22031	0.00024
ENSG00000124256	ZBP1	2.09909	0.00512
ENSG00000158545	ZC3H18	2.72895	0
ENSG00000014164	ZC3H3	2.37746	0.00166
ENSG00000121766	ZCCHC17	2.61203	0.00034
ENSG00000204186	ZDBF2	3.07185	0.00014
ENSG00000175893	ZDHHC21	2.57828	0
ENSG00000184307	ZDHHC23	3.62853	0
ENSG00000148516	ZEB1	2.31109	0.00029
ENSG00000107372	ZFAND5	2.44226	1e-05
ENSG00000131381	ZFYVE20	2.44673	0.00958
ENSG00000162078	ZG16B	2.6635	4e-05
ENSG00000165061	ZMAT4	3.94938	0
ENSG00000122515	ZMIZ2	2.19327	1e-05
ENSG00000197056	ZMYM1	2.90688	0.001
ENSG00000147130	ZMYM3	2.05876	0.00168
ENSG00000146463	ZMYM4	3.0044	0
ENSG00000163867	ZMYM6	2.87695	0.0009
ENSG00000196247	ZNF107	2.05763	0
ENSG00000166478	ZNF143	2.48004	0
ENSG00000159885	ZNF222	2.299	3e-05
ENSG00000256771	ZNF253	3.64312	0
ENSG00000141040	ZNF287	3.36468	1e-05
ENSG00000171467	ZNF318	11.143	0
ENSG00000130844	ZNF331	2.34024	0
ENSG00000196378	ZNF34	3.85332	0
ENSG00000161642	ZNF385A	3.7588	0
ENSG00000144331	ZNF385B	10.3604	0
ENSG00000197050	ZNF420	2.4678	1e-05
ENSG00000102935	ZNF423	2.37762	0.00027
ENSG00000148143	ZNF462	3.08546	0
ENSG00000165388	ZNF488	2.27067	0.00867
ENSG00000167785	ZNF558	2.8631	0.00012
ENSG00000188321	ZNF559	2.85506	0
ENSG00000270011	ZNF559-ZNF177	2.85506	0
ENSG00000196967	ZNF585A	2.00969	0.0015
ENSG00000168916	ZNF608	3.0067	0.00066
ENSG00000075292	ZNF638	2.01301	4e-05
ENSG00000122482	ZNF644	2.43785	0
ENSG00000197343	ZNF655	4.29512	0.00022
ENSG00000215343	ZNF705D	2.57833	0.00881
ENSG00000197128	ZNF772	3.71963	0
ENSG00000196597	ZNF782	4.82482	0.0001
ENSG00000152475	ZNF837	2.01606	0.00119
ENSG00000178917	ZNF852	2.77689	0.00076
ENSG00000116996	ZP4	2.70605	0.0001
ENSG00000186814	ZSCAN30	5.09009	0

## Sheet: PREC_6_Down
Genes with significantly decreased intronic expression after 6 hours Sulforaphane treatment in normal prostate epithelial cells.
GeneID	Gene symbol	Fold change	FDR
ENSG00000129951		0.39243	0
ENSG00000172332		0.42511	0.00045
ENSG00000187472		0.27947	0
ENSG00000197182		0.4755	0.00139
ENSG00000198555		0.45403	0.00832
ENSG00000205506		0.46291	0.00034
ENSG00000205534		0.37674	3e-05
ENSG00000205746		0.41051	0.00798
ENSG00000224828		0.45683	8e-05
ENSG00000225241		0.19605	0.00052
ENSG00000227468		0.29797	0
ENSG00000227628		0.46901	0.0018
ENSG00000229471		0.47627	0
ENSG00000229978		0.42417	0.00396
ENSG00000231443		0.31879	8e-05
ENSG00000231827		0.47802	0.00067
ENSG00000232637		0.18798	0.00018
ENSG00000232938		0.29312	0.00856
ENSG00000234222		0.44854	0
ENSG00000234225		0.43498	0.00111
ENSG00000237268		0.28417	5e-05
ENSG00000251000		0.39922	0.00042
ENSG00000254539		0.13625	2e-05
ENSG00000255239		0.34682	0
ENSG00000259742		0.3858	0
ENSG00000261089		0.25352	0
ENSG00000261303		0.36108	0
ENSG00000262481		0.4148	0.00321
ENSG00000262583		0.395	0.00575
ENSG00000266365		0.43505	0
ENSG00000267265		0.43774	0.00936
ENSG00000269651		0.366	0.00175
ENSG00000270441		0.46311	0.00058
ENSG00000271664		0.45012	0.00579
ENSG00000273045		0.40584	0.00339
ENSG00000090861	AARS	0.2507	0.00044
ENSG00000165029	ABCA1	0.3535	0.00334
ENSG00000179869	ABCA13	0.42545	0.00735
ENSG00000167972	ABCA3	0.48369	0.00184
ENSG00000198691	ABCA4	0.35352	0.00598
ENSG00000154262	ABCA6	0.32165	0.00014
ENSG00000103222	ABCC1	0.34104	0
ENSG00000140798	ABCC12	0.32366	0.00074
ENSG00000243064	ABCC13	0.46484	0.00016
ENSG00000125257	ABCC4	0.42637	1e-05
ENSG00000006071	ABCC8	0.49461	0.00253
ENSG00000138075	ABCG5	0.47337	0.00099
ENSG00000100997	ABHD12	0.49528	0
ENSG00000154175	ABI3BP	0.23755	0.00032
ENSG00000099204	ABLIM1	0.45863	8e-05
ENSG00000076555	ACACB	0.376	0
ENSG00000131584	ACAP3	0.12551	5e-05
ENSG00000078124	ACER3	0.37976	0.00248
ENSG00000161533	ACOX1	0.2658	1e-05
ENSG00000102575	ACP5	0.40619	0
ENSG00000134940	ACRV1	0.47933	0
ENSG00000123983	ACSL3	0.45309	0
ENSG00000154930	ACSS1	0.37062	0.00751
ENSG00000184009	ACTG1	0.40982	0.00223
ENSG00000131966	ACTR10	0.35183	0.00491
ENSG00000140955	ADAD2	0.40617	0.00707
ENSG00000168803	ADAL	0.49473	0.00179
ENSG00000143537	ADAM15	0.14573	1e-05
ENSG00000135074	ADAM19	0.40409	0.00467
ENSG00000197140	ADAM32	0.49591	6e-05
ENSG00000149451	ADAM33	0.27203	0.00014
ENSG00000156140	ADAMTS3	0.42893	0
ENSG00000163638	ADAMTS9	0.38407	0.00644
ENSG00000178031	ADAMTSL1	0.38028	0.00197
ENSG00000143382	ADAMTSL4	0.4078	0.00936
ENSG00000138031	ADCY3	0.36685	0
ENSG00000121281	ADCY7	0.37396	0.00031
ENSG00000118492	ADGB	0.29769	0.00145
ENSG00000156110	ADK	0.47017	0.00285
ENSG00000173020	ADRBK1	0.45953	0.00109
ENSG00000100077	ADRBK2	0.17152	0.0008
ENSG00000104964	AES	0.47988	0.00147
ENSG00000155966	AFF2	0.38353	0.00203
ENSG00000173744	AGFG1	0.3916	9e-05
ENSG00000123908	AGO2	0.35564	1e-05
ENSG00000135049	AGTPBP1	0.36377	0.00999
ENSG00000153207	AHCTF1	0.40081	0.00046
ENSG00000204472	AIF1	0.269	1e-05
ENSG00000106992	AK1	0.44482	0.00112
ENSG00000154027	AK5	0.23838	0
ENSG00000170776	AKAP13	0.47444	0.00028
ENSG00000151632	AKR1C2	0.23107	0
ENSG00000196139	AKR1C3	0.32525	0
ENSG00000215267	AKR1C7P	0.39201	0.00112
ENSG00000105221	AKT2	0.47798	0.00024
ENSG00000059573	ALDH18A1	0.18974	0
ENSG00000128918	ALDH1A2	0.40617	0
ENSG00000143149	ALDH9A1	0.47552	0.00431
ENSG00000250794	ALG1L12P	0.36997	0.00035
ENSG00000159063	ALG8	0.32289	0.00012
ENSG00000171094	ALK	0.42863	0.00171
ENSG00000166199	ALKBH3	0.3448	0
ENSG00000116127	ALMS1	0.38282	0
ENSG00000262943	ALOX12P2	0.44992	0.00018
ENSG00000053900	ANAPC4	0.37006	1e-05
ENSG00000134461	ANKRD16	0.40658	0
ENSG00000229089	ANKRD20A8P	0.3359	0.00346
ENSG00000089847	ANKRD24	0.4458	2e-05
ENSG00000133302	ANKRD32	0.35023	0.00019
ENSG00000135976	ANKRD36	0.39434	0
ENSG00000230006	ANKRD36BP2	0.4834	7e-05
ENSG00000174501	ANKRD36C	0.48646	0
ENSG00000139645	ANKRD52	0.20518	0.00027
ENSG00000237276	ANO7P1	0.33251	0.00013
ENSG00000182718	ANXA2	0.47723	7e-05
ENSG00000138279	ANXA7	0.40929	1e-05
ENSG00000150165	ANXA8L1	0.18629	0
ENSG00000166747	AP1G1	0.37159	0.00686
ENSG00000006125	AP2B1	0.16273	0
ENSG00000117362	APH1A	0.45912	0.00175
ENSG00000239713	APOBEC3G	0.40014	0.00499
ENSG00000110245	APOC3	0.41746	0
ENSG00000128335	APOL2	0.3216	0.00018
ENSG00000178878	APOLD1	0.31831	0.00029
ENSG00000260372	AQP4-AS1	0.28661	0
ENSG00000021776	AQR	0.34359	0.00803
ENSG00000198826	ARHGAP11A	0.47187	0.00099
ENSG00000074964	ARHGEF10L	0.36362	1e-05
ENSG00000183111	ARHGEF37	0.30715	0
ENSG00000102606	ARHGEF7	0.38224	2e-05
ENSG00000117713	ARID1A	0.45354	2e-05
ENSG00000179361	ARID3B	0.43776	0.00177
ENSG00000032219	ARID4A	0.39959	0.00101
ENSG00000177479	ARIH2	0.49912	0.00156
ENSG00000118690	ARMC2	0.1929	0
ENSG00000238021	ARMC4P1	0.41933	0.00036
ENSG00000133794	ARNTL	0.42021	0
ENSG00000241685	ARPC1A	0.22837	1e-05
ENSG00000006756	ARSD	0.46886	0.00217
ENSG00000183876	ARSI	0.44925	1e-05
ENSG00000204147	ASAH2B	0.4346	0
ENSG00000088280	ASAP3	0.46359	0.00041
ENSG00000116539	ASH1L	0.33919	0
ENSG00000169696	ASPSCR1	0.45318	0.00076
ENSG00000143970	ASXL2	0.31708	0
ENSG00000141431	ASXL3	0.26243	0.00902
ENSG00000119778	ATAD2B	0.24206	9e-05
ENSG00000123268	ATF1	0.44932	0.00028
ENSG00000213676	ATF6B	0.46966	0.00219
ENSG00000170653	ATF7	0.42029	0
ENSG00000110046	ATG2A	0.46566	0.00055
ENSG00000119787	ATL2	0.33018	0.00119
ENSG00000127249	ATP13A4	0.28216	0.00109
ENSG00000105409	ATP1A3	0.38329	0
ENSG00000196296	ATP2A1	0.18581	0
ENSG00000064270	ATP2C2	0.33499	0
ENSG00000248919	ATP5J2-PTCD1	0.49905	0.00073
ENSG00000185344	ATP6V0A2	0.49264	6e-05
ENSG00000143515	ATP8B2	0.22233	0.0004
ENSG00000104043	ATP8B4	0.44836	5e-05
ENSG00000148090	AUH	0.33495	0.00042
ENSG00000135407	AVIL	0.23614	0
ENSG00000167601	AXL	0.4604	0.00025
ENSG00000141577	AZI1	0.40656	0.00694
ENSG00000158850	B4GALT3	0.41443	0.00015
ENSG00000175866	BAIAP2	0.42141	0.00269
ENSG00000172530	BANP	0.39053	0.00048
ENSG00000076108	BAZ2A	0.34337	0.00028
ENSG00000123636	BAZ2B	0.4542	0.0076
ENSG00000174483	BBS1	0.43906	0.00031
ENSG00000125124	BBS2	0.40928	0.00027
ENSG00000122507	BBS9	0.43225	0.00142
ENSG00000103507	BCKDK	0.39008	0.00535
ENSG00000161940	BCL6B	0.34916	0
ENSG00000135697	BCMO1	0.41009	0.00023
ENSG00000197580	BCO2	0.40252	0.00317
ENSG00000186716	BCR	0.47003	0
ENSG00000167995	BEST1	0.43085	0
ENSG00000015475	BID	0.39931	2e-05
ENSG00000136717	BIN1	0.39799	8e-05
ENSG00000196072	BLOC1S2	0.40663	0
ENSG00000188428	BLOC1S5	0.42542	0.00022
ENSG00000259040	BLOC1S5-TXNDC5	0.29694	0.00011
ENSG00000258780	BMS1P15	0.47414	3e-05
ENSG00000260518	BMS1P8	0.38441	0
ENSG00000173068	BNC2	0.23242	0.00018
ENSG00000176720	BOK	0.28342	0
ENSG00000125999	BPIFB1	0.48241	0.003
ENSG00000162813	BPNT1	0.34747	0.00018
ENSG00000171634	BPTF	0.49072	0.00027
ENSG00000139618	BRCA2	0.33245	0.00433
ENSG00000174744	BRMS1	0.30512	8e-05
ENSG00000160469	BRSK1	0.2947	0
ENSG00000138152	BTBD16	0.44629	0.00457
ENSG00000186470	BTN3A2	0.44765	0.00641
ENSG00000137656	BUD13	0.29142	0
ENSG00000203808	BVES-AS1	0.41232	0.00564
ENSG00000120029	C10orf76	0.49322	8e-05
ENSG00000137720	C11orf1	0.45267	0.00013
ENSG00000171067	C11orf24	0.33705	0.00012
ENSG00000185522	C11orf35	0.26912	0.00402
ENSG00000149179	C11orf49	0.34186	0
ENSG00000177627	C12orf54	0.46376	0.00028
ENSG00000188596	C12orf55	0.45733	0.00235
ENSG00000103544	C16orf62	0.39269	0.00061
ENSG00000125149	C16orf70	0.45319	0
ENSG00000205832	C16orf96	0.45698	1e-05
ENSG00000212719	C17orf51	0.46711	0.00734
ENSG00000198723	C19orf45	0.48783	0.00018
ENSG00000160392	C19orf47	0.37832	0
ENSG00000235034	C19orf81	0.35384	0
ENSG00000175262	C1orf127	0.46131	0.00035
ENSG00000215910	C1orf167	0.47703	0.00483
ENSG00000116667	C1orf21	0.37659	0.00818
ENSG00000142609	C1orf222	0.38407	0.00665
ENSG00000089101	C20orf26	0.48662	0
ENSG00000205930	C21orf49	0.39032	0
ENSG00000224389	C4B	0.47293	0.00014
ENSG00000161010	C5orf45	0.49656	0.0001
ENSG00000176919	C8G	0.39404	0
ENSG00000182307	C8orf33	0.16513	0
ENSG00000148120	C9orf3	0.09929	0
ENSG00000204669	C9orf57	0.37939	0.00274
ENSG00000154975	CA10	0.12772	0
ENSG00000174990	CA5A	0.35861	0.00789
ENSG00000178538	CA8	0.36434	0.00215
ENSG00000158966	CACHD1	0.38587	0
ENSG00000151067	CACNA1C	0.43192	2e-05
ENSG00000067191	CACNB1	0.45165	0.0004
ENSG00000167535	CACNB3	0.4388	0
ENSG00000175161	CADM2	0.4276	0.00085
ENSG00000081803	CADPS2	0.38741	0
ENSG00000110680	CALCA	0.40272	0
ENSG00000134072	CAMK1	0.45154	0.00349
ENSG00000070808	CAMK2A	0.46822	0.00079
ENSG00000148660	CAMK2G	0.49059	0.00031
ENSG00000152495	CAMK4	0.33591	0.00153
ENSG00000143919	CAMKMT	0.42512	0.00895
ENSG00000171735	CAMTA1	0.43528	0
ENSG00000127022	CANX	0.46705	0.00276
ENSG00000162949	CAPN13	0.36781	0.0001
ENSG00000149260	CAPN5	0.49928	0.00446
ENSG00000141527	CARD14	0.40918	0.00011
ENSG00000166734	CASC4	0.3186	0
ENSG00000164305	CASP3	0.4301	0.00011
ENSG00000172785	CBWD1	0.46315	0.00081
ENSG00000136682	CBWD2	0.35486	6e-05
ENSG00000147996	CBWD5	0.35326	1e-05
ENSG00000204790	CBWD6	0.49784	0
ENSG00000215126	CBWD7	0.49101	0.00782
ENSG00000154222	CC2D1B	0.46261	0.00363
ENSG00000105479	CCDC114	0.45573	0.00026
ENSG00000004766	CCDC132	0.3914	0.00142
ENSG00000198003	CCDC151	0.48391	0.00112
ENSG00000197599	CCDC154	0.44141	0
ENSG00000163749	CCDC158	0.2845	0
ENSG00000164989	CCDC171	0.39745	0.0022
ENSG00000197816	CCDC180	0.46292	0.00037
ENSG00000177868	CCDC23	0.38354	0
ENSG00000140481	CCDC33	0.44999	0.00405
ENSG00000173421	CCDC36	0.37238	0
ENSG00000145075	CCDC39	0.36814	0.00208
ENSG00000173588	CCDC41	0.32879	0.00682
ENSG00000120860	CCDC53	0.36412	1e-05
ENSG00000104983	CCDC61	0.41935	0
ENSG00000165325	CCDC67	0.19464	0
ENSG00000115355	CCDC88A	0.42303	0
ENSG00000015133	CCDC88C	0.44489	0.00584
ENSG00000123106	CCDC91	0.46804	0.00203
ENSG00000204536	CCHCR1	0.48606	0
ENSG00000205021	CCL3L1	0.24786	0.00097
ENSG00000133101	CCNA1	0.43533	0
ENSG00000090061	CCNK	0.44336	0
ENSG00000154429	CCSAP	0.485	0.00061
ENSG00000184305	CCSER1	0.33528	0.00648
ENSG00000163468	CCT3	0.40781	4e-05
ENSG00000115484	CCT4	0.37259	0
ENSG00000135624	CCT7	0.49894	0.00093
ENSG00000177697	CD151	0.37976	0.00479
ENSG00000103855	CD276	0.42376	0.00133
ENSG00000105383	CD33	0.36071	0.00055
ENSG00000026508	CD44	0.44841	4e-05
ENSG00000117335	CD46	0.40612	0.00414
ENSG00000196352	CD55	0.28635	0
ENSG00000130177	CDC16	0.42995	0.00021
ENSG00000101224	CDC25B	0.49839	0.0076
ENSG00000004897	CDC27	0.49748	0
ENSG00000093009	CDC45	0.27636	1e-05
ENSG00000134690	CDCA8	0.45706	0.00033
ENSG00000039068	CDH1	0.3676	9e-05
ENSG00000089486	CDIP1	0.4708	0.00049
ENSG00000117266	CDK18	0.26423	0.00023
ENSG00000240498	CDKN2B-AS1	0.49021	0.00632
ENSG00000185267	CDNF	0.23704	0.0028
ENSG00000064309	CDON	0.4297	6e-05
ENSG00000079385	CEACAM1	0.20951	0.00085
ENSG00000007129	CEACAM21	0.33074	0
ENSG00000105352	CEACAM4	0.42433	0.00126
ENSG00000105388	CEACAM5	0.34504	0
ENSG00000086548	CEACAM6	0.365	2e-05
ENSG00000170827	CELP	0.2834	2e-05
ENSG00000008300	CELSR3	0.44643	0.00258
ENSG00000138778	CENPE	0.49286	0.00184
ENSG00000102384	CENPI	0.28237	0.00458
ENSG00000123219	CENPK	0.27399	0.00065
ENSG00000100629	CEP128	0.45055	0.00834
ENSG00000110274	CEP164	0.49418	0
ENSG00000114107	CEP70	0.34145	0
ENSG00000258890	CEP95	0.48607	0.00323
ENSG00000090661	CERS4	0.31937	1e-05
ENSG00000243649	CFB	0.35024	1e-05
ENSG00000205403	CFI	0.34888	0.00188
ENSG00000003402	CFLAR	0.48413	7e-05
ENSG00000173575	CHD2	0.42886	0.00159
ENSG00000170004	CHD3	0.43634	0.00044
ENSG00000124177	CHD6	0.36349	0
ENSG00000100888	CHD8	0.42705	0.00075
ENSG00000016391	CHDH	0.36868	0.00051
ENSG00000134216	CHIA	0.48415	0
ENSG00000133063	CHIT1	0.23216	0
ENSG00000086065	CHMP5	0.37334	0.00543
ENSG00000147457	CHMP7	0.44926	0
ENSG00000110172	CHORDC1	0.44116	0.00016
ENSG00000117971	CHRNB4	0.39188	0
ENSG00000127586	CHTF18	0.47059	0.00864
ENSG00000179583	CIITA	0.33595	0
ENSG00000074054	CLASP1	0.38273	0.00204
ENSG00000104859	CLASRP	0.37382	1e-05
ENSG00000011021	CLCN6	0.49617	2e-05
ENSG00000038532	CLEC16A	0.47927	0.00152
ENSG00000140839	CLEC18B	0.49014	0.00606
ENSG00000163815	CLEC3B	0.47328	0.0019
ENSG00000105270	CLIP3	0.36686	0
ENSG00000176444	CLK2	0.13867	4e-05
ENSG00000188603	CLN3	0.48767	0.0091
ENSG00000109684	CLNK	0.1353	0.0003
ENSG00000104853	CLPTM1	0.313	0
ENSG00000171603	CLSTN1	0.44327	0.0034
ENSG00000070371	CLTCL1	0.23108	0
ENSG00000132361	CLUH	0.33994	2e-05
ENSG00000153815	CMIP	0.33118	3e-05
ENSG00000164309	CMYA5	0.47808	0.0002
ENSG00000105427	CNFN	0.42508	0.00045
ENSG00000142675	CNKSR1	0.49538	0.00461
ENSG00000182973	CNOT10	0.34028	0.00499
ENSG00000113300	CNOT6	0.17382	0.00163
ENSG00000144619	CNTN4	0.40611	4e-05
ENSG00000149972	CNTN5	0.47323	1e-05
ENSG00000134115	CNTN6	0.34206	0.00873
ENSG00000152910	CNTNAP4	0.47237	0
ENSG00000155052	CNTNAP5	0.4616	0.00514
ENSG00000119397	CNTRL	0.44966	9e-05
ENSG00000103051	COG4	0.36606	8e-05
ENSG00000204248	COL11A2	0.29037	0
ENSG00000108821	COL1A1	0.41373	0.00564
ENSG00000050767	COL23A1	0.32825	0.00428
ENSG00000139219	COL2A1	0.3533	0.00257
ENSG00000214290	COLCA2	0.45333	0.00087
ENSG00000172301	COPRS	0.25418	3e-05
ENSG00000166200	COPS2	0.48337	2e-05
ENSG00000168090	COPS6	0.40196	0
ENSG00000144524	COPS7B	0.43291	4e-05
ENSG00000005243	COPZ2	0.44976	0
ENSG00000102879	CORO1A	0.27276	0.00015
ENSG00000236088	COX10-AS1	0.39513	0.00123
ENSG00000163626	COX18	0.3199	6e-05
ENSG00000196353	CPNE4	0.23447	0.00097
ENSG00000178773	CPNE7	0.34102	0.00165
ENSG00000021826	CPS1	0.40693	0
ENSG00000203710	CR1	0.37811	0.00025
ENSG00000146592	CREB5	0.46033	2e-05
ENSG00000058453	CROCC	0.43418	0
ENSG00000108255	CRYBA1	0.39609	0.00081
ENSG00000139631	CSAD	0.45382	1e-05
ENSG00000100368	CSF2RB	0.48848	0.00537
ENSG00000147408	CSGALNACT1	0.28154	0.00215
ENSG00000121904	CSMD2	0.24364	0
ENSG00000077984	CST7	0.25319	8e-05
ENSG00000242185	CT45A2	0.26179	0
ENSG00000226685	CT47A12	0.41726	0.00068
ENSG00000132792	CTNNBL1	0.36321	0
ENSG00000169862	CTNND2	0.47734	0.00324
ENSG00000171793	CTPS1	0.43711	0
ENSG00000164733	CTSB	0.46219	0.00757
ENSG00000196188	CTSE	0.33114	0
ENSG00000108094	CUL2	0.45431	5e-05
ENSG00000036257	CUL3	0.40643	0.00126
ENSG00000257923	CUX1	0.4984	0
ENSG00000107562	CXCL12	0.42883	0.00047
ENSG00000018610	CXorf56	0.46935	0.00286
ENSG00000103018	CYB5B	0.44764	0.00037
ENSG00000159348	CYB5R1	0.24966	0
ENSG00000100243	CYB5R3	0.37696	0.00334
ENSG00000019186	CYP24A1	0.24705	0.00032
ENSG00000003137	CYP26B1	0.48188	2e-05
ENSG00000205702	CYP2D7P	0.46262	0.0015
ENSG00000154198	CYP4Z2P	0.22099	0
ENSG00000180902	D2HGDH	0.45449	0.00718
ENSG00000100592	DAAM1	0.43845	0.00086
ENSG00000173402	DAG1	0.49977	0
ENSG00000164535	DAGLB	0.16636	0.00204
ENSG00000132676	DAP3	0.47473	0.00289
ENSG00000115866	DARS	0.26763	1e-05
ENSG00000188120	DAZ1	0.14097	1e-05
ENSG00000205944	DAZ2	0.13803	1e-05
ENSG00000205916	DAZ4	0.24274	0.00035
ENSG00000100897	DCAF11	0.2973	0
ENSG00000115827	DCAF17	0.28307	1e-05
ENSG00000214866	DCDC2C	0.33286	0.0009
ENSG00000163357	DCST1	0.14498	5e-05
ENSG00000163354	DCST2	0.11174	1e-05
ENSG00000166847	DCTN5	0.39082	0
ENSG00000109184	DCUN1D4	0.36588	0
ENSG00000169738	DCXR	0.30504	0.00408
ENSG00000204580	DDR1	0.39333	1e-05
ENSG00000013573	DDX11	0.44221	0.00143
ENSG00000236875	DDX11L5	0.34469	0.00011
ENSG00000214826	DDX12P	0.33523	0.00735
ENSG00000174243	DDX23	0.36551	0.00411
ENSG00000215301	DDX3X	0.44165	0.00211
ENSG00000108654	DDX5	0.25563	0.00289
ENSG00000111364	DDX55	0.44737	0
ENSG00000177030	DEAF1	0.30636	0
ENSG00000213047	DENND1B	0.48353	0
ENSG00000174485	DENND4A	0.47441	0.00253
ENSG00000170456	DENND5B	0.48245	0
ENSG00000100150	DEPDC5	0.44489	0.00036
ENSG00000128191	DGCR8	0.36205	0.00121
ENSG00000065357	DGKA	0.47053	3e-05
ENSG00000077044	DGKD	0.28314	0.0041
ENSG00000058866	DGKG	0.49884	0.00055
ENSG00000102780	DGKH	0.34529	0.0055
ENSG00000157680	DGKI	0.43174	0.00394
ENSG00000157379	DHRS1	0.44213	0
ENSG00000109606	DHX15	0.49642	0
ENSG00000005100	DHX33	0.45299	0
ENSG00000174953	DHX36	0.49261	1e-05
ENSG00000150990	DHX37	0.4299	4e-05
ENSG00000140829	DHX38	0.45119	0.00534
ENSG00000151240	DIP2C	0.39204	0
ENSG00000164741	DLC1	0.35974	0
ENSG00000150672	DLG2	0.45928	0
ENSG00000132535	DLG4	0.4926	0.00233
ENSG00000198010	DLGAP2	0.26773	0.00196
ENSG00000158856	DMTN	0.36035	0
ENSG00000114841	DNAH1	0.31093	0.00689
ENSG00000158486	DNAH3	0.45663	0.0098
ENSG00000007174	DNAH9	0.42177	0.00227
ENSG00000135924	DNAJB2	0.44196	2e-05
ENSG00000187957	DNER	0.47799	0.00112
ENSG00000087470	DNM1L	0.4029	1e-05
ENSG00000259637	DNM1P42	0.44645	0.00134
ENSG00000182397	DNM1P46	0.2728	9e-05
ENSG00000107554	DNMBP	0.4824	0
ENSG00000119772	DNMT3A	0.44271	2e-05
ENSG00000101457	DNTTIP1	0.41958	3e-05
ENSG00000088538	DOCK3	0.37618	0.00698
ENSG00000116641	DOCK7	0.33248	0.00057
ENSG00000206052	DOK6	0.2785	1e-05
ENSG00000159147	DONSON	0.39483	0.00582
ENSG00000132768	DPH2	0.18148	4e-05
ENSG00000074603	DPP8	0.49332	2e-05
ENSG00000227855	DPY19L2P3	0.32749	0.0002
ENSG00000134755	DSC2	0.41354	0
ENSG00000111817	DSE	0.44125	0.00095
ENSG00000096696	DSP	0.45494	0.00127
ENSG00000125821	DTD1	0.4773	1e-05
ENSG00000104047	DTWD1	0.31582	4e-05
ENSG00000140279	DUOX2	0.48156	0.00548
ENSG00000141994	DUS3L	0.35591	0
ENSG00000105865	DUS4L	0.44086	0.00774
ENSG00000111266	DUSP16	0.31293	0
ENSG00000158560	DYNC1I1	0.32874	0.00681
ENSG00000088986	DYNLL1	0.49412	0.00012
ENSG00000010219	DYRK4	0.424	0.0022
ENSG00000198919	DZIP3	0.42709	0.00081
ENSG00000167967	E4F1	0.37911	0
ENSG00000088881	EBF4	0.40748	0
ENSG00000143369	ECM1	0.31505	0
ENSG00000101210	EEF1A2	0.42181	0.00046
ENSG00000225121	EEF1B2P5	0.42777	0.00066
ENSG00000103319	EEF2K	0.40411	0.00013
ENSG00000034239	EFCAB1	0.49667	0
ENSG00000143590	EFNA3	0.19225	2e-05
ENSG00000084710	EFR3B	0.3784	0
ENSG00000100842	EFS	0.48348	0.00634
ENSG00000164318	EGFLAM	0.32879	0
ENSG00000146648	EGFR	0.4317	0
ENSG00000235947	EGOT	0.33712	0.00333
ENSG00000204371	EHMT2	0.22285	0
ENSG00000055332	EIF2AK2	0.37344	0.00115
ENSG00000130741	EIF2S3	0.48643	0.00015
ENSG00000184110	EIF3C	0.39889	0.00342
ENSG00000205609	EIF3CL	0.29172	0
ENSG00000100129	EIF3L	0.34781	0
ENSG00000187840	EIF4EBP1	0.23513	0
ENSG00000184708	EIF4ENIF1	0.43563	1e-05
ENSG00000114867	EIF4G1	0.37562	0.00986
ENSG00000158417	EIF5B	0.45385	0
ENSG00000120690	ELF1	0.40097	0.00012
ENSG00000105656	ELL	0.21706	0
ENSG00000102890	ELMO3	0.27025	0
ENSG00000115459	ELMOD3	0.35678	0
ENSG00000156030	ELMSAN1	0.37724	0.00094
ENSG00000170522	ELOVL6	0.32825	0.00879
ENSG00000134759	ELP2	0.44534	0.0005
ENSG00000163832	ELP6	0.28473	0
ENSG00000125746	EML2	0.30552	0.00381
ENSG00000165521	EML5	0.39492	0.00011
ENSG00000154380	ENAH	0.37516	0
ENSG00000111405	ENDOU	0.38609	0
ENSG00000106991	ENG	0.39029	0.00303
ENSG00000120658	ENOX1	0.12107	0
ENSG00000197594	ENPP1	0.33271	0.00129
ENSG00000143420	ENSA	0.38471	0.00117
ENSG00000166947	EPB42	0.41886	0.00248
ENSG00000152223	EPG5	0.45765	0.00679
ENSG00000183317	EPHA10	0.41405	0
ENSG00000080224	EPHA6	0.42568	0
ENSG00000154928	EPHB1	0.4862	0.00032
ENSG00000133216	EPHB2	0.33397	4e-05
ENSG00000177106	EPS8L2	0.32767	0.00659
ENSG00000141736	ERBB2	0.46013	0.00023
ENSG00000178568	ERBB4	0.424	1e-05
ENSG00000012061	ERCC1	0.38834	0
ENSG00000196678	ERI2	0.25493	0
ENSG00000171320	ESCO2	0.42791	0.00925
ENSG00000187017	ESPN	0.40217	0.00015
ENSG00000104413	ESRP1	0.49888	0.00792
ENSG00000103067	ESRP2	0.30669	0
ENSG00000139641	ESYT1	0.3285	0.00235
ENSG00000167880	EVPL	0.39816	0.00025
ENSG00000112685	EXOC2	0.45481	3e-05
ENSG00000180104	EXOC3	0.42151	0.0001
ENSG00000138190	EXOC6	0.32636	0
ENSG00000144036	EXOC6B	0.3635	0.00072
ENSG00000171824	EXOSC10	0.49807	0.0001
ENSG00000158008	EXTL1	0.47748	0.00842
ENSG00000158769	F11R	0.49449	4e-05
ENSG00000164220	F2RL2	0.45675	0.0021
ENSG00000185010	F8	0.49923	0
ENSG00000158234	FAIM	0.33856	0
ENSG00000065809	FAM107B	0.45132	0.00011
ENSG00000198324	FAM109A	0.35478	0.0004
ENSG00000147724	FAM135B	0.45913	2e-05
ENSG00000226516	FAM138B	0.40777	0
ENSG00000109794	FAM149A	0.44194	0.00639
ENSG00000188659	FAM154B	0.36454	0
ENSG00000170264	FAM161A	0.43698	1e-05
ENSG00000150756	FAM173B	0.23835	2e-05
ENSG00000189350	FAM179A	0.41678	0
ENSG00000160767	FAM189B	0.13608	1e-05
ENSG00000146067	FAM193B	0.34936	0.00083
ENSG00000219438	FAM19A5	0.28968	0.00012
ENSG00000175061	FAM211A-AS1	0.30062	0.0027
ENSG00000166262	FAM227B	0.4601	0.00034
ENSG00000174137	FAM53A	0.38998	0.00712
ENSG00000139146	FAM60A	0.43007	0.0048
ENSG00000180043	FAM71E2	0.37004	0.0005
ENSG00000160172	FAM86C2P	0.36882	0.0009
ENSG00000230045	FAM90A15P	0.28926	0.00327
ENSG00000215354	FAM90A24P	0.48469	0
ENSG00000233132	FAM90A3P	0.44423	0.00096
ENSG00000153789	FAM92B	0.13483	0
ENSG00000177138	FAM9B	0.26582	0.00253
ENSG00000198690	FAN1	0.26922	0.00141
ENSG00000112039	FANCE	0.39739	0.00513
ENSG00000187790	FANCM	0.38466	0.00509
ENSG00000145982	FARS2	0.28007	0.00337
ENSG00000169710	FASN	0.4604	0
ENSG00000164896	FASTK	0.40682	0.0027
ENSG00000077942	FBLN1	0.44517	0.00033
ENSG00000166147	FBN1	0.39339	0
ENSG00000138829	FBN2	0.4556	0
ENSG00000127585	FBXL16	0.4751	0.00739
ENSG00000147912	FBXO10	0.40671	0.00554
ENSG00000037637	FBXO42	0.13524	8e-05
ENSG00000112146	FBXO9	0.49239	0
ENSG00000130475	FCHO1	0.41716	3e-05
ENSG00000214814	FER1L6	0.48631	0
ENSG00000118972	FGF23	0.47385	0.00085
ENSG00000142621	FHAD1	0.4987	0.00269
ENSG00000154803	FLCN	0.49643	0
ENSG00000196924	FLNA	0.48267	0
ENSG00000136068	FLNB	0.37321	0.00601
ENSG00000128591	FLNC	0.46316	0.00088
ENSG00000102755	FLT1	0.17813	0
ENSG00000037280	FLT4	0.45038	0
ENSG00000155816	FMN2	0.31717	0.00052
ENSG00000161791	FMNL3	0.29405	2e-05
ENSG00000215834	FMO9P	0.07775	0.00011
ENSG00000115414	FN1	0.45521	0.0003
ENSG00000257365	FNTB	0.27736	0
ENSG00000065970	FOXJ2	0.23228	6e-05
ENSG00000176302	FOXR1	0.47765	0.00038
ENSG00000138759	FRAS1	0.34833	0
ENSG00000151474	FRMD4A	0.42252	0
ENSG00000170324	FRMPD2	0.41283	0.00122
ENSG00000073910	FRY	0.39256	0.00014
ENSG00000150667	FSIP1	0.43033	0.00182
ENSG00000140718	FTO	0.39512	0.00109
ENSG00000157353	FUK	0.31039	0
ENSG00000129245	FXR2	0.44062	0.00031
ENSG00000171298	GAA	0.37116	0.00015
ENSG00000104064	GABPB1	0.35228	0.00112
ENSG00000156958	GALK2	0.48869	00:03:29.088000
ENSG00000144278	GALNT13	0.25634	1e-05
ENSG00000100626	GALNT16	0.46875	0.0029
ENSG00000136542	GALNT5	0.43821	0
ENSG00000139629	GALNT6	0.48531	1e-05
ENSG00000261609	GAN	0.35801	0.00361
ENSG00000234741	GAS5	0.4738	0
ENSG00000141013	GAS8	0.4303	0
ENSG00000177628	GBA	0.22032	0.00562
ENSG00000160766	GBAP1	0.19223	0
ENSG00000100116	GCAT	0.33675	0.00718
ENSG00000106633	GCK	0.44797	0
ENSG00000140905	GCSH	0.41736	5e-05
ENSG00000164404	GDF9	0.42332	3e-05
ENSG00000153982	GDPD1	0.42581	0.00126
ENSG00000178295	GEN1	0.31399	0.00438
ENSG00000168827	GFM1	0.37083	0.0082
ENSG00000115486	GGCX	0.4164	0
ENSG00000106415	GLCCI1	0.47195	0.00117
ENSG00000090863	GLG1	0.29399	0.00512
ENSG00000122694	GLIPR2	0.36791	0.00255
ENSG00000151948	GLT1D1	0.33505	0.00768
ENSG00000120820	GLT8D2	0.22823	0
ENSG00000168237	GLYCTK	0.37658	0.0004
ENSG00000112699	GMDS	0.41273	8e-05
ENSG00000162419	GMEB1	0.39615	0.00838
ENSG00000088256	GNA11	0.42088	0.00127
ENSG00000114353	GNAI2	0.45091	0.00066
ENSG00000087460	GNAS	0.32729	0
ENSG00000134697	GNL2	0.24296	0.00303
ENSG00000090581	GNPTG	0.4289	0.00245
ENSG00000239533	GOLGA2P2Y	0.42511	0.00045
ENSG00000215186	GOLGA6B	0.34128	0.00169
ENSG00000254374	GOLGA6L21P	0.4452	0
ENSG00000153684	GOLGA8F	0.23566	0.00395
ENSG00000179938	GOLGA8J	0.47211	0.00795
ENSG00000115806	GORASP2	0.33549	0
ENSG00000092978	GPATCH2	0.2384	0
ENSG00000159592	GPBP1L1	0.45267	0
ENSG00000171723	GPHN	0.31275	0.004
ENSG00000136235	GPNMB	0.27239	0.00054
ENSG00000148358	GPR107	0.36519	0.00126
ENSG00000144820	GPR128	0.47907	0.00199
ENSG00000205336	GPR56	0.40644	0
ENSG00000160360	GPSM1	0.48982	0
ENSG00000023171	GRAMD1B	0.25082	0.00064
ENSG00000141738	GRB7	0.46826	0.00045
ENSG00000196208	GREB1	0.33312	0.00023
ENSG00000180875	GREM2	0.23998	1e-05
ENSG00000152578	GRIA4	0.43663	0.00012
ENSG00000149403	GRIK4	0.32854	1e-05
ENSG00000183454	GRIN2A	0.25898	0.00399
ENSG00000198873	GRK5	0.29714	0
ENSG00000198822	GRM3	0.38497	0
ENSG00000132463	GRSF1	0.32713	0.00268
ENSG00000170899	GSTA4	0.35793	6e-05
ENSG00000110768	GTF2H1	0.4737	0
ENSG00000111358	GTF2H3	0.35859	0.00794
ENSG00000174428	GTF2IRD2B	0.4675	0
ENSG00000172432	GTPBP2	0.27501	0
ENSG00000070019	GUCY2C	0.37148	0
ENSG00000132518	GUCY2D	0.46919	0
ENSG00000144366	GULP1	0.40702	0
ENSG00000169919	GUSB	0.43501	0.00743
ENSG00000138029	HADHB	0.39839	0
ENSG00000084110	HAL	0.45758	0.00577
ENSG00000173805	HAP1	0.48097	1e-05
ENSG00000068024	HDAC4	0.40951	0
ENSG00000140287	HDC	0.27287	0.00011
ENSG00000130021	HDHD1	0.35856	0.00367
ENSG00000119285	HEATR1	0.36733	0
ENSG00000002746	HECW1	0.21764	0
ENSG00000138411	HECW2	0.41356	0.00422
ENSG00000181333	HEPHL1	0.23814	0.00081
ENSG00000103657	HERC1	0.4893	7e-05
ENSG00000128731	HERC2	0.17459	0
ENSG00000138641	HERC3	0.44131	0.00388
ENSG00000148634	HERC4	0.38633	0
ENSG00000185359	HGS	0.43429	0
ENSG00000114455	HHLA2	0.34769	0
ENSG00000127946	HIP1	0.32519	5e-05
ENSG00000198502	HLA-DRB5	0.33173	0
ENSG00000256269	HMBS	0.46439	0.00587
ENSG00000064961	HMG20B	0.46855	0.00234
ENSG00000149948	HMGA2	0.37417	0
ENSG00000198830	HMGN2	0.35683	0.0006
ENSG00000104824	HNRNPL	0.43779	0.00052
ENSG00000107521	HPS1	0.49289	0.0005
ENSG00000110169	HPX	0.43087	2e-05
ENSG00000087076	HSD17B14	0.19572	8e-05
ENSG00000133835	HSD17B4	0.40132	0
ENSG00000132196	HSD17B7	0.37237	0
ENSG00000169953	HSFY2	0.17197	0.00143
ENSG00000165868	HSPA12A	0.45183	4e-05
ENSG00000142798	HSPG2	0.35796	0.00106
ENSG00000102468	HTR2A	0.43201	0
ENSG00000119912	IDE	0.39668	0.00312
ENSG00000114446	IFT57	0.37011	0
ENSG00000147255	IGSF1	0.24551	0.00015
ENSG00000179057	IGSF22	0.49412	1e-05
ENSG00000080854	IGSF9B	0.29886	0
ENSG00000124391	IL17C	0.44018	3e-05
ENSG00000169306	IL1RAPL1	0.24779	0.00039
ENSG00000164509	IL31RA	0.47488	0.00769
ENSG00000145103	ILDR1	0.33357	0.00013
ENSG00000105135	ILVBL	0.43515	0.00989
ENSG00000254959	INMT-FAM188B	0.48192	0.0017
ENSG00000248099	INSL3	0.43369	0.00598
ENSG00000104613	INTS10	0.49109	0.00164
ENSG00000149262	INTS4	0.37396	1e-05
ENSG00000164066	INTU	0.4519	0.00956
ENSG00000196497	IPO4	0.36856	0.00298
ENSG00000133704	IPO8	0.4535	0.00515
ENSG00000183856	IQGAP3	0.39183	4e-05
ENSG00000125347	IRF1	0.19514	0.00038
ENSG00000126456	IRF3	0.41567	0.00925
ENSG00000182149	IST1	0.40856	0.00703
ENSG00000129636	ITFG1	0.45613	0
ENSG00000213949	ITGA1	0.49526	0
ENSG00000005884	ITGA3	0.44244	0.00049
ENSG00000135424	ITGA7	0.23862	0
ENSG00000169896	ITGAM	0.42495	0.0029
ENSG00000138448	ITGAV	0.40831	0
ENSG00000119185	ITGB1BP1	0.30287	0.00335
ENSG00000147166	ITGB1BP2	0.43024	0.00549
ENSG00000113263	ITK	0.39142	0.00122
ENSG00000125877	ITPA	0.32363	3e-05
ENSG00000086544	ITPKC	0.20574	3e-05
ENSG00000150995	ITPR1	0.15672	8e-05
ENSG00000099840	IZUMO4	0.2139	0
ENSG00000154118	JPH3	0.43165	0.00074
ENSG00000173801	JUP	0.47391	0.00282
ENSG00000160145	KALRN	0.40238	0
ENSG00000120071	KANSL1	0.37736	0.00427
ENSG00000065427	KARS	0.43867	1e-05
ENSG00000136504	KAT7	0.41259	0.00181
ENSG00000102781	KATNAL1	0.35817	1e-05
ENSG00000176407	KCMF1	0.49041	0.00015
ENSG00000168418	KCNG4	0.42248	0.00373
ENSG00000151704	KCNJ1	0.36733	0.00253
ENSG00000164626	KCNK5	0.37522	0.00792
ENSG00000099337	KCNK6	0.47973	0
ENSG00000080709	KCNN2	0.26491	0
ENSG00000105438	KDELR1	0.37724	0.00131
ENSG00000066135	KDM4A	0.40292	0.00253
ENSG00000006459	KDM7A	0.4951	0
ENSG00000100441	KHNYN	0.4807	1e-05
ENSG00000136813	KIAA0368	0.45462	0.00331
ENSG00000166783	KIAA0430	0.36237	0.00052
ENSG00000135709	KIAA0513	0.45249	0.00147
ENSG00000047578	KIAA0556	0.3826	0.00264
ENSG00000198920	KIAA0753	0.39262	0.00036
ENSG00000185261	KIAA0825	0.29255	1e-05
ENSG00000196123	KIAA0895L	0.40762	0.00934
ENSG00000121210	KIAA0922	0.47921	5e-05
ENSG00000163807	KIAA1143	0.49646	3e-05
ENSG00000122203	KIAA1191	0.40099	0.00239
ENSG00000103888	KIAA1199	0.475	0.0063
ENSG00000164659	KIAA1324L	0.389	0
ENSG00000117245	KIF17	0.48499	0.00066
ENSG00000137807	KIF23	0.46409	0
ENSG00000183853	KIRREL	0.417	0
ENSG00000118263	KLF7	0.30353	0
ENSG00000076321	KLHL20	0.48975	0.0044
ENSG00000186231	KLHL32	0.32549	8e-05
ENSG00000145332	KLHL8	0.29527	0.00693
ENSG00000186474	KLK12	0.43036	0.00164
ENSG00000169035	KLK7	0.46969	0
ENSG00000213022	KLK9	0.48147	0
ENSG00000055609	KMT2C	0.37729	0.00532
ENSG00000171798	KNDC1	0.34369	0.00442
ENSG00000182481	KPNA2	0.43598	0
ENSG00000025800	KPNA6	0.3299	0
ENSG00000129347	KRI1	0.47627	0.00085
ENSG00000171401	KRT13	0.39574	0
ENSG00000186847	KRT14	0.30939	0.00046
ENSG00000108244	KRT23	0.45174	0.0038
ENSG00000186393	KRT26	0.43011	0.00121
ENSG00000171360	KRT38	0.42015	5e-05
ENSG00000214514	KRT42P	0.43784	0.00188
ENSG00000163463	KRTCAP2	0.19718	2e-05
ENSG00000126777	KTN1	0.40267	1e-05
ENSG00000198910	L1CAM	0.45641	0
ENSG00000100395	L3MBTL2	0.39496	0
ENSG00000135537	LACE1	0.42844	1e-05
ENSG00000147592	LACTB2	0.32065	0.0002
ENSG00000130702	LAMA5	0.4796	0.00241
ENSG00000091128	LAMB4	0.44851	0.00757
ENSG00000050555	LAMC3	0.3709	0.0003
ENSG00000115365	LANCL1	0.39605	0.00013
ENSG00000155506	LARP1	0.46209	0.006
ENSG00000133706	LARS	0.29895	0.00035
ENSG00000188501	LCTL	0.40972	0.00109
ENSG00000141696	LEPREL4	0.34579	0
ENSG00000168924	LETM1	0.45289	0.0018
ENSG00000171916	LGALS9C	0.40396	0.00629
ENSG00000100600	LGMN	0.48526	0.00104
ENSG00000106683	LIMK1	0.47462	0.00875
ENSG00000179676	LINC00305	0.45065	0.00167
ENSG00000227036	LINC00511	0.28788	0.00041
ENSG00000175699	LINC00521	0.43518	0.00737
ENSG00000204119	LINC00684	0.47227	2e-05
ENSG00000079435	LIPE	0.33145	0.00032
ENSG00000139636	LMBR1L	0.1228	0
ENSG00000160789	LMNA	0.45244	0
ENSG00000142235	LMTK3	0.35988	0
ENSG00000139517	LNX2	0.33616	0.00178
ENSG00000102910	LONP2	0.39759	0.00489
ENSG00000138131	LOXL4	0.28266	0
ENSG00000111684	LPCAT3	0.36289	0.00144
ENSG00000167419	LPO	0.35605	0
ENSG00000126243	LRFN3	0.35821	0
ENSG00000123384	LRP1	0.29948	0
ENSG00000168702	LRP1B	0.23983	0
ENSG00000186648	LRRC16B	0.48749	0.0004
ENSG00000163827	LRRC2	0.49106	0
ENSG00000168904	LRRC28	0.30941	0.00046
ENSG00000171757	LRRC34	0.13319	1e-05
ENSG00000159708	LRRC36	0.49369	0.00049
ENSG00000132128	LRRC41	0.25966	0
ENSG00000093167	LRRFIP2	0.39186	0
ENSG00000175324	LSM1	0.24799	0
ENSG00000149657	LSM14B	0.30522	0.00251
ENSG00000090006	LTBP4	0.46376	0.00045
ENSG00000204421	LY6G6C	0.49656	1e-05
ENSG00000160886	LY6K	0.39365	0.00992
ENSG00000144214	LYG1	0.48264	3e-05
ENSG00000011009	LYPLA2	0.23483	0
ENSG00000183060	LYSMD4	0.47632	9e-05
ENSG00000127603	MACF1	0.37657	0.00208
ENSG00000185022	MAFF	0.49913	0.00024
ENSG00000151276	MAGI1	0.39186	7e-05
ENSG00000117643	MAN1C1	0.48351	0.00996
ENSG00000112893	MAN2A1	0.38921	0.00038
ENSG00000137764	MAP2K5	0.28178	0.00015
ENSG00000108984	MAP2K6	0.44037	0.00836
ENSG00000139625	MAP3K12	0.44042	0.00244
ENSG00000135341	MAP3K7	0.38203	0
ENSG00000011566	MAP4K3	0.35924	0.00256
ENSG00000121653	MAPK8IP1	0.37193	2e-05
ENSG00000008735	MAPK8IP2	0.48586	0.00564
ENSG00000116141	MARK1	0.30645	0
ENSG00000075413	MARK3	0.39654	0.00055
ENSG00000124159	MATN4	0.3887	0.00787
ENSG00000204406	MBD5	0.44388	0.00029
ENSG00000166987	MBD6	0.44417	0
ENSG00000140943	MBTPS1	0.49249	0.00699
ENSG00000101977	MCF2	0.38504	0.00012
ENSG00000053524	MCF2L2	0.37184	0
ENSG00000073111	MCM2	0.39639	0.00014
ENSG00000160294	MCM3AP	0.19991	0
ENSG00000166508	MCM7	0.46543	0
ENSG00000112159	MDN1	0.43596	0.00937
ENSG00000197880	MDS2	0.45322	0.0049
ENSG00000133997	MED6	0.36254	0.00052
ENSG00000103313	MEFV	0.49865	0.00056
ENSG00000214548	MEG3	0.49889	0.00057
ENSG00000162039	MEIOB	0.48276	0.00669
ENSG00000106484	MEST	0.42919	0.00849
ENSG00000037897	METTL1	0.22825	0
ENSG00000010165	METTL13	0.36047	0.00094
ENSG00000168958	MFF	0.37723	0.00131
ENSG00000135953	MFSD9	0.41793	9e-05
ENSG00000257335	MGAM	0.39897	0
ENSG00000074416	MGLL	0.45579	1e-05
ENSG00000197530	MIB2	0.1322	4e-05
ENSG00000100139	MICALL1	0.47098	0.00076
ENSG00000116691	MIIP	0.29653	0
ENSG00000164654	MIOS	0.31701	8e-05
ENSG00000186260	MKL2	0.26551	0.00035
ENSG00000128585	MKLN1	0.25927	0.00044
ENSG00000115648	MLPH	0.26528	0
ENSG00000151611	MMAA	0.15485	0
ENSG00000136297	MMD2	0.43022	0.00059
ENSG00000099953	MMP11	0.4876	0.00022
ENSG00000157227	MMP14	0.14823	0
ENSG00000198598	MMP17	0.33308	2e-05
ENSG00000149968	MMP3	0.30661	0
ENSG00000146263	MMS22L	0.29657	0
ENSG00000166391	MOGAT2	0.09723	5e-05
ENSG00000061987	MON2	0.29835	0
ENSG00000133030	MPRIP	0.36728	0
ENSG00000158042	MRPL17	0.49416	9e-05
ENSG00000086504	MRPL28	0.36102	0.00936
ENSG00000131368	MRPS25	0.30661	0
ENSG00000144029	MRPS5	0.26124	0
ENSG00000110079	MS4A4A	0.14008	0.00086
ENSG00000057468	MSH4	0.39982	0
ENSG00000116062	MSH6	0.2246	0.00196
ENSG00000135097	MSI1	0.42037	0.00597
ENSG00000138294	MSMB	0.43203	0.00062
ENSG00000149480	MTA2	0.27621	0
ENSG00000172167	MTBP	0.45816	0.00939
ENSG00000065911	MTHFD2	0.27985	0
ENSG00000177000	MTHFR	0.19878	2e-05
ENSG00000085760	MTIF2	0.41672	0.00067
ENSG00000100330	MTMR3	0.49643	0.00332
ENSG00000134640	MTNR1B	0.38836	0
ENSG00000173171	MTX1	0.14475	6e-05
ENSG00000236675	MTX1P1	0.13957	5e-05
ENSG00000185499	MUC1	0.1717	0.00029
ENSG00000196814	MVB12B	0.44664	0.00034
ENSG00000167508	MVD	0.42028	1e-05
ENSG00000013364	MVP	0.38524	0.00034
ENSG00000157601	MX1	0.35862	0
ENSG00000183486	MX2	0.34038	0
ENSG00000119950	MXI1	0.42225	2e-05
ENSG00000196091	MYBPC1	0.44904	9e-05
ENSG00000006788	MYH13	0.24051	0
ENSG00000105357	MYH14	0.48235	0.00112
ENSG00000144821	MYH15	0.40024	0.00012
ENSG00000092054	MYH7	0.33589	0
ENSG00000133020	MYH8	0.48717	0
ENSG00000100345	MYH9	0.47667	0.00553
ENSG00000196535	MYO18A	0.46344	0
ENSG00000133454	MYO18B	0.48809	0.00033
ENSG00000128641	MYO1B	0.34618	0
ENSG00000071909	MYO3B	0.41802	0.00261
ENSG00000128833	MYO5C	0.28468	0.00522
ENSG00000196586	MYO6	0.31511	1e-05
ENSG00000156239	N6AMT1	0.44116	0.00069
ENSG00000139579	NABP2	0.15279	0
ENSG00000008130	NADK	0.38929	0
ENSG00000172890	NADSYN1	0.4043	3e-05
ENSG00000198951	NAGA	0.47022	6e-05
ENSG00000103174	NAGPA	0.38382	0
ENSG00000102452	NALCN	0.36923	0.00899
ENSG00000229163	NAP1L1P2	0.42974	1e-05
ENSG00000161048	NAPEPLD	0.38604	0.00154
ENSG00000141562	NARF	0.46733	0.00501
ENSG00000171428	NAT1	0.49283	0.00042
ENSG00000166833	NAV2	0.4416	0
ENSG00000172915	NBEA	0.49727	0.00911
ENSG00000144426	NBEAL1	0.46508	0.00069
ENSG00000163386	NBPF10	0.21484	0
ENSG00000152042	NBPF11	0.4702	1e-05
ENSG00000227242	NBPF13P	0.37892	0.00457
ENSG00000203832	NBPF20	0.4836	0
ENSG00000142794	NBPF3	0.45866	0.00931
ENSG00000215864	NBPF7	0.23245	0
ENSG00000168614	NBPF9	0.2171	0.00021
ENSG00000188554	NBR1	0.42541	0.00121
ENSG00000130287	NCAN	0.42347	0.00068
ENSG00000010292	NCAPD2	0.33239	0.00631
ENSG00000100365	NCF4	0.37718	0.00595
ENSG00000071051	NCK2	0.2871	0.00119
ENSG00000125912	NCLN	0.36847	0.0085
ENSG00000140396	NCOA2	0.46321	0
ENSG00000138293	NCOA4	0.30791	0.00897
ENSG00000141027	NCOR1	0.4196	0.00033
ENSG00000101079	NDRG3	0.40674	0.00943
ENSG00000070614	NDST1	0.32991	0
ENSG00000166507	NDST2	0.36291	0.00013
ENSG00000139180	NDUFA9	0.33988	0
ENSG00000123545	NDUFAF4	0.40737	0
ENSG00000156170	NDUFAF6	0.44928	0
ENSG00000003509	NDUFAF7	0.48126	0.00045
ENSG00000166136	NDUFB8	0.37995	0.003
ENSG00000110717	NDUFS8	0.29395	0
ENSG00000167792	NDUFV1	0.31888	0
ENSG00000183091	NEB	0.34259	0
ENSG00000139350	NEDD1	0.49156	0.0053
ENSG00000049759	NEDD4L	0.33267	5e-05
ENSG00000163491	NEK10	0.47022	0
ENSG00000119638	NEK9	0.32159	0
ENSG00000173848	NET1	0.46937	0
ENSG00000186575	NF2	0.44353	0.0002
ENSG00000131196	NFATC1	0.46314	0.00079
ENSG00000077150	NFKB2	0.25176	0.0001
ENSG00000086102	NFX1	0.34999	0
ENSG00000120837	NFYB	0.23014	6e-05
ENSG00000188811	NHLRC3	0.43686	2e-05
ENSG00000145029	NICN1	0.34439	0.00537
ENSG00000101004	NINL	0.48196	0.0029
ENSG00000140807	NKD1	0.44559	0
ENSG00000091592	NLRP1	0.22571	0.00083
ENSG00000142405	NLRP12	0.44583	0.00083
ENSG00000022556	NLRP2	0.41643	0
ENSG00000169251	NMD3	0.44932	0.00748
ENSG00000172113	NME6	0.13436	0.00292
ENSG00000259573	NMNAT1P5	0.42697	0
ENSG00000153406	NMRAL1	0.35844	0.00669
ENSG00000136448	NMT1	0.47184	0.00558
ENSG00000167207	NOD2	0.34938	0.00139
ENSG00000100101	NOL12	0.30202	4e-05
ENSG00000103512	NOMO1	0.42586	0.00522
ENSG00000147140	NONO	0.45857	0.00041
ENSG00000196943	NOP9	0.38863	0.0016
ENSG00000089250	NOS1	0.3324	0.00151
ENSG00000134250	NOTCH2	0.37637	0
ENSG00000255346	NOX5	0.45025	4e-05
ENSG00000130751	NPAS1	0.26653	0.00114
ENSG00000144061	NPHP1	0.47967	0.00581
ENSG00000135838	NPL	0.22771	0.00228
ENSG00000107833	NPM3	0.49304	0.00163
ENSG00000103148	NPRL3	0.29217	0.0036
ENSG00000156642	NPTN	0.24828	0
ENSG00000025434	NR1H3	0.48785	0.0054
ENSG00000177463	NR2C2	0.47644	1e-05
ENSG00000153234	NR4A2	0.41504	0
ENSG00000110076	NRXN2	0.36888	0.00281
ENSG00000035681	NSMAF	0.42676	0.00147
ENSG00000142233	NTN5	0.45949	0.00362
ENSG00000162631	NTNG1	0.44922	0.00958
ENSG00000166321	NUDT13	0.43629	0
ENSG00000246082	NUDT16P1	0.34659	0
ENSG00000186364	NUDT17	0.28469	0.00048
ENSG00000133961	NUMB	0.28237	0.00458
ENSG00000111581	NUP107	0.3577	0.00116
ENSG00000124789	NUP153	0.13753	0.00045
ENSG00000113569	NUP155	0.19916	0
ENSG00000030066	NUP160	0.45391	0.00058
ENSG00000132182	NUP210	0.26975	0
ENSG00000125450	NUP85	0.49237	0.00263
ENSG00000108559	NUP88	0.33208	0
ENSG00000143748	NVL	0.38358	0.0091
ENSG00000154358	OBSCN	0.24829	0
ENSG00000182950	ODF3L1	0.32385	0.00071
ENSG00000225466	OFD1P10Y	0.14267	2e-05
ENSG00000237302	OFD1P11Y	0.19782	0.00065
ENSG00000242153	OFD1P6Y	0.17095	0.00516
ENSG00000238088	OFD1P7Y	0.01351	0.00049
ENSG00000105953	OGDH	0.32988	0.00759
ENSG00000183801	OLFML1	0.43349	5e-05
ENSG00000162745	OLFML2B	0.28407	0
ENSG00000214788	OOSP1	0.31193	0
ENSG00000112038	OPRM1	0.4316	0.00311
ENSG00000258438	OR11K2P	0.18783	0.00048
ENSG00000149716	ORAOV1	0.45621	0
ENSG00000115947	ORC4	0.38349	0
ENSG00000164815	ORC5	0.35857	2e-05
ENSG00000021762	OSBPL5	0.28766	0
ENSG00000169918	OTUD7A	0.31959	7e-05
ENSG00000163113	OTUD7B	0.13237	3e-05
ENSG00000164830	OXR1	0.34723	0.00017
ENSG00000170515	PA2G4	0.43046	1e-05
ENSG00000159339	PADI4	0.46677	0.00348
ENSG00000077264	PAK3	0.30676	0.00314
ENSG00000115421	PAPOLG	0.44218	0
ENSG00000170915	PAQR8	0.49034	0
ENSG00000148498	PARD3	0.32598	0.00108
ENSG00000116117	PARD3B	0.22924	0.00064
ENSG00000214982	PARGP1	0.43372	0.0007
ENSG00000140694	PARN	0.49175	0
ENSG00000137817	PARP6	0.21917	0
ENSG00000007372	PAX6	0.37027	1e-05
ENSG00000157212	PAXIP1	0.40862	0.00071
ENSG00000163939	PBRM1	0.42796	1e-05
ENSG00000197111	PCBP2	0.41245	0.00724
ENSG00000175198	PCCA	0.4689	2e-05
ENSG00000102290	PCDH11X	0.43367	0.00126
ENSG00000150275	PCDH15	0.30159	0
ENSG00000120265	PCMT1	0.20558	0.0006
ENSG00000160299	PCNT	0.48966	4e-05
ENSG00000172572	PDE3A	0.48215	0.00021
ENSG00000184588	PDE4B	0.43621	0.00025
ENSG00000178104	PDE4DIP	0.39519	1e-05
ENSG00000185527	PDE6G	0.30886	0
ENSG00000113231	PDE8B	0.47046	0.00027
ENSG00000104213	PDGFRL	0.15173	0.00012
ENSG00000143870	PDIA6	0.34198	0.00208
ENSG00000090857	PDPR	0.49255	0.00656
ENSG00000187800	PEAR1	0.35566	0
ENSG00000242265	PEG10	0.40759	0.00048
ENSG00000179094	PER1	0.44646	0.00028
ENSG00000059691	PET112	0.34755	0
ENSG00000178921	PFAS	0.3941	0.00314
ENSG00000197121	PGAP1	0.33924	0.0015
ENSG00000185220	PGBD2	0.23898	0
ENSG00000025293	PHF20	0.42062	0.00431
ENSG00000019144	PHLDB1	0.48379	0
ENSG00000176531	PHLDB3	0.28903	0
ENSG00000040199	PHLPP2	0.45077	0
ENSG00000070047	PHRF1	0.44887	0
ENSG00000183506	PI4KAP2	0.41461	0.00763
ENSG00000143393	PI4KB	0.34258	0.00423
ENSG00000105229	PIAS4	0.40878	0
ENSG00000154864	PIEZO2	0.41152	0
ENSG00000069943	PIGB	0.37631	0.00574
ENSG00000080572	PIH1D3	0.37083	0.00037
ENSG00000078142	PIK3C3	0.31233	0.00136
ENSG00000141506	PIK3R5	0.48945	2e-05
ENSG00000115020	PIKFYVE	0.39255	0
ENSG00000090975	PITPNM2	0.48662	0.001
ENSG00000197181	PIWIL2	0.29945	0
ENSG00000244257	PKD1P1	0.37907	0
ENSG00000081277	PKP1	0.33162	0.00313
ENSG00000057294	PKP2	0.35768	0.00011
ENSG00000153246	PLA2R1	0.45497	0
ENSG00000101333	PLCB4	0.25722	0
ENSG00000187091	PLCD1	0.26275	3e-05
ENSG00000161714	PLCD3	0.4796	0.00691
ENSG00000197943	PLCG2	0.49838	1e-05
ENSG00000149527	PLCH2	0.34721	0.00013
ENSG00000166428	PLD4	0.34438	0
ENSG00000269800	PLEKHA3P1	0.44267	2e-05
ENSG00000021300	PLEKHB1	0.21926	0
ENSG00000023902	PLEKHO1	0.13905	0
ENSG00000241839	PLEKHO2	0.17152	0.0008
ENSG00000214456	PLIN5	0.29966	0
ENSG00000120756	PLS1	0.42342	0.00082
ENSG00000102024	PLS3	0.41845	0.00061
ENSG00000198753	PLXNB3	0.46589	0.00011
ENSG00000187953	PMS2CL	0.42957	0
ENSG00000204851	PNMAL2	0.39948	3e-05
ENSG00000130653	PNPLA7	0.49218	0.00159
ENSG00000135241	PNPLA8	0.49016	0
ENSG00000143157	POGK	0.1004	0.00075
ENSG00000106628	POLD2	0.39143	0
ENSG00000186184	POLR1D	0.32725	0.00199
ENSG00000181222	POLR2A	0.43202	0.00449
ENSG00000105258	POLR2I	0.44857	0.00386
ENSG00000013503	POLR3B	0.41286	0
ENSG00000085998	POMGNT1	0.49258	0.00057
ENSG00000130714	POMT1	0.4857	0.00182
ENSG00000102312	PORCN	0.41506	0.005
ENSG00000198062	POTEH	0.39615	0
ENSG00000186951	PPARA	0.46735	0.00124
ENSG00000109819	PPARGC1A	0.45077	0.00362
ENSG00000166387	PPFIBP2	0.26822	2e-05
ENSG00000134283	PPHLN1	0.41599	0.00092
ENSG00000168781	PPIP5K1	0.33392	1e-05
ENSG00000138032	PPM1B	0.48842	0
ENSG00000175175	PPM1E	0.36651	0.00048
ENSG00000131771	PPP1R1B	0.42905	0.00092
ENSG00000158528	PPP1R9A	0.47678	0.00087
ENSG00000104695	PPP2CB	0.49359	0.00046
ENSG00000137713	PPP2R1B	0.47459	0.00033
ENSG00000119383	PPP2R4	0.36939	0.00159
ENSG00000066027	PPP2R5A	0.34755	0
ENSG00000078304	PPP2R5C	0.48865	0.00075
ENSG00000011485	PPP5C	0.39513	0
ENSG00000100239	PPP6R2	0.23783	0.00038
ENSG00000214140	PRCD	0.3629	0.00032
ENSG00000141956	PRDM15	0.439	1e-05
ENSG00000085377	PREP	0.35791	0
ENSG00000012211	PRICKLE3	0.46151	0.00018
ENSG00000164306	PRIMPOL	0.42372	0.00188
ENSG00000171132	PRKCE	0.47091	0.00026
ENSG00000253729	PRKDC	0.47475	0.00354
ENSG00000185532	PRKG1	0.29058	0.0056
ENSG00000183943	PRKX	0.49568	0
ENSG00000155066	PROM2	0.30563	0
ENSG00000110107	PRPF19	0.37672	0
ENSG00000117360	PRPF3	0.20287	0
ENSG00000174231	PRPF8	0.4316	0.00755
ENSG00000135406	PRPH	0.38814	0.00011
ENSG00000126464	PRR12	0.41872	0.00026
ENSG00000212123	PRR22	0.34322	1e-05
ENSG00000186654	PRR5	0.31349	0.00242
ENSG00000106772	PRUNE2	0.46705	0.00297
ENSG00000059915	PSD	0.18245	0
ENSG00000100567	PSMA3	0.42405	0
ENSG00000159377	PSMB4	0.46654	0.00039
ENSG00000087191	PSMC5	0.42025	0.00572
ENSG00000108671	PSMD11	0.43425	0.00079
ENSG00000185627	PSMD13	0.34452	0
ENSG00000159352	PSMD4	0.41482	0
ENSG00000095261	PSMD5	0.40803	0.00153
ENSG00000179988	PSTK	0.30584	0.00189
ENSG00000140368	PSTPIP1	0.31222	0
ENSG00000152229	PSTPIP2	0.48044	0
ENSG00000106246	PTCD1	0.49905	0.00073
ENSG00000185920	PTCH1	0.26615	0.00041
ENSG00000169398	PTK2	0.25183	0
ENSG00000112655	PTK7	0.488	0.00554
ENSG00000074696	PTPLAD1	0.4721	2e-05
ENSG00000204179	PTPN20A	0.36408	0.00019
ENSG00000088179	PTPN4	0.49053	0.00495
ENSG00000132670	PTPRA	0.36561	0
ENSG00000153707	PTPRD	0.44063	0
ENSG00000144724	PTPRG	0.46592	5e-05
ENSG00000060656	PTPRU	0.28176	0
ENSG00000164611	PTTG1	0.43255	0.00057
ENSG00000162927	PUS10	0.32226	0
ENSG00000170234	PWWP2A	0.31994	0.00636
ENSG00000176894	PXMP2	0.27706	0
ENSG00000089159	PXN	0.3512	0.00558
ENSG00000171016	PYGO1	0.40087	0.00142
ENSG00000186867	QRFPR	0.46725	0.00019
ENSG00000060749	QSER1	0.39142	0.00206
ENSG00000048991	R3HDM1	0.29979	0
ENSG00000131242	RAB11FIP4	0.26446	0
ENSG00000100228	RAB36	0.2406	0.00038
ENSG00000118873	RAB3GAP2	0.46981	0.00663
ENSG00000167578	RAB4B	0.32099	0
ENSG00000171570	RAB4B-EGLN2	0.32099	0
ENSG00000166128	RAB8B	0.47185	0
ENSG00000011454	RABGAP1	0.35875	0
ENSG00000100949	RABGGTA	0.42846	0.00739
ENSG00000079974	RABL2B	0.34755	0
ENSG00000144840	RABL3	0.49298	0.00811
ENSG00000051180	RAD51	0.40005	0.00504
ENSG00000182185	RAD51B	0.40953	0
ENSG00000031823	RANBP3	0.37066	0.00569
ENSG00000108961	RANGRF	0.45553	0.00099
ENSG00000132359	RAP1GAP2	0.24897	0.00034
ENSG00000185989	RASA3	0.48489	0.00012
ENSG00000105808	RASA4	0.46251	0.00089
ENSG00000170667	RASA4B	0.3338	0.00379
ENSG00000111344	RASAL1	0.28427	0.00026
ENSG00000113319	RASGRF2	0.19801	0.00012
ENSG00000105538	RASIP1	0.40405	0
ENSG00000123094	RASSF8	0.36647	0
ENSG00000161847	RAVER1	0.46813	0.00344
ENSG00000139687	RB1	0.45017	0.0043
ENSG00000101773	RBBP8	0.43797	0.00489
ENSG00000131051	RBM39	0.44241	0
ENSG00000173914	RBM4B	0.43779	0.00497
ENSG00000144642	RBMS3	0.32424	1e-05
ENSG00000215507	RBMY2DP	0.44361	0.00552
ENSG00000168214	RBPJ	0.11506	0
ENSG00000173653	RCE1	0.48565	0.00436
ENSG00000100918	REC8	0.44336	0.00054
ENSG00000168476	REEP4	0.48129	0.00097
ENSG00000189056	RELN	0.34901	0.00025
ENSG00000214022	REPIN1	0.22999	0
ENSG00000163515	RETNLB	0.17197	0.00143
ENSG00000132005	RFX1	0.30819	0
ENSG00000143344	RGL1	0.36171	0
ENSG00000153165	RGPD3	0.45836	0.00901
ENSG00000182732	RGS6	0.27565	0.00041
ENSG00000129667	RHBDF2	0.3607	0
ENSG00000126858	RHOT1	0.46918	0.0003
ENSG00000164327	RICTOR	0.45355	0.00142
ENSG00000080345	RIF1	0.19507	0
ENSG00000176406	RIMS2	0.36731	0.0016
ENSG00000104312	RIPK2	0.49205	0.00129
ENSG00000176623	RMDN1	0.46367	0.00715
ENSG00000022840	RNF10	0.41392	0.00391
ENSG00000239305	RNF103	0.40456	0
ENSG00000121848	RNF115	0.47009	0.00324
ENSG00000137522	RNF121	0.39763	0.00598
ENSG00000163162	RNF149	0.32651	0.0089
ENSG00000141576	RNF157	0.41564	0
ENSG00000158717	RNF166	0.45207	0.00848
ENSG00000158286	RNF207	0.44835	0.00912
ENSG00000154134	ROBO3	0.14692	0
ENSG00000134318	ROCK2	0.48247	0
ENSG00000197713	RPE	0.37631	2e-05
ENSG00000089169	RPH3A	0.49211	0.00041
ENSG00000153574	RPIA	0.21661	0
ENSG00000251474	RPL32P3	0.49803	0
ENSG00000229117	RPL41	0.42864	2e-05
ENSG00000089157	RPLP0	0.23106	0
ENSG00000164587	RPS14	0.33722	0.00641
ENSG00000134419	RPS15A	0.40655	0.00035
ENSG00000182774	RPS17L	0.3808	0
ENSG00000138326	RPS24	0.41039	0.0056
ENSG00000117676	RPS6KA1	0.29331	0
ENSG00000108443	RPS6KB1	0.42609	0
ENSG00000171863	RPS7	0.418	0.00057
ENSG00000048392	RRM2B	0.47399	0.00795
ENSG00000160208	RRP1B	0.41163	0
ENSG00000136444	RSAD1	0.4171	0
ENSG00000048649	RSF1	0.49859	0.0037
ENSG00000230425	RSU1P1	0.45447	0.00982
ENSG00000258366	RTEL1	0.33887	3e-05
ENSG00000026036	RTEL1-TNFRSF6B	0.33887	3e-05
ENSG00000125744	RTN2	0.35654	0
ENSG00000176783	RUFY1	0.15402	2e-05
ENSG00000018189	RUFY3	0.35147	0.0095
ENSG00000188282	RUFY4	0.36322	0.00145
ENSG00000160753	RUSC1	0.13505	2e-05
ENSG00000175792	RUVBL1	0.41086	0
ENSG00000111832	RWDD1	0.33666	0.00011
ENSG00000133105	RXFP2	0.44937	0.00028
ENSG00000198626	RYR2	0.27904	0
ENSG00000196154	S100A4	0.42327	0
ENSG00000161526	SAP30BP	0.4537	0.00094
ENSG00000205323	SARNP	0.45206	0.0066
ENSG00000031698	SARS	0.49305	0.00034
ENSG00000119042	SATB2	0.49725	0.00598
ENSG00000100241	SBF1	0.24844	0
ENSG00000126461	SCAF1	0.41176	0.00601
ENSG00000213079	SCAF8	0.31537	7e-05
ENSG00000116521	SCAMP3	0.34117	0
ENSG00000140386	SCAPER	0.36565	0
ENSG00000073060	SCARB1	0.33616	0.00164
ENSG00000092108	SCFD1	0.49641	1e-05
ENSG00000166257	SCN3B	0.44968	0.00629
ENSG00000136193	SCRN1	0.46326	0
ENSG00000136021	SCYL2	0.35302	0.00026
ENSG00000165689	SDCCAG3	0.31258	4e-05
ENSG00000054282	SDCCAG8	0.41353	0.00621
ENSG00000132581	SDF2	0.43532	6e-05
ENSG00000185485	SDHAP1	0.25598	0
ENSG00000146555	SDK1	0.46229	0
ENSG00000103184	SEC14L5	0.28457	0.00116
ENSG00000176986	SEC24C	0.39798	0.00261
ENSG00000150961	SEC24D	0.47234	2e-05
ENSG00000138674	SEC31A	0.34745	0.00856
ENSG00000075826	SEC31B	0.37995	0.003
ENSG00000065665	SEC61A2	0.39631	0
ENSG00000085415	SEH1L	0.45633	0.00789
ENSG00000091490	SEL1L3	0.42944	0
ENSG00000188404	SELL	0.28137	0.00378
ENSG00000082684	SEMA5B	0.46196	0
ENSG00000184702	Sept5	0.41269	0
ENSG00000184716	SERINC4	0.4792	0
ENSG00000187231	SESTD1	0.49976	2e-05
ENSG00000168137	SETD5	0.36743	0.0002
ENSG00000115524	SF3B1	0.45002	0.00734
ENSG00000087365	SF3B2	0.44265	0
ENSG00000166224	SGPL1	0.34276	0
ENSG00000027869	SH2D2A	0.35077	0.00038
ENSG00000198478	SH3BGRL2	0.11662	0
ENSG00000100092	SH3BP1	0.34729	0
ENSG00000130147	SH3BP4	0.44716	0.00153
ENSG00000109686	SH3D19	0.33534	0.00797
ENSG00000140600	SH3GL3	0.35553	0.00263
ENSG00000156463	SH3RF2	0.45563	0.0014
ENSG00000162105	SHANK2	0.41942	9e-05
ENSG00000127922	SHFM1	0.41414	0
ENSG00000146414	SHPRH	0.43701	0.00093
ENSG00000110013	SIAE	0.25434	0.00031
ENSG00000149577	SIDT2	0.30535	0
ENSG00000185187	SIGIRR	0.43464	0
ENSG00000169375	SIN3A	0.48347	0
ENSG00000187531	SIRT7	0.45506	0.00743
ENSG00000117090	SLAMF1	0.42722	0.00058
ENSG00000162739	SLAMF6	0.15676	0
ENSG00000074803	SLC12A1	0.46163	0.0046
ENSG00000140199	SLC12A6	0.46352	0.0002
ENSG00000146828	SLC12A9	0.30068	0.00298
ENSG00000158296	SLC13A3	0.45701	5e-05
ENSG00000164707	SLC13A4	0.39653	0.00076
ENSG00000141485	SLC13A5	0.42514	0
ENSG00000139370	SLC15A4	0.4613	0.00095
ENSG00000079215	SLC1A3	0.32976	0
ENSG00000092096	SLC22A17	0.4579	0
ENSG00000196600	SLC22A25	0.49636	0.00083
ENSG00000259803	SLC22A31	0.48532	0.00319
ENSG00000213901	SLC23A3	0.45654	0.00635
ENSG00000182902	SLC25A18	0.43319	0.00334
ENSG00000125454	SLC25A19	0.36234	0.00016
ENSG00000147454	SLC25A37	0.4597	0.00136
ENSG00000181045	SLC26A11	0.49371	0
ENSG00000174502	SLC26A9	0.26539	0.00417
ENSG00000137860	SLC28A2	0.4498	0.00026
ENSG00000117394	SLC2A1	0.40085	0.00393
ENSG00000133460	SLC2A11	0.33004	0.00833
ENSG00000169359	SLC33A1	0.41286	0.00887
ENSG00000198569	SLC34A3	0.4491	0.00027
ENSG00000180773	SLC36A4	0.25329	0
ENSG00000134955	SLC37A2	0.29619	0
ENSG00000139209	SLC38A4	0.46479	0.00141
ENSG00000139974	SLC38A6	0.458	0.00337
ENSG00000177058	SLC38A9	0.31047	0
ENSG00000196950	SLC39A10	0.28858	5e-05
ENSG00000070214	SLC44A1	0.47366	0.00481
ENSG00000129353	SLC44A2	0.36595	0.0005
ENSG00000119457	SLC46A2	0.40952	0.00806
ENSG00000114923	SLC4A3	0.49814	0.00137
ENSG00000113073	SLC4A9	0.32206	4e-05
ENSG00000169241	SLC50A1	0.19465	2e-05
ENSG00000092068	SLC7A8	0.41402	0
ENSG00000183023	SLC8A1	0.339	0.00902
ENSG00000118160	SLC8A2	0.4269	0
ENSG00000089060	SLC8B1	0.41088	0
ENSG00000115616	SLC9A2	0.46319	0
ENSG00000137491	SLCO2B1	0.2721	5e-05
ENSG00000172123	SLFN12	0.44207	0.0009
ENSG00000137776	SLTM	0.49979	0
ENSG00000139613	SMARCC2	0.43435	0.0006
ENSG00000073584	SMARCE1	0.30876	6e-05
ENSG00000157106	SMG1	0.44055	0
ENSG00000205571	SMN2	0.29211	0
ENSG00000103056	SMPD3	0.30292	0
ENSG00000159210	SNF8	0.41275	0.00409
ENSG00000214265	SNURF	0.37847	0.00023
ENSG00000100603	SNW1	0.35352	0.00202
ENSG00000135317	SNX14	0.42476	0
ENSG00000143376	SNX27	0.33275	7e-05
ENSG00000048471	SNX29	0.39968	3e-05
ENSG00000158482	SNX29P1	0.48552	0.00074
ENSG00000095637	SORBS1	0.3039	0.00214
ENSG00000137642	SORL1	0.48742	0.00168
ENSG00000242808	SOX2-OT	0.48102	0.00617
ENSG00000134532	SOX5	0.38165	0.00092
ENSG00000079263	SP140	0.38274	0.00909
ENSG00000155761	SPAG17	0.40121	0.00434
ENSG00000141255	SPATA22	0.4789	4e-05
ENSG00000196141	SPATS2L	0.42056	8e-05
ENSG00000090487	SPG21	0.47383	0.00077
ENSG00000197912	SPG7	0.33881	0.00029
ENSG00000153820	SPHKAP	0.41289	1e-05
ENSG00000204991	SPIRE2	0.23561	4e-05
ENSG00000005206	SPPL2B	0.45666	0.00112
ENSG00000157837	SPPL3	0.30369	1e-05
ENSG00000198369	SPRED2	0.19702	0
ENSG00000136158	SPRY2	0.41805	1e-05
ENSG00000167778	SPRYD3	0.43293	0.00041
ENSG00000173898	SPTBN2	0.38251	0
ENSG00000161011	SQSTM1	0.45498	0.00202
ENSG00000080603	SRCAP	0.41506	0.0001
ENSG00000163486	SRGAP2	0.37863	0.0037
ENSG00000196220	SRGAP3	0.33488	8e-05
ENSG00000135250	SRPK2	0.17969	0
ENSG00000182934	SRPR	0.41417	0.00021
ENSG00000167720	SRR	0.45382	0
ENSG00000133226	SRRM1	0.49816	3e-05
ENSG00000167978	SRRM2	0.40915	0
ENSG00000123096	SSPN	0.4203	0.00085
ENSG00000157965	SSX8	0.34252	0.00514
ENSG00000149418	ST14	0.39217	0.00011
ENSG00000166444	ST5	0.34823	0
ENSG00000007341	ST7L	0.22855	0
ENSG00000214188	ST7-OT4	0.4918	0.00011
ENSG00000140557	ST8SIA2	0.37069	0.00025
ENSG00000159433	STARD9	0.47782	0.00526
ENSG00000168610	STAT3	0.45338	0.00115
ENSG00000167323	STIM1	0.41303	0.00015
ENSG00000165730	STOX1	0.28853	2e-05
ENSG00000169689	STRA13	0.41558	1e-05
ENSG00000266173	STRADA	0.44706	0.00046
ENSG00000082146	STRADB	0.45927	0.00474
ENSG00000090372	STRN4	0.37227	0
ENSG00000170310	STX8	0.48935	0.00136
ENSG00000166263	STXBP4	0.43138	0.00214
ENSG00000164506	STXBP5	0.43639	0
ENSG00000111707	SUDS3	0.45551	0.00693
ENSG00000130540	SULT4A1	0.48142	0.00391
ENSG00000119760	SUPT7L	0.37255	0.00115
ENSG00000148248	SURF4	0.33888	0.00421
ENSG00000135316	SYNCRIP	0.21286	5e-05
ENSG00000131018	SYNE1	0.49424	0
ENSG00000204070	SYS1	0.44801	0.00011
ENSG00000254806	SYS1-DBNDD2	0.44801	0.00011
ENSG00000170743	SYT9	0.35705	0.00749
ENSG00000137501	SYTL2	0.2778	0.00818
ENSG00000055208	TAB2	0.29424	0.00328
ENSG00000138162	TACC2	0.33829	0
ENSG00000147133	TAF1	0.39569	0.00073
ENSG00000143498	TAF1A	0.20252	0
ENSG00000141384	TAF4B	0.47555	0.00131
ENSG00000115183	TANC1	0.43801	0.00025
ENSG00000135090	TAOK3	0.33308	0.0001
ENSG00000143374	TARS2	0.45135	7e-05
ENSG00000125875	TBC1D20	0.29809	0.00335
ENSG00000136111	TBC1D4	0.45177	8e-05
ENSG00000197226	TBC1D9B	0.40452	1e-05
ENSG00000105254	TBCB	0.30783	0.00682
ENSG00000154114	TBCEL	0.49196	0
ENSG00000179152	TCAIM	0.41953	0.00619
ENSG00000081059	TCF7	0.37194	0.0037
ENSG00000101190	TCFL5	0.48979	0.00308
ENSG00000145022	TCTA	0.49727	0
ENSG00000168778	TCTN2	0.49087	0.00018
ENSG00000241186	TDGF1	0.37883	0.00494
ENSG00000156414	TDRD9	0.46481	0.00614
ENSG00000196663	TECPR2	0.49405	0.00032
ENSG00000100726	TELO2	0.35303	0
ENSG00000111077	TENC1	0.46278	0.00081
ENSG00000129566	TEP1	0.37103	0
ENSG00000107140	TESK1	0.30638	0.00053
ENSG00000121101	TEX14	0.41825	0.00246
ENSG00000136478	TEX2	0.47669	0
ENSG00000090447	TFAP4	0.48247	0.00237
ENSG00000029639	TFB1M	0.42231	0.00198
ENSG00000100109	TFIP11	0.32577	4e-05
ENSG00000003436	TFPI	0.44775	0.00171
ENSG00000042832	TG	0.26736	0.00054
ENSG00000106799	TGFBR1	0.34109	2e-05
ENSG00000161277	THAP8	0.22823	0.00371
ENSG00000169231	THBS3	0.21167	5e-05
ENSG00000079134	THOC1	0.49163	0.00062
ENSG00000100296	THOC5	0.48729	0
ENSG00000151500	THYN1	0.41845	0.00054
ENSG00000146426	TIAM2	0.39777	6e-05
ENSG00000173825	TIGD3	0.47826	0.00033
ENSG00000104980	TIMM44	0.23012	0
ENSG00000126953	TIMM8A	0.46287	0.00181
ENSG00000119139	TJP2	0.37341	0.00437
ENSG00000105289	TJP3	0.36203	0.00116
ENSG00000166548	TK2	0.29769	0.00651
ENSG00000196781	TLE1	0.18361	7e-05
ENSG00000095587	TLL2	0.40112	0.00261
ENSG00000239732	TLR9	0.41559	0.00282
ENSG00000168955	TM4SF20	0.42431	0.0025
ENSG00000135926	TMBIM1	0.44303	0
ENSG00000139644	TMBIM6	0.40672	0.00336
ENSG00000167895	TMC8	0.40529	0
ENSG00000215367	TMED11P	0.37438	0.00018
ENSG00000241697	TMEFF1	0.36311	0
ENSG00000166292	TMEM100	0.35629	0.00239
ENSG00000188735	TMEM120B	0.33725	0.00062
ENSG00000152558	TMEM123	0.30327	0.00961
ENSG00000171204	TMEM126B	0.29085	0.00164
ENSG00000075568	TMEM131	0.31253	0
ENSG00000167619	TMEM145	0.19182	0.00114
ENSG00000146433	TMEM181	0.2533	2e-05
ENSG00000205084	TMEM231	0.40512	0
ENSG00000233493	TMEM238	0.4699	0
ENSG00000187838	TMEM256-PLSCR3	0.4148	0.00321
ENSG00000070269	TMEM260	0.32209	0.00673
ENSG00000166471	TMEM41B	0.48135	0
ENSG00000152078	TMEM56	0.34983	0
ENSG00000177042	TMEM80	0.43168	0.00096
ENSG00000103978	TMEM87A	0.32738	0
ENSG00000167105	TMEM92	0.48061	0.00207
ENSG00000133687	TMTC1	0.47764	0.00028
ENSG00000125247	TMTC4	0.21969	0.0001
ENSG00000168591	TMUB2	0.37787	0
ENSG00000185361	TNFAIP8L1	0.47795	0.00513
ENSG00000120337	TNFSF18	0.37526	0.00577
ENSG00000061938	TNK2	0.3559	0
ENSG00000235453	TOPORS-AS1	0.42955	0.0001
ENSG00000162341	TPCN2	0.47016	0.0006
ENSG00000115705	TPO	0.29003	0
ENSG00000272281	TPTE2P2	0.44484	0.00224
ENSG00000269113	TRABD2B	0.43491	0.00112
ENSG00000056972	TRAF3IP2	0.41758	0
ENSG00000076604	TRAF4	0.33782	0
ENSG00000065308	TRAM2	0.46488	0.00635
ENSG00000167515	TRAPPC2L	0.3509	0
ENSG00000167632	TRAPPC9	0.45829	0.00035
ENSG00000101255	TRIB3	0.45352	0
ENSG00000109654	TRIM2	0.23213	0.00223
ENSG00000132109	TRIM21	0.41513	0.00058
ENSG00000108395	TRIM37	0.44692	0.00224
ENSG00000204599	TRIM39	0.23554	0.00026
ENSG00000146833	TRIM4	0.49542	1e-05
ENSG00000204614	TRIM40	0.48923	0.00504
ENSG00000166436	TRIM66	0.30678	0
ENSG00000185880	TRIM69	0.38973	0.00035
ENSG00000038382	TRIO	0.44453	0.00011
ENSG00000100106	TRIOBP	0.30202	4e-05
ENSG00000153827	TRIP12	0.44227	1e-05
ENSG00000126814	TRMT5	0.49015	0.0005
ENSG00000069018	TRPC7	0.4825	0
ENSG00000092439	TRPM7	0.15332	0
ENSG00000165125	TRPV6	0.48279	0.0043
ENSG00000196367	TRRAP	0.43717	0.00045
ENSG00000198860	TSEN15	0.28598	0
ENSG00000123297	TSFM	0.36811	0
ENSG00000074319	TSG101	0.49444	0
ENSG00000157570	TSPAN18	0.49279	3e-05
ENSG00000064201	TSPAN32	0.38085	0.00791
ENSG00000229549	TSPY8	0.4972	0.00173
ENSG00000032389	TSSC1	0.39462	0.00662
ENSG00000168026	TTC21A	0.34953	3e-05
ENSG00000205838	TTC23L	0.20552	0.00226
ENSG00000105948	TTC26	0.43132	0.00011
ENSG00000155158	TTC39B	0.45833	0
ENSG00000165914	TTC7B	0.30941	0
ENSG00000116830	TTF2	0.41915	0
ENSG00000141540	TTYH2	0.3991	0.00505
ENSG00000249680	TUBA3GP	0.40911	1e-05
ENSG00000243910	TUBA4B	0.43908	2e-05
ENSG00000188229	TUBB4B	0.13466	0.00367
ENSG00000224625	TUBB8P6	0.40311	0.00071
ENSG00000261812	TUBB8P7	0.45579	0.00208
ENSG00000171928	TVP23B	0.41808	0.00011
ENSG00000178082	TWF1P1	0.39058	0.0001
ENSG00000247596	TWF2	0.41559	0.00282
ENSG00000131002	TXLNG2P	0.23227	7e-05
ENSG00000239264	TXNDC5	0.29694	0.00011
ENSG00000162623	TYW3	0.46719	1e-05
ENSG00000137831	UACA	0.43829	0.00269
ENSG00000126261	UBA2	0.4552	0.00082
ENSG00000033178	UBA6	0.45944	0.00323
ENSG00000077721	UBE2A	0.22591	0.00047
ENSG00000184182	UBE2F	0.38313	9e-05
ENSG00000160087	UBE2J2	0.39445	0.00542
ENSG00000175931	UBE2O	0.42749	0
ENSG00000189136	UBE2Q2P1	0.44149	0
ENSG00000169139	UBE2V2	0.43032	0.00713
ENSG00000110344	UBE4A	0.41052	0.00664
ENSG00000130939	UBE4B	0.49457	0.00011
ENSG00000157741	UBN2	0.45285	0.0019
ENSG00000144357	UBR3	0.44079	0
ENSG00000108312	UBTF	0.38576	0.00502
ENSG00000158062	UBXN11	0.41493	0
ENSG00000173960	UBXN2A	0.45866	0
ENSG00000116750	UCHL5	0.21762	0.00024
ENSG00000065060	UHRF1BP1	0.32386	0.00658
ENSG00000177169	ULK1	0.37935	0.00792
ENSG00000130477	UNC13A	0.49018	0
ENSG00000132478	UNK	0.37804	5e-05
ENSG00000183696	UPP1	0.35769	0.00043
ENSG00000106608	URGCP	0.46593	0.00075
ENSG00000053501	USE1	0.46399	0.0001
ENSG00000130307	USHBP1	0.2954	0.00141
ENSG00000155313	USP25	0.4361	0.00036
ENSG00000140455	USP3	0.49575	0.0003
ENSG00000055483	USP36	0.35529	9e-05
ENSG00000135913	USP37	0.38185	4e-05
ENSG00000161133	USP41	0.39885	0.00754
ENSG00000123552	USP45	0.34888	0.00188
ENSG00000090686	USP48	0.32166	0.00082
ENSG00000170236	USP50	0.43648	0.00685
ENSG00000145390	USP53	0.37932	0
ENSG00000138592	USP8	0.49023	0
ENSG00000114374	USP9Y	0.49804	0
ENSG00000249634	USP9YP5	0.20984	9e-05
ENSG00000183878	UTY	0.47177	0.00099
ENSG00000115652	UXS1	0.39632	0.00204
ENSG00000028203	VEZT	0.47952	0.00239
ENSG00000062716	VMP1	0.49308	0.00465
ENSG00000160695	VPS11	0.43804	0.0076
ENSG00000132549	VPS13B	0.47199	0
ENSG00000048707	VPS13D	0.42276	2e-05
ENSG00000122958	VPS26A	0.48243	0
ENSG00000136631	VPS45	0.16115	9e-05
ENSG00000223501	VPS52	0.28088	0.00104
ENSG00000156931	VPS8	0.43012	0.00143
ENSG00000075399	VPS9D1	0.4239	0.00888
ENSG00000214376	VSTM5	0.31823	0.00078
ENSG00000134258	VTCN1	0.4296	0
ENSG00000146530	VWDE	0.41328	0.00211
ENSG00000015285	WAS	0.43257	0.00354
ENSG00000198554	WDHD1	0.47203	0.0029
ENSG00000143951	WDPCP	0.4	0
ENSG00000150627	WDR17	0.40527	0.0004
ENSG00000162923	WDR26	0.32145	0
ENSG00000227057	WDR46	0.41917	0
ENSG00000162843	WDR64	0.22256	0
ENSG00000166415	WDR72	0.3052	0
ENSG00000133316	WDR74	0.28242	0
ENSG00000152763	WDR78	0.3962	0
ENSG00000196151	WDSUB1	0.4775	0
ENSG00000103175	WFDC1	0.38532	0.00358
ENSG00000115935	WIPF1	0.4008	0.00911
ENSG00000165392	WRN	0.18444	3e-05
ENSG00000151718	WWC2	0.40985	0
ENSG00000158125	XDH	0.39123	0.00712
ENSG00000163092	XIRP2	0.4284	0.00018
ENSG00000236620	XKRYP3	0.1433	0.00197
ENSG00000181722	ZBTB20	0.44331	0.00214
ENSG00000177125	ZBTB34	0.34504	0
ENSG00000122299	ZC3H7A	0.47144	1e-05
ENSG00000134744	ZCCHC11	0.36593	0.00116
ENSG00000156599	ZDHHC5	0.48132	0
ENSG00000156639	ZFAND3	0.35827	0.00025
ENSG00000066827	ZFAT	0.38624	0
ENSG00000091656	ZFHX4	0.33531	0
ENSG00000179588	ZFPM1	0.31318	0.00045
ENSG00000039319	ZFYVE16	0.43582	0.0013
ENSG00000131381	ZFYVE20	0.21212	0
ENSG00000159733	ZFYVE28	0.42925	0
ENSG00000157077	ZFYVE9	0.35629	0
ENSG00000155592	ZKSCAN2	0.15795	0
ENSG00000189298	ZKSCAN3	0.3146	0
ENSG00000187626	ZKSCAN4	0.30363	0.00754
ENSG00000196345	ZKSCAN7	0.40916	3e-05
ENSG00000015171	ZMYND11	0.49049	0.00019
ENSG00000101040	ZMYND8	0.47921	0.00169
ENSG00000172262	ZNF131	0.4582	0
ENSG00000188629	ZNF177	0.29967	0
ENSG00000136870	ZNF189	0.29533	0.00069
ENSG00000149054	ZNF215	0.42724	1e-05
ENSG00000166526	ZNF3	0.47444	0
ENSG00000168661	ZNF30	0.49168	0.00016
ENSG00000088876	ZNF343	0.4051	0
ENSG00000169981	ZNF35	0.37491	0.00047
ENSG00000151789	ZNF385D	0.29241	0.00066
ENSG00000256087	ZNF432	0.49387	0
ENSG00000197016	ZNF470	0.47647	0
ENSG00000198464	ZNF480	0.47101	4e-05
ENSG00000167555	ZNF528	0.38642	0.00558
ENSG00000074657	ZNF532	0.42329	0.00289
ENSG00000198597	ZNF536	0.46693	0.00863
ENSG00000152433	ZNF547	0.45639	0.00231
ENSG00000188785	ZNF548	0.26623	0.00012
ENSG00000270011	ZNF559-ZNF177	0.29967	0
ENSG00000164048	ZNF589	0.35476	0
ENSG00000176024	ZNF613	0.2014	0
ENSG00000157657	ZNF618	0.1822	0
ENSG00000171161	ZNF672	0.47231	0.00663
ENSG00000242779	ZNF702P	0.46642	0.00997
ENSG00000181220	ZNF746	0.28935	0
ENSG00000169955	ZNF747	0.3911	0.00758
ENSG00000197054	ZNF763	0.40514	0.00454
ENSG00000196597	ZNF782	0.31982	0
ENSG00000204946	ZNF783	0.4487	0.00633
ENSG00000197608	ZNF841	0.2792	0
ENSG00000042813	ZPBP	0.49626	0.00071
ENSG00000121903	ZSCAN20	0.46347	0
ENSG00000074755	ZZEF1	0.38069	0.00104

## Sheet: PREC_24_UP
Genes with significantly increased intronic expression after 24 hours Sulforaphane treatment in normal prostate epithelial cells.
GeneID	Gene symbol	Fold change	FDR
ENSG00000143674		7.86225	0
ENSG00000166104		2.20319	0.00462
ENSG00000167524		3.52793	0.0022
ENSG00000174384		3.01348	0
ENSG00000183604		2.01742	0
ENSG00000196193		2.32856	0.0091
ENSG00000213683		4.6684	0.00221
ENSG00000214135		10.6996	0
ENSG00000215158		3.32876	0
ENSG00000215237		2.24709	1e-05
ENSG00000215512		3.88715	1e-05
ENSG00000223539		2.00294	0.00583
ENSG00000223679		2.60541	0
ENSG00000223700		2.62982	0
ENSG00000224316		4.13415	0
ENSG00000227827		4.4327	0
ENSG00000228982		2.76215	0
ENSG00000229018		2.76906	0
ENSG00000231259		2.33362	0.00487
ENSG00000233369		2.91924	0
ENSG00000233583		2.02566	0.0012
ENSG00000234639		3.23571	0
ENSG00000234716		2.45307	0.00089
ENSG00000235583		3.07216	0.00029
ENSG00000240279		3.38405	1e-05
ENSG00000244346		2.60764	0
ENSG00000244620		7.8036	0
ENSG00000244627		4.90559	0
ENSG00000245958		2.17532	2e-05
ENSG00000250026		2.0147	0.0091
ENSG00000251354		4.36241	0
ENSG00000251427		2.27305	0.00073
ENSG00000253251		2.85038	0
ENSG00000255185		2.56547	0
ENSG00000257341		2.27886	0.00727
ENSG00000258472		3.52793	0.0022
ENSG00000260144		2.18999	6e-05
ENSG00000260266		2.24813	0.00335
ENSG00000260413		3.02506	0.00059
ENSG00000260870		2.85315	0.00234
ENSG00000261457		2.42156	0.0005
ENSG00000261556		2.59199	0.00059
ENSG00000266365		2.37635	0
ENSG00000266865		2.46348	0.00057
ENSG00000268427		2.33806	0.00048
ENSG00000272373		2.46315	0.00025
ENSG00000250420	AACSP1	2.92829	0
ENSG00000109576	AADAT	3.12296	0
ENSG00000149313	AASDHPPT	98.0903	0
ENSG00000107331	ABCA2	3.48397	0
ENSG00000167972	ABCA3	6.30756	0
ENSG00000198691	ABCA4	2.3436	0
ENSG00000124574	ABCC10	3.3283	0.00011
ENSG00000125257	ABCC4	3.0488	1e-05
ENSG00000091262	ABCC6	5.80567	0
ENSG00000101986	ABCD1	3.1054	0.00214
ENSG00000138443	ABI2	2.02724	0
ENSG00000154175	ABI3BP	7.85472	0
ENSG00000132142	ACACA	3.14645	0
ENSG00000111271	ACAD10	4.26682	0
ENSG00000072778	ACADVL	2.23342	1e-05
ENSG00000131473	ACLY	2.53061	0.0003
ENSG00000097021	ACOT7	2.48813	1e-05
ENSG00000005187	ACSM3	3.12702	0
ENSG00000075624	ACTB	2.3005	0
ENSG00000163017	ACTG2	2.74064	0.00506
ENSG00000072110	ACTN1	3.13644	1e-05
ENSG00000151694	ADAM17	2.63375	0.00055
ENSG00000104755	ADAM2	2.54292	0.00663
ENSG00000196115	ADAM5	2.29308	0.00119
ENSG00000166106	ADAMTS15	2.18374	7e-05
ENSG00000156140	ADAMTS3	7.72906	0
ENSG00000163638	ADAMTS9	2.76368	0
ENSG00000178031	ADAMTSL1	3.53693	0.00026
ENSG00000161912	ADCY10P1	2.81617	0.00016
ENSG00000129467	ADCY4	3.54147	0
ENSG00000163485	ADORA1	3.12247	0
ENSG00000159322	ADPGK	2.19651	0.00355
ENSG00000120907	ADRA1A	2.70873	0.00185
ENSG00000144218	AFF3	2.25867	0.00568
ENSG00000079557	AFM	3.41327	0
ENSG00000081051	AFP	2.18354	2e-05
ENSG00000204172	AGAP10	2.30457	0.00038
ENSG00000204305	AGER	3.952	0
ENSG00000123908	AGO2	2.08377	0.00052
ENSG00000204310	AGPAT1	4.53062	0
ENSG00000183773	AIFM3	7.21593	0
ENSG00000164022	AIMP1	2.97276	1e-05
ENSG00000142208	AKT1	2.87487	0
ENSG00000170017	ALCAM	2.1119	0.0076
ENSG00000128918	ALDH1A2	2.21633	0
ENSG00000144908	ALDH1L1	3.69749	0
ENSG00000112294	ALDH5A1	2.92202	0
ENSG00000086848	ALG9	2.56591	0.00912
ENSG00000239382	ALKBH6	2.24238	0
ENSG00000136383	ALPK3	2.08083	0.00373
ENSG00000237763	AMY1A	4.31357	0
ENSG00000174876	AMY1B	4.00316	0
ENSG00000243480	AMY2A	3.55221	0
ENSG00000227408	AMYP1	3.59782	0
ENSG00000153107	ANAPC1	7.13376	0
ENSG00000176248	ANAPC2	3.73947	0.00015
ENSG00000153930	ANKFN1	5.08941	0
ENSG00000176915	ANKLE2	4.07579	0
ENSG00000172932	ANKRD13D	6.43549	0
ENSG00000187984	ANKRD19P	2.15808	0.00504
ENSG00000148513	ANKRD30A	2.35434	0
ENSG00000145700	ANKRD31	2.43554	0
ENSG00000196912	ANKRD36B	4.00881	0
ENSG00000174501	ANKRD36C	5.15094	0
ENSG00000100124	ANKRD54	5.23095	0
ENSG00000135299	ANKRD6	2.13793	0.00014
ENSG00000185046	ANKS1B	8.58249	0
ENSG00000185101	ANO9	2.58239	4e-05
ENSG00000182718	ANXA2	2.30827	0
ENSG00000186807	ANXA8L2	2.47387	0.00244
ENSG00000166747	AP1G1	2.15218	0
ENSG00000196961	AP2A1	2.13708	0.00013
ENSG00000169621	APLF	2.61776	0.00885
ENSG00000084234	APLP2	2.98892	0.00054
ENSG00000178878	APOLD1	2.73396	0
ENSG00000184831	APOO	2.12774	0
ENSG00000086159	AQP6	3.10931	0.00021
ENSG00000047365	ARAP2	2.21142	0
ENSG00000095139	ARCN1	2.30124	0.00165
ENSG00000205595	AREGB	4.9521	0
ENSG00000140750	ARHGAP17	7.31919	0
ENSG00000163219	ARHGAP25	2.11172	0.00861
ENSG00000111348	ARHGDIB	2.02552	0
ENSG00000204959	ARHGEF34P	2.02157	0.00044
ENSG00000131089	ARHGEF9	3.39156	0.00337
ENSG00000117713	ARID1A	3.7397	0.0001
ENSG00000032219	ARID4A	2.09394	0.00618
ENSG00000054267	ARID4B	2.29259	0
ENSG00000166233	ARIH1	3.5209	0
ENSG00000102931	ARL2BP	2.49854	0.00021
ENSG00000170540	ARL6IP1	4.47749	0
ENSG00000165309	ARMC3	2.19308	0.00028
ENSG00000114098	ARMC8	3.19083	0
ENSG00000241685	ARPC1A	4.4947	0
ENSG00000130429	ARPC1B	2.94596	0
ENSG00000137486	ARRB1	2.0247	0.00188
ENSG00000062096	ARSF	7.77296	0
ENSG00000183475	ASB7	8.93136	0
ENSG00000138303	ASCC1	3.09333	0.00167
ENSG00000129691	ASH2L	3.82634	1e-05
ENSG00000108381	ASPA	2.2883	0.00145
ENSG00000174939	ASPHD1	2.51332	0
ENSG00000119778	ATAD2B	2.93357	0
ENSG00000115966	ATF2	3.77813	0.00317
ENSG00000110046	ATG2A	9.55351	0
ENSG00000101844	ATG4A	8.84801	0
ENSG00000057663	ATG5	2.07522	0.00348
ENSG00000197548	ATG7	2.02469	0
ENSG00000184743	ATL3	4.44836	0
ENSG00000149311	ATM	4.25078	0
ENSG00000206190	ATP10A	2.16054	0
ENSG00000105675	ATP4A	2.0984	2e-05
ENSG00000071553	ATP6AP1	2.71983	0
ENSG00000088812	ATRN	2.38306	0.00064
ENSG00000107518	ATRNL1	2.64533	0
ENSG00000105146	AURKC	2.20218	0.00264
ENSG00000135407	AVIL	4.62424	0
ENSG00000167601	AXL	2.02053	0
ENSG00000182272	B4GALNT4	5.56811	0
ENSG00000140320	BAHD1	6.29682	0
ENSG00000135298	BAI3	3.41247	1e-05
ENSG00000007516	BAIAP3	2.57065	0
ENSG00000153064	BANK1	5.42855	0.00175
ENSG00000129151	BBOX1	4.35853	0
ENSG00000132692	BCAN	2.07468	0
ENSG00000075790	BCAP29	2.99122	0
ENSG00000137936	BCAR3	2.75736	0.005
ENSG00000064787	BCAS1	2.0977	0.00085
ENSG00000248098	BCKDHA	3.85569	0.00787
ENSG00000137875	BCL2L10	2.69206	0
ENSG00000099968	BCL2L13	2.20527	0.00052
ENSG00000099385	BCL7C	8.95058	0
ENSG00000183337	BCOR	6.36208	0
ENSG00000145734	BDP1	54.9168	0
ENSG00000167995	BEST1	2.39192	2e-05
ENSG00000151746	BICD1	3.68964	1e-05
ENSG00000136717	BIN1	2.49433	0
ENSG00000108578	BLMH	2.41251	0.00815
ENSG00000251079	BMS1P2	2.51717	0
ENSG00000102010	BMX	2.93359	0.00235
ENSG00000038219	BOD1L1	2.18287	0.00095
ENSG00000163170	BOLA3	2.38418	0
ENSG00000112983	BRD8	3.06114	0.0042
ENSG00000158019	BRE	5.77606	0
ENSG00000124508	BTN2A2	12.4423	0
ENSG00000186470	BTN3A2	8.83683	0
ENSG00000166167	BTRC	2.2591	0
ENSG00000005379	BZRAP1	5.70641	0
ENSG00000165813	C10orf118	2.14383	0.0001
ENSG00000204161	C10orf128	2.89451	0.0005
ENSG00000182993	C12orf60	13.8082	0
ENSG00000235162	C12orf75	2.14134	0
ENSG00000162062	C16orf59	2.98224	0
ENSG00000125149	C16orf70	3.5213	0.00069
ENSG00000261190	C16orf97	2.14454	0.0001
ENSG00000141371	C17orf64	2.55037	0.00073
ENSG00000074356	C17orf85	2.22855	0
ENSG00000188305	C19orf35	2.35218	0.00666
ENSG00000132016	C19orf57	3.1973	0
ENSG00000203685	C1orf95	2.83686	0.0023
ENSG00000188511	C22orf34	4.21078	0
ENSG00000242259	C22orf39	2.17281	0.00147
ENSG00000168014	C2CD3	4.17669	0
ENSG00000158428	C2orf62	2.41437	0.00037
ENSG00000198590	C3orf35	2.68578	5e-05
ENSG00000163689	C3orf67	12.2839	0
ENSG00000224389	C4B	2.62379	0
ENSG00000187533	C4orf40	2.98646	0.00653
ENSG00000243449	C4orf48	2.09961	0.00014
ENSG00000106804	C5	2.85041	0
ENSG00000164603	C7orf60	2.57922	0
ENSG00000148120	C9orf3	6.15584	0
ENSG00000134508	CABLES1	2.16734	0.00211
ENSG00000141837	CACNA1A	3.98586	0
ENSG00000157388	CACNA1D	7.01034	0
ENSG00000006283	CACNA1G	4.60037	0
ENSG00000081248	CACNA1S	2.46383	0
ENSG00000081803	CADPS2	3.07406	0
ENSG00000175868	CALCB	4.00871	0
ENSG00000012822	CALCOCO1	2.71664	0.00045
ENSG00000136436	CALCOCO2	3.01322	0.0004
ENSG00000130643	CALY	2.26901	0.00367
ENSG00000183049	CAMK1D	2.26032	0.00053
ENSG00000130559	CAMSAP1	4.87813	0
ENSG00000131236	CAP1	4.44207	0
ENSG00000112186	CAP2	4.12708	0
ENSG00000214711	CAPN14	2.30943	0.00139
ENSG00000131375	CAPN7	2.21761	0
ENSG00000135387	CAPRIN1	2.36801	0.00715
ENSG00000198286	CARD11	2.1614	0
ENSG00000105483	CARD8	3.44875	0
ENSG00000172508	CARNS1	3.21837	0
ENSG00000177303	CASKIN2	2.4033	0.00553
ENSG00000153113	CAST	2.10575	0
ENSG00000130940	CASZ1	4.02236	0
ENSG00000152705	CATSPER3	4.27541	0
ENSG00000099338	CATSPERG	2.44427	5e-05
ENSG00000145439	CBR4	9.27882	0
ENSG00000176476	CCDC101	3.88715	1e-05
ENSG00000169193	CCDC126	2.23159	0
ENSG00000170160	CCDC144A	2.32425	0.00668
ENSG00000164989	CCDC171	3.08348	0
ENSG00000176155	CCDC57	5.06779	0.00157
ENSG00000180376	CCDC66	2.40969	0
ENSG00000165325	CCDC67	2.10706	0.00029
ENSG00000186714	CCDC73	8.09719	0
ENSG00000120647	CCDC77	13.8082	0
ENSG00000168071	CCDC88B	11.9403	0
ENSG00000015133	CCDC88C	9.18646	0
ENSG00000204536	CCHCR1	2.35686	0.00079
ENSG00000100814	CCNB1IP1	2.70978	0.00049
ENSG00000162063	CCNF	6.055	0
ENSG00000134480	CCNH	2.45517	0
ENSG00000228409	CCT6P1	4.18147	0
ENSG00000134256	CD101	3.62165	0.00388
ENSG00000177455	CD19	2.16866	0
ENSG00000012124	CD22	2.52461	0
ENSG00000198087	CD2AP	2.53324	0
ENSG00000137101	CD72	2.63071	0.00195
ENSG00000002586	CD99	6.58073	0
ENSG00000164287	CDC20B	2.3953	0
ENSG00000101224	CDC25B	2.21747	0.00403
ENSG00000168438	CDC40	5.10825	0.00494
ENSG00000093009	CDC45	3.60449	0
ENSG00000111665	CDCA3	3.60612	2e-05
ENSG00000154162	CDH12	9.86957	0
ENSG00000124215	CDH26	2.8003	5e-05
ENSG00000113100	CDH9	3.40406	1e-05
ENSG00000099834	CDHR5	11.5965	0
ENSG00000058091	CDK14	9.51747	0
ENSG00000237823	CDY19P	2.99382	0
ENSG00000115816	CEBPZ	2.4189	0.00797
ENSG00000170835	CEL	2.12363	0.0043
ENSG00000215704	CELA2B	3.2818	0
ENSG00000138778	CENPE	7.43023	0
ENSG00000154240	CEP112	2.18616	0.00412
ENSG00000103995	CEP152	2.07113	0
ENSG00000258890	CEP95	3.08171	0
ENSG00000167123	CERCAM	4.75729	0.00035
ENSG00000090661	CERS4	5.15196	0.00268
ENSG00000243649	CFB	2.13334	0.00035
ENSG00000134365	CFHR4	9.91813	0
ENSG00000163320	CGGBP1	4.68176	2e-05
ENSG00000167670	CHAF1A	2.07482	0.00017
ENSG00000173575	CHD2	5.53286	0.00103
ENSG00000072609	CHFR	3.99309	0
ENSG00000175344	CHRNA7	2.874	0.00016
ENSG00000135902	CHRND	3.10918	0
ENSG00000115526	CHST10	2.1602	0.00618
ENSG00000138615	CILP	3.30152	0.00033
ENSG00000141076	CIRH1A	3.83163	0.00075
ENSG00000145354	CISD2	2.33097	0.00811
ENSG00000171365	CLCN5	3.22739	0
ENSG00000013297	CLDN11	2.41575	0.00239
ENSG00000038532	CLEC16A	2.63677	8e-05
ENSG00000113282	CLINT1	2.04503	0
ENSG00000176444	CLK2	2.17229	0.00083
ENSG00000179335	CLK3	5.80804	2e-05
ENSG00000188603	CLN3	2.78592	0.00512
ENSG00000166855	CLPX	32.4297	0
ENSG00000139182	CLSTN3	2.02443	0.00112
ENSG00000070371	CLTCL1	2.05549	0
ENSG00000120885	CLU	2.81906	0
ENSG00000143786	CNIH3	3.10083	1e-05
ENSG00000125107	CNOT1	2.97803	0
ENSG00000155508	CNOT8	2.11147	0.00836
ENSG00000113805	CNTN3	2.31687	0
ENSG00000149972	CNTN5	11.4758	0
ENSG00000174469	CNTNAP2	2.78739	0.00973
ENSG00000119397	CNTRL	5.0352	0
ENSG00000065618	COL17A1	2.2929	0.00499
ENSG00000108821	COL1A1	2.19126	5e-05
ENSG00000196739	COL27A1	2.22356	0
ENSG00000163359	COL6A3	2.35074	0.00523
ENSG00000092758	COL9A3	2.91744	0.00766
ENSG00000214290	COLCA2	2.71203	0.00256
ENSG00000148444	COMMD3	125.674	0
ENSG00000262246	CORO7	2.81103	0.0001
ENSG00000103426	CORO7-PAM16	2.81103	0.0001
ENSG00000128510	CPA4	3.90385	0
ENSG00000160111	CPAMD8	2.58227	0
ENSG00000196353	CPNE4	2.54547	1e-05
ENSG00000160917	CPSF4	2.17506	0
ENSG00000121898	CPXM2	2.11671	6e-05
ENSG00000197721	CR1L	13.2327	0.00026
ENSG00000241258	CRCP	4.0123	0
ENSG00000213145	CRIP1	2.27886	0.00727
ENSG00000100058	CRYBB2P1	2.07296	0
ENSG00000103316	CRYM	2.10313	4e-05
ENSG00000184371	CSF1	2.13884	0
ENSG00000121904	CSMD2	2.46869	0
ENSG00000204435	CSNK2B	2.22805	4e-05
ENSG00000228836	CT45A4	3.73792	0
ENSG00000183678	CTAG1A	2.77921	0.0077
ENSG00000116761	CTH	3.08231	0.0001
ENSG00000044115	CTNNA1	2.51241	0.00042
ENSG00000066032	CTNNA2	2.27525	0.00205
ENSG00000232438	CTSLP7	2.31814	0.00494
ENSG00000107611	CUBN	4.18372	0.00046
ENSG00000108094	CUL2	4.44993	0
ENSG00000139842	CUL4A	2.76197	0
ENSG00000044090	CUL7	4.64779	0
ENSG00000257923	CUX1	3.63771	0
ENSG00000138161	CUZD1	2.28385	0.00189
ENSG00000163510	CWC22	2.54248	1e-05
ENSG00000095485	CWF19L1	4.80802	0.00175
ENSG00000121966	CXCR4	2.15018	0.00098
ENSG00000148795	CYP17A1	3.63855	9e-05
ENSG00000119004	CYP20A1	2.30922	0
ENSG00000231852	CYP21A2	3.43741	0
ENSG00000134716	CYP2J2	2.94356	0
ENSG00000021461	CYP3A43	2.31564	1e-05
ENSG00000173406	DAB1	2.5987	0
ENSG00000173402	DAG1	2.52562	8e-05
ENSG00000149476	DAK	2.65841	0
ENSG00000110887	DAO	2.22059	0.00024
ENSG00000196730	DAPK1	2.50797	0.003
ENSG00000183283	DAZAP2	2.31764	0
ENSG00000143164	DCAF6	2.16561	0.00251
ENSG00000170959	DCDC1	4.47187	0
ENSG00000198924	DCLRE1A	3.84197	0
ENSG00000204843	DCTN1	5.01896	0
ENSG00000213782	DDX47	2.73396	0
ENSG00000136271	DDX56	31.1164	0
ENSG00000104325	DECR1	2.21205	0
ENSG00000242612	DECR2	6.22987	0
ENSG00000206034	DEFB109P1B	4.58237	0
ENSG00000174485	DENND4A	4.56428	0
ENSG00000023697	DERA	3.29937	0
ENSG00000140543	DET1	2.22617	0.0007
ENSG00000153933	DGKE	2.10713	0.00082
ENSG00000114956	DGUOK	2.62682	0
ENSG00000116133	DHCR24	2.59135	0
ENSG00000181192	DHTKD1	3.06507	1e-05
ENSG00000067248	DHX29	2.48578	0
ENSG00000140829	DHX38	5.39026	0
ENSG00000138463	DIRC2	2.91601	0.00092
ENSG00000144535	DIS3L2	3.834	0.00234
ENSG00000230123	DLEC1P1	5.82498	0
ENSG00000150672	DLG2	2.39106	0
ENSG00000080845	DLGAP4	3.28306	0.00016
ENSG00000090932	DLL3	3.45504	0.00015
ENSG00000128917	DLL4	3.40961	0.00572
ENSG00000184911	DMRTC1B	2.48088	3e-05
ENSG00000138346	DNA2	2.21074	0.00186
ENSG00000197653	DNAH10	2.28046	9e-05
ENSG00000174844	DNAH12	2.87268	0.00196
ENSG00000185842	DNAH14	2.29994	0
ENSG00000187775	DNAH17	2.07818	0.00018
ENSG00000183914	DNAH2	3.64007	0.00643
ENSG00000124721	DNAH8	2.70741	8e-05
ENSG00000170464	DNAJC18	3.29017	0
ENSG00000105821	DNAJC2	2.92463	0
ENSG00000101152	DNAJC5	3.36562	0
ENSG00000179532	DNHD1	2.28028	0.00076
ENSG00000128512	DOCK4	4.11895	1e-05
ENSG00000147459	DOCK5	2.08945	0.0005
ENSG00000115325	DOK1	2.45512	0
ENSG00000146094	DOK3	4.55567	0
ENSG00000015413	DPEP1	3.5292	0
ENSG00000205683	DPF3	2.24068	0.00426
ENSG00000197635	DPP4	2.49408	0.0005
ENSG00000176978	DPP7	5.18577	0
ENSG00000074603	DPP8	2.3961	0
ENSG00000142002	DPP9	2.00553	0.00629
ENSG00000229358	DPY19L1P1	4.03967	2e-05
ENSG00000170629	DPY19L2P2	2.23152	0.00613
ENSG00000162961	DPY30	2.91759	3e-05
ENSG00000136048	DRAM1	7.42972	0
ENSG00000197057	DTHD1	2.46362	0
ENSG00000163840	DTX3L	2.72665	0
ENSG00000140254	DUOXA1	10.2305	0
ENSG00000184545	DUSP8	5.34126	0
ENSG00000135720	DYNC1LI2	3.24809	0.00102
ENSG00000187240	DYNC2H1	5.10423	0
ENSG00000105204	DYRK1B	2.40462	0.0009
ENSG00000147654	EBAG9	2.62555	0
ENSG00000164330	EBF1	6.98834	0
ENSG00000221818	EBF2	2.78603	2e-05
ENSG00000265818	EEF1E1-BLOC1S5	3.38283	0
ENSG00000132394	EEFSEC	2.32201	0
ENSG00000034239	EFCAB1	2.65584	0
ENSG00000130038	EFCAB4B	3.13886	0
ENSG00000248998	EFTUD1P2	6.5274	0
ENSG00000206120	EGFEM1P	2.03423	0.0022
ENSG00000115504	EHBP1	2.51604	0
ENSG00000173442	EHBP1L1	2.69239	4e-05
ENSG00000135373	EHF	2.52704	0.00296
ENSG00000149547	EI24	2.08663	0.00169
ENSG00000107581	EIF3A	6.46105	0
ENSG00000184110	EIF3C	2.61272	0.00653
ENSG00000205609	EIF3CL	5.61674	0
ENSG00000161960	EIF4A1	2.09402	0.00915
ENSG00000063046	EIF4B	3.34733	5e-05
ENSG00000158417	EIF5B	2.29237	0
ENSG00000118985	ELL2	3.227	0.00025
ENSG00000197977	ELOVL2	5.50341	0
ENSG00000104412	EMC2	2.08186	0.00546
ENSG00000214595	EML6	3.07532	0
ENSG00000183495	EP400	2.67016	1e-05
ENSG00000095203	EPB41L4B	2.7257	0
ENSG00000115109	EPB41L5	2.02069	0
ENSG00000120616	EPC1	2.41295	0.00238
ENSG00000152223	EPG5	3.74208	0.00486
ENSG00000146904	EPHA1	4.06369	0.00078
ENSG00000120915	EPHX2	2.4861	0
ENSG00000112851	ERBB2IP	2.58057	0.00096
ENSG00000012061	ERCC1	2.64235	0.0065
ENSG00000104884	ERCC2	2.45826	0
ENSG00000182150	ERCC6L2	7.34074	0
ENSG00000124882	EREG	2.84261	0
ENSG00000125991	ERGIC3	2.37183	2e-05
ENSG00000104626	ERI1	6.83203	0
ENSG00000104413	ESRP1	2.42484	0
ENSG00000140374	ETFA	2.12643	0.00238
ENSG00000244405	ETV5	6.55899	0
ENSG00000166979	EVA1C	3.80234	0
ENSG00000142459	EVI5L	3.25416	0.00817
ENSG00000090989	EXOC1	3.73057	8e-05
ENSG00000112685	EXOC2	2.46766	0.00023
ENSG00000138190	EXOC6	6.53478	0
ENSG00000077348	EXOSC5	4.04705	0.00163
ENSG00000188107	EYS	2.02738	2e-05
ENSG00000144199	FAHD2B	2.39206	0.00201
ENSG00000048828	FAM120A	4.86721	0
ENSG00000112584	FAM120B	10.2411	0
ENSG00000203950	FAM127B	3.13216	0.00419
ENSG00000141699	FAM134C	3.97978	0.00012
ENSG00000170074	FAM153A	3.23712	0
ENSG00000151553	FAM160B1	2.95873	6e-05
ENSG00000185087	FAM169B	2.60656	0
ENSG00000172775	FAM192A	2.1401	2e-05
ENSG00000219438	FAM19A5	2.7185	0.0003
ENSG00000235173	FAM203A	5.23526	0
ENSG00000225828	FAM229A	2.79922	0
ENSG00000071859	FAM50A	2.9825	0
ENSG00000111913	FAM65B	7.06694	0
ENSG00000180921	FAM83H	3.08115	1e-05
ENSG00000118894	FAM86A	2.2121	0.00675
ENSG00000145002	FAM86B2	8.33231	0
ENSG00000158483	FAM86C1	2.78403	0.00451
ENSG00000230045	FAM90A15P	3.24771	7e-05
ENSG00000233295	FAM90A20P	2.65921	0.00049
ENSG00000215373	FAM90A5P	2.8234	0
ENSG00000158169	FANCC	2.92624	0
ENSG00000144554	FANCD2	2.00314	0.00058
ENSG00000078098	FAP	2.40202	0.00125
ENSG00000166147	FBN1	5.15084	0
ENSG00000134452	FBXO18	2.64411	0.00844
ENSG00000147364	FBXO25	4.9128	0
ENSG00000110429	FBXO3	2.79993	0
ENSG00000156509	FBXO43	2.28866	0
ENSG00000164049	FBXW12	4.32559	0
ENSG00000157107	FCHO2	2.49978	0
ENSG00000214814	FER1L6	12.5279	0
ENSG00000142621	FHAD1	2.49717	0.00177
ENSG00000182263	FIGN	3.14834	0.00307
ENSG00000141756	FKBP10	2.09033	0
ENSG00000096060	FKBP5	2.99311	0.00923
ENSG00000136068	FLNB	2.16473	0
ENSG00000119686	FLVCR2	2.10415	0
ENSG00000187239	FNBP1	2.08041	0
ENSG00000160097	FNDC5	2.92294	0
ENSG00000168522	FNTA	4.32465	0
ENSG00000188352	FOCAD	2.00927	0.00455
ENSG00000254685	FPGT	2.27455	0
ENSG00000259030	FPGT-TNNI3K	2.27455	0
ENSG00000171877	FRMD5	21.6141	0
ENSG00000073910	FRY	4.4127	0.00018
ENSG00000105255	FSD1	2.36287	0.00169
ENSG00000108592	FTSJ3	4.00474	0
ENSG00000179163	FUCA1	2.19738	0
ENSG00000165775	FUNDC2	9.37775	0
ENSG00000148803	FUOM	2.65391	0
ENSG00000033327	GAB2	4.30702	0.00155
ENSG00000175229	GAL3ST3	2.08572	1e-05
ENSG00000110328	GALNT18	2.38666	4e-05
ENSG00000182870	GALNT9	3.06287	0.00116
ENSG00000106648	GALNTL5	2.05557	0
ENSG00000234741	GAS5	2.61671	0
ENSG00000183347	GBP6	129.403	0
ENSG00000203879	GDI1	2.91679	0
ENSG00000248587	GDNF-AS1	2.25224	0.0009
ENSG00000178295	GEN1	3.23932	0
ENSG00000168827	GFM1	2.82744	0
ENSG00000151892	GFRA1	2.4849	0
ENSG00000005955	GGNBP2	2.07265	0.00017
ENSG00000108262	GIT1	2.39733	0
ENSG00000106415	GLCCI1	2.31282	0.00012
ENSG00000111087	GLI1	3.42787	0.00078
ENSG00000115419	GLS	2.58032	0.00352
ENSG00000139433	GLTP	13.3822	0
ENSG00000232567	GLUD1P8	2.58151	0
ENSG00000127955	GNAI1	2.68158	0
ENSG00000114450	GNB4	5.53778	00:00:00
ENSG00000069966	GNB5	2.71144	0
ENSG00000186469	GNG2	15.6028	0
ENSG00000134697	GNL2	2.11207	0.00758
ENSG00000111670	GNPTAB	9.55631	0
ENSG00000136935	GOLGA1	2.907	0
ENSG00000172297	GOLGA2P3Y	3.13988	0
ENSG00000090615	GOLGA3	4.26366	0
ENSG00000215186	GOLGA6B	2.02881	2e-05
ENSG00000174450	GOLGA6L2	2.0075	0.00043
ENSG00000185182	GOLGA8DP	3.14166	0
ENSG00000153666	GOLGA8I	2.55053	7e-05
ENSG00000179938	GOLGA8J	2.51383	0
ENSG00000173905	GOLIM4	3.38608	0
ENSG00000152133	GPATCH11	3.20305	0.00015
ENSG00000063660	GPC1	2.01662	0
ENSG00000112293	GPLD1	3.13193	0
ENSG00000136235	GPNMB	2.7739	0.0023
ENSG00000153292	GPR110	5.62097	0
ENSG00000069122	GPR116	2.04738	0
ENSG00000151025	GPR158	2.26288	0.0057
ENSG00000166073	GPR176	5.1306	0
ENSG00000205336	GPR56	2.09776	0.00078
ENSG00000117262	GPR89A	2.22681	2e-05
ENSG00000167191	GPRC5B	3.84976	0
ENSG00000089351	GRAMD1A	2.49978	0
ENSG00000106070	GRB10	2.87933	1e-05
ENSG00000196208	GREB1	2.22852	0
ENSG00000158055	GRHL3	10.7078	0
ENSG00000176884	GRIN1	2.25137	0
ENSG00000198873	GRK5	3.01317	0
ENSG00000148180	GSN	3.72689	0.00142
ENSG00000148834	GSTO1	2.75456	0.00514
ENSG00000165417	GTF2A1	5.49209	0
ENSG00000183474	GTF2H2C	2.42024	0.00846
ENSG00000119041	GTF3C3	2.03263	0.00898
ENSG00000100226	GTPBP1	2.72904	0.00045
ENSG00000164116	GUCY1A3	5.86284	0
ENSG00000234770	GULOP	2.96682	0
ENSG00000163754	GYG1	2.4526	0.00102
ENSG00000056998	GYG2	2.99389	0.00068
ENSG00000130600	H19	3.15437	2e-05
ENSG00000085382	HACE1	2.02982	0.00026
ENSG00000112855	HARS2	13.6346	0
ENSG00000152240	HAUS1	2.01666	0.00602
ENSG00000249115	HAUS5	3.16785	0
ENSG00000143630	HCN3	6.92961	0
ENSG00000121764	HCRTR1	2.03983	0.00227
ENSG00000116478	HDAC1	3.69611	2e-05
ENSG00000108840	HDAC5	3.06107	0.00338
ENSG00000094631	HDAC6	2.6036	0
ENSG00000061273	HDAC7	2.48659	0.00154
ENSG00000147099	HDAC8	9.72721	0
ENSG00000164818	HEATR2	2.87475	0
ENSG00000165338	HECTD2	2.43762	0.00895
ENSG00000128731	HERC2	2.08475	0.00077
ENSG00000148634	HERC4	3.39368	0.0003
ENSG00000138642	HERC6	7.37143	0
ENSG00000169660	HEXDC	2.99598	1e-05
ENSG00000165102	HGSNAT	2.43087	0.0019
ENSG00000100084	HIRA	2.17281	0.00147
ENSG00000231389	HLA-DPA1	3.66763	0
ENSG00000101294	HM13	3.33015	0.00079
ENSG00000143341	HMCN1	3.76285	0
ENSG00000204253	HNRNPCP2	2.58157	0
ENSG00000134709	HOOK1	2.86932	0
ENSG00000168172	HOOK3	2.32311	0
ENSG00000228630	HOTAIR	2.36509	0
ENSG00000253552	HOXA-AS2	7.15794	0
ENSG00000121905	HPCA	3.12205	0.00058
ENSG00000107521	HPS1	3.94619	0
ENSG00000099251	HSD17B7P2	2.2689	0.00363
ENSG00000099377	HSD3B7	2.61689	0
ENSG00000224169	HSFY6P	3.1657	0
ENSG00000132622	HSPA12B	4.28755	0.00018
ENSG00000169087	HSPBAP1	2.271	0.00019
ENSG00000178922	HYI	3.04999	0
ENSG00000149428	HYOU1	2.2626	0.00072
ENSG00000090339	ICAM1	4.13889	0
ENSG00000119912	IDE	2.32276	0.00728
ENSG00000010404	IDS	2.97111	1e-05
ENSG00000115267	IFIH1	2.30925	0.00016
ENSG00000068885	IFT80	8.0064	0
ENSG00000136231	IGF2BP3	59.0513	0
ENSG00000167779	IGFBP6	2.06128	0.00213
ENSG00000253132	IGHV3-62	2.00836	0.0001
ENSG00000128322	IGLL1	2.03109	0.00503
ENSG00000142549	IGLON5	4.21943	0.00024
ENSG00000144847	IGSF11	2.99831	0
ENSG00000081985	IL12RB2	3.84946	0
ENSG00000134470	IL15RA	4.74704	0
ENSG00000172349	IL16	6.21301	0
ENSG00000056736	IL17RB	7.47358	0
ENSG00000163702	IL17RC	2.0451	0
ENSG00000115594	IL1R1	2.25773	0.00792
ENSG00000162594	IL23R	3.85766	0
ENSG00000197272	IL27	3.0379	0.00015
ENSG00000077238	IL4R	2.06619	0.00166
ENSG00000148950	IMMP1L	4.34346	0
ENSG00000149503	INCENP	12.0608	0
ENSG00000128908	INO80	2.24812	0.00334
ENSG00000168918	INPP5D	7.70959	0
ENSG00000188487	INSC	4.24857	0
ENSG00000140575	IQGAP1	2.16785	0.00368
ENSG00000164171	ITGA2	2.76102	0
ENSG00000005961	ITGA2B	5.04078	0
ENSG00000115232	ITGA4	5.01341	0
ENSG00000161638	ITGA5	14.3796	0
ENSG00000077943	ITGA8	3.076	1e-05
ENSG00000102313	ITIH6	5.61144	0
ENSG00000205726	ITSN1	2.60368	0
ENSG00000128928	IVD	5.98848	0
ENSG00000009765	IYD	5.29876	0
ENSG00000152969	JAKMIP1	3.33021	0.00177
ENSG00000140044	JDP2	2.05061	1e-05
ENSG00000160145	KALRN	2.57747	1e-05
ENSG00000144445	KANSL1L	2.93175	0.00062
ENSG00000107821	KAZALD1	2.07078	0.00543
ENSG00000166006	KCNC2	2.0607	0
ENSG00000105642	KCNN1	6.96991	0
ENSG00000104783	KCNN4	2.32242	6e-05
ENSG00000117013	KCNQ4	11.7277	0
ENSG00000215262	KCNU1	4.08792	0
ENSG00000104756	KCTD9	8.41752	0
ENSG00000136240	KDELR2	2.56831	0
ENSG00000004487	KDM1A	2.67207	0
ENSG00000066135	KDM4A	2.21935	0.00014
ENSG00000251360	KHDC1P1	2.97546	0.00436
ENSG00000137261	KIAA0319	3.44324	0
ENSG00000166398	KIAA0355	4.59096	0
ENSG00000100890	KIAA0391	3.06635	9e-05
ENSG00000198920	KIAA0753	2.72629	0.00564
ENSG00000132680	KIAA0907	2.19723	0.0001
ENSG00000138688	KIAA1109	2.5479	0.00585
ENSG00000122203	KIAA1191	2.08444	3e-05
ENSG00000163617	KIAA1407	2.17518	0
ENSG00000197892	KIF13B	3.96232	0
ENSG00000163808	KIF15	3.9705	0
ENSG00000054523	KIF1B	4.73539	0
ENSG00000131437	KIF3A	10.6911	0
ENSG00000170759	KIF5B	2.11296	0.00604
ENSG00000167702	KIFC2	2.91529	0
ENSG00000140859	KIFC3	22.4067	0.00436
ENSG00000137171	KLC4	2.34003	0.00084
ENSG00000104731	KLHDC4	2.07763	0
ENSG00000161594	KLHL10	2.64378	0
ENSG00000114796	KLHL24	2.4984	0.00796
ENSG00000167487	KLHL26	2.98972	0.00159
ENSG00000168427	KLHL30	2.08531	0.00037
ENSG00000129437	KLK14	4.04214	0
ENSG00000117009	KMO	3.95343	0
ENSG00000055609	KMT2C	3.67421	0
ENSG00000005483	KMT2E	2.31458	0.00201
ENSG00000214856	KRT16P1	3.11939	0
ENSG00000186831	KRT17P2	3.88362	0.00632
ENSG00000170477	KRT4	9.22856	0
ENSG00000196569	LAMA2	3.54393	0
ENSG00000053747	LAMA3	2.07641	1e-05
ENSG00000112769	LAMA4	2.36179	0.0019
ENSG00000172037	LAMB2	5.45358	0
ENSG00000185896	LAMP1	3.18221	0.00107
ENSG00000187922	LCN10	2.55544	0
ENSG00000166816	LDHD	3.23095	0
ENSG00000161904	LEMD2	2.00833	0.00037
ENSG00000139292	LGR5	2.38152	0.00015
ENSG00000113594	LIFR	10.0178	0
ENSG00000105486	LIG1	2.2434	0.00059
ENSG00000005156	LIG3	2.22501	0.00532
ENSG00000064042	LIMCH1	3.44789	0
ENSG00000169756	LIMS1	2.99675	0
ENSG00000189308	LIN54	3.85938	0
ENSG00000179406	LINC00174	3.64851	0
ENSG00000236384	LINC00479	2.2236	0.00038
ENSG00000186842	LINC00846	6.82395	0
ENSG00000144182	LIPT1	2.01126	0
ENSG00000139233	LLPH	2.12567	0.00701
ENSG00000140506	LMAN1L	2.4911	0
ENSG00000115318	LOXL3	4.24176	0
ENSG00000134324	LPIN1	2.28262	0.0017
ENSG00000175445	LPL	2.94868	0
ENSG00000168702	LRP1B	3.94708	0
ENSG00000070018	LRP6	2.14233	0.00322
ENSG00000184434	LRRC19	2.62553	0
ENSG00000114248	LRRC31	11.0772	0
ENSG00000136802	LRRC8A	2.28166	0.00881
ENSG00000161036	LRWD1	3.96505	0
ENSG00000105699	LSR	2.98112	0.00084
ENSG00000187398	LUZP2	2.87604	0.00457
ENSG00000054219	LY75	2.02534	0
ENSG00000248672	LY75-CD302	2.02534	0
ENSG00000127603	MACF1	9.69066	0
ENSG00000187243	MAGED4B	2.52341	0.00013
ENSG00000198042	MAK16	3.96243	0
ENSG00000013288	MAN2B2	5.68724	0
ENSG00000137764	MAP2K5	2.23394	0.0068
ENSG00000180815	MAP3K15	2.83692	0.00231
ENSG00000142733	MAP3K6	2.10363	0.00861
ENSG00000104814	MAP4K1	2.44198	0.00015
ENSG00000071054	MAP4K4	2.95552	0.00193
ENSG00000109339	MAPK10	9.19792	0
ENSG00000007047	MARK4	2.76827	0.00452
ENSG00000009724	MASP2	2.27871	6e-05
ENSG00000168906	MAT2A	4.32471	0
ENSG00000152601	MBNL1	2.49317	0
ENSG00000011258	MBTD1	2.44729	3e-05
ENSG00000078070	MCCC1	2.03273	0.00027
ENSG00000235963	MCCD1P1	2.49147	1e-05
ENSG00000152034	MCHR2	2.17834	4e-05
ENSG00000104738	MCM4	3.2145	0
ENSG00000147316	MCPH1	2.49053	0.00126
ENSG00000112159	MDN1	14.6353	0.00512
ENSG00000085276	MECOM	4.69994	0
ENSG00000116353	MECR	2.4793	0.00258
ENSG00000112282	MED23	2.88551	0
ENSG00000068305	MEF2A	2.60615	0.00785
ENSG00000214548	MEG3	2.39944	0.00462
ENSG00000162959	MEMO1	2.91759	0
ENSG00000133895	MEN1	3.44475	0.00073
ENSG00000105976	MET	4.60545	1e-05
ENSG00000164024	METAP1	2.3462	0.00101
ENSG00000037897	METTL1	2.14641	0.00788
ENSG00000198948	MFAP3L	2.75199	0
ENSG00000116688	MFN2	2.39072	0.00062
ENSG00000118855	MFSD1	2.66804	0
ENSG00000161091	MFSD12	2.45153	0
ENSG00000164073	MFSD8	3.10903	0
ENSG00000170430	MGMT	125.674	0
ENSG00000102858	MGRN1	4.05438	0.00218
ENSG00000135596	MICAL1	3.64545	0
ENSG00000164877	MICALL2	6.64332	0
ENSG00000198160	MIER1	3.46952	0
ENSG00000100253	MIOX	3.53327	0
ENSG00000187098	MITF	5.09187	0
ENSG00000076242	MLH1	5.68301	0
ENSG00000146147	MLIP	2.12764	0.00041
ENSG00000108292	MLLT6	12.7225	0
ENSG00000155229	MMS19	2.00586	0.00021
ENSG00000061987	MON2	3.69366	0
ENSG00000107186	MPDZ	12.5741	0
ENSG00000124532	MRS2	2.67636	0
ENSG00000117640	MTFR1L	2.86789	0.00127
ENSG00000065911	MTHFD2	2.75138	0
ENSG00000135297	MTO1	2.00572	0.00133
ENSG00000170873	MTSS1	6.31381	0
ENSG00000185499	MUC1	8.6119	0
ENSG00000169550	MUC15	3.34966	0
ENSG00000196814	MVB12B	2.35469	0.00825
ENSG00000183486	MX2	3.72003	0.00636
ENSG00000119950	MXI1	2.00916	9e-05
ENSG00000235649	MXRA5P1	2.49432	0.00117
ENSG00000196091	MYBPC1	3.03158	1e-05
ENSG00000002079	MYH16	4.33841	0
ENSG00000145555	MYO10	2.14572	0.00378
ENSG00000266714	MYO15B	2.35603	0.00486
ENSG00000141140	MYO19	3.01348	0
ENSG00000197879	MYO1C	2.85988	0.00023
ENSG00000128833	MYO5C	5.49209	0
ENSG00000196586	MYO6	5.09569	0
ENSG00000101605	MYOM1	3.1838	0
ENSG00000036448	MYOM2	2.32973	0
ENSG00000142661	MYOM3	2.0843	2e-05
ENSG00000170011	MYRIP	9.63324	0
ENSG00000186487	MYT1L	2.35054	1e-05
ENSG00000173272	MZT2A	2.38572	0.00056
ENSG00000139977	NAA30	2.79039	0.00197
ENSG00000177694	NAALADL2	2.82577	0.0005
ENSG00000159593	NAE1	2.24624	0.00011
ENSG00000135372	NAT10	2.30506	0
ENSG00000243477	NAT6	3.42546	0.00045
ENSG00000227242	NBPF13P	2.3359	0.00016
ENSG00000203832	NBPF20	2.67069	0.00017
ENSG00000203836	NBPF24	2.22155	3e-05
ENSG00000188554	NBR1	2.99143	0
ENSG00000149294	NCAM1	2.327	0.0064
ENSG00000146918	NCAPG2	2.00024	0.00739
ENSG00000025770	NCAPH2	2.20837	0.00261
ENSG00000158517	NCF1	2.24907	0.00212
ENSG00000123338	NCKAP1L	10.4253	0
ENSG00000124160	NCOA5	5.18963	0
ENSG00000131507	NDFIP1	10.8129	0
ENSG00000188566	NDOR1	9.94571	0
ENSG00000138653	NDST4	2.55214	0.0016
ENSG00000189043	NDUFA4	7.74584	0
ENSG00000156170	NDUFAF6	6.7838	0
ENSG00000147684	NDUFB9	7.34337	0
ENSG00000103154	NECAB2	9.28245	0.00876
ENSG00000069869	NEDD4	5.32969	0
ENSG00000049759	NEDD4L	12.0922	0.00659
ENSG00000140398	NEIL1	2.67603	0.00556
ENSG00000109674	NEIL3	2.62454	4e-05
ENSG00000137601	NEK1	2.3755	0.00027
ENSG00000136098	NEK3	2.22592	0.00554
ENSG00000114904	NEK4	2.14014	0.00544
ENSG00000215041	NEURL4	2.70653	0
ENSG00000224435	NF1P6	2.19675	1e-05
ENSG00000176953	NFATC2IP	2.61068	0
ENSG00000086102	NFX1	2.19143	0
ENSG00000170448	NFXL1	2.68872	0.0007
ENSG00000066136	NFYC	2.4373	0.00329
ENSG00000171840	NINJ2	2.14737	0.00454
ENSG00000114857	NKTR	4.94282	0
ENSG00000091592	NLRP1	5.51798	0
ENSG00000022556	NLRP2	5.28197	0
ENSG00000160505	NLRP4	5.02	1e-05
ENSG00000167634	NLRP7	4.08616	0
ENSG00000152465	NMT2	3.2482	0
ENSG00000163072	NOSTRIN	2.65335	5e-05
ENSG00000007952	NOX1	3.42636	0
ENSG00000165555	NOXRED1	2.71759	0
ENSG00000149308	NPAT	2.50474	0
ENSG00000221890	NPTXR	10.6996	0
ENSG00000126368	NR1D1	2.16706	0.00891
ENSG00000152954	NRSN1	2.28619	0
ENSG00000073969	NSF	6.20105	0
ENSG00000088833	NSFL1C	3.355	0
ENSG00000165802	NSMF	2.11055	0.00103
ENSG00000076685	NT5C2	3.85929	0.00458
ENSG00000178425	NT5DC1	6.82977	0
ENSG00000168268	NT5DC2	3.06724	1e-05
ENSG00000065057	NTHL1	2.31797	0.0005
ENSG00000162631	NTNG1	4.73541	0
ENSG00000135778	NTPCR	2.368	0.00308
ENSG00000101188	NTSR1	2.68655	0.00033
ENSG00000151413	NUBPL	2.70963	0.00023
ENSG00000070081	NUCB2	4.57531	0
ENSG00000120526	NUDCD1	2.41248	0.00202
ENSG00000183828	NUDT14	2.90502	0.00029
ENSG00000133961	NUMB	2.90564	0
ENSG00000155561	NUP205	12.4422	0
ENSG00000108559	NUP88	2.92519	0
ENSG00000136243	NUPL2	5.64618	0
ENSG00000176046	NUPR1	2.22129	0.00082
ENSG00000137804	NUSAP1	2.61704	0
ENSG00000102898	NUTF2	8.71466	0
ENSG00000143748	NVL	2.77533	7e-05
ENSG00000147206	NXF3	2.76259	0.0053
ENSG00000104904	OAZ1	2.34314	0.00461
ENSG00000154358	OBSCN	3.0407	0
ENSG00000177989	ODF3B	2.10246	0
ENSG00000225287	OFD1P13Y	2.76877	0
ENSG00000229406	OFD1P4Y	2.79266	0
ENSG00000105953	OGDH	2.34542	0.00019
ENSG00000178814	OPLAH	9.70051	0
ENSG00000188770	OPTC	3.82443	0
ENSG00000204694	OR11A1	3.04149	0
ENSG00000164815	ORC5	2.15838	0.00049
ENSG00000110048	OSBP	6.43548	0
ENSG00000141447	OSBPL1A	3.19058	0
ENSG00000164164	OTUD4	2.68122	0
ENSG00000155463	OXA1L	2.56571	0
ENSG00000083720	OXCT1	12.3166	0
ENSG00000187848	P2RX2	2.52704	0.00296
ENSG00000072682	P4HA2	2.48319	0.00436
ENSG00000175575	PAAF1	3.01101	0
ENSG00000007168	PAFAH1B1	2.11279	0.00482
ENSG00000229877	PAICSP5	2.06281	0
ENSG00000148498	PARD3	5.15503	0
ENSG00000140694	PARN	2.04477	0.00035
ENSG00000059378	PARP12	2.04242	0.00034
ENSG00000173200	PARP15	3.21555	0
ENSG00000138496	PARP9	3.21547	0
ENSG00000159086	PAXBP1	6.72783	0
ENSG00000132570	PCBD2	3.02818	0
ENSG00000179715	PCED1B	8.44309	0
ENSG00000078674	PCM1	2.31528	0.00022
ENSG00000135749	PCNXL2	2.168	0.00378
ENSG00000197136	PCNXL3	6.37218	0
ENSG00000160613	PCSK7	2.44742	0
ENSG00000123360	PDE1B	14.2455	0
ENSG00000067992	PDK3	2.95064	0
ENSG00000163110	PDLIM5	6.69575	0
ENSG00000090857	PDPR	2.49805	2e-05
ENSG00000162517	PEF1	2.58722	0
ENSG00000141456	PELP1	2.63173	0.00628
ENSG00000179094	PER1	43.9571	0
ENSG00000132326	PER2	2.64761	0.00088
ENSG00000049246	PER3	2.45817	0.00081
ENSG00000142655	PEX14	3.98795	0
ENSG00000121680	PEX16	8.30767	0
ENSG00000170525	PFKFB3	2.03584	0.00074
ENSG00000114268	PFKFB4	2.21774	6e-05
ENSG00000148985	PGAP2	2.25938	0.00766
ENSG00000142657	PGD	3.93926	0
ENSG00000165434	PGM2L1	2.36297	0
ENSG00000204138	PHACTR4	2.35837	0.0002
ENSG00000106443	PHF14	3.01402	0
ENSG00000197724	PHF2	9.03224	0
ENSG00000102893	PHKB	2.08901	0.00172
ENSG00000019144	PHLDB1	3.51565	0.00508
ENSG00000144824	PHLDB2	5.16457	0
ENSG00000165443	PHYHIPL	13.3822	0
ENSG00000073921	PICALM	2.39484	0.00016
ENSG00000154864	PIEZO2	5.96673	0
ENSG00000142892	PIGK	2.11977	2e-05
ENSG00000087111	PIGS	3.45287	0.00416
ENSG00000133056	PIK3C2B	2.61366	1e-05
ENSG00000171608	PIK3CD	3.36052	5e-05
ENSG00000115020	PIKFYVE	2.0107	0
ENSG00000186111	PIP5K1C	2.18376	0
ENSG00000241878	PISD	2.3654	0.00014
ENSG00000069011	PITX1	3.38421	0
ENSG00000118762	PKD2	2.0426	0.00541
ENSG00000107593	PKD2L1	2.36907	0.00624
ENSG00000078795	PKD2L2	7.09001	0
ENSG00000105499	PLA2G4C	11.5138	0
ENSG00000184381	PLA2G6	2.61903	0.00359
ENSG00000153246	PLA2R1	2.84302	0.00982
ENSG00000182378	PLCXD1	2.44208	0
ENSG00000120278	PLEKHG1	3.03263	0.00236
ENSG00000225190	PLEKHM1	4.29386	2e-05
ENSG00000152952	PLOD2	3.36843	0
ENSG00000161381	PLXDC1	2.65837	0.00413
ENSG00000130827	PLXNA3	2.31374	0
ENSG00000164050	PLXNB1	2.29505	0.00766
ENSG00000169040	PMCHL2	2.72411	4e-05
ENSG00000160783	PMF1	2.26134	0.0077
ENSG00000122512	PMS2	6.4787	0
ENSG00000127957	PMS2P3	2.27744	0.001
ENSG00000146453	PNLDC1	2.27481	0.00739
ENSG00000135241	PNPLA8	2.04884	0
ENSG00000174348	PODN	2.16043	0.00505
ENSG00000143157	POGK	12.9147	0
ENSG00000062822	POLD1	3.80327	0.0012
ENSG00000177084	POLE	4.31057	0
ENSG00000005075	POLR2J	3.87747	0
ENSG00000148606	POLR3A	2.1143	0.00131
ENSG00000168495	POLR3D	2.08594	0
ENSG00000105854	PON2	3.36487	0.00339
ENSG00000105171	POP4	7.20315	0
ENSG00000028277	POU2F2	2.13041	0.00898
ENSG00000137709	POU2F3	2.03938	0.00348
ENSG00000067113	PPAP2A	3.64982	2e-05
ENSG00000112033	PPARD	2.52475	0.00012
ENSG00000155846	PPARGC1B	3.52868	0.00083
ENSG00000143847	PPFIA4	3.40602	0
ENSG00000110841	PPFIBP1	2.09846	8e-05
ENSG00000134283	PPHLN1	2.05866	0.00122
ENSG00000196262	PPIA	12.405	0.00259
ENSG00000077157	PPP1R12B	2.17041	0
ENSG00000104881	PPP1R13L	2.24728	0
ENSG00000160972	PPP1R16A	2.61088	0
ENSG00000158528	PPP1R9A	3.42089	0
ENSG00000156475	PPP2R2B	2.78707	0
ENSG00000011485	PPP5C	2.321	0
ENSG00000102103	PQBP1	2.42982	0.00038
ENSG00000122490	PQLC1	3.37862	0.00359
ENSG00000251655	PRB1	2.01492	0.0071
ENSG00000057657	PRDM1	2.06723	0.00047
ENSG00000085377	PREP	2.3635	0
ENSG00000124126	PREX1	2.30819	0.00127
ENSG00000106617	PRKAG2	3.15572	0.00168
ENSG00000108946	PRKAR1A	2.30965	0
ENSG00000253729	PRKDC	4.27102	0
ENSG00000185532	PRKG1	3.72648	0
ENSG00000138669	PRKG2	2.00214	2e-05
ENSG00000137492	PRKRIR	2.02621	0.0003
ENSG00000111218	PRMT8	2.1164	0.00656
ENSG00000100033	PRODH	2.53101	6e-05
ENSG00000068489	PRR11	3.31769	0.00059
ENSG00000143363	PRUNE	2.07054	0.00011
ENSG00000080815	PSEN1	2.61304	0
ENSG00000143106	PSMA5	2.43693	0
ENSG00000087191	PSMC5	3.8347	0
ENSG00000173692	PSMD1	2.22431	0.00086
ENSG00000185627	PSMD13	3.47513	0.0001
ENSG00000068878	PSME4	4.23576	0
ENSG00000128789	PSMG2	2.09724	0.00716
ENSG00000140368	PSTPIP1	2.3115	6e-05
ENSG00000117569	PTBP2	2.992	2e-05
ENSG00000132300	PTCD3	2.62518	0.00423
ENSG00000122420	PTGFR	3.07566	0
ENSG00000158079	PTPDC1	2.03381	0.00251
ENSG00000163629	PTPN13	2.57897	2e-05
ENSG00000088179	PTPN4	2.57096	5e-05
ENSG00000153707	PTPRD	2.57636	0
ENSG00000060656	PTPRU	3.35306	0
ENSG00000243323	PTPRVP	3.05633	0
ENSG00000164611	PTTG1	2.70325	0.00374
ENSG00000179950	PUF60	3.27233	0
ENSG00000259905	PWRN1	2.93569	0
ENSG00000176894	PXMP2	2.17028	0
ENSG00000101417	PXMP4	2.37443	0
ENSG00000143811	PYCR2	2.72648	0
ENSG00000119943	PYROXD2	3.90053	0
ENSG00000166024	R3HCC1L	125.674	0
ENSG00000129472	RAB2B	2.14308	0.00615
ENSG00000109113	RAB34	2.90519	0.00066
ENSG00000167994	RAB3IL1	2.48122	2e-05
ENSG00000144566	RAB5A	2.33238	1e-05
ENSG00000144840	RABL3	3.3636	0.00517
ENSG00000244588	RAD21L1	3.21706	4e-05
ENSG00000111247	RAD51AP1	2.1385	3e-05
ENSG00000002016	RAD52	8.89043	0
ENSG00000085999	RAD54L	2.00394	0.00022
ENSG00000031823	RANBP3	3.52332	2e-05
ENSG00000127314	RAP1B	2.13639	0
ENSG00000107263	RAPGEF1	4.96235	0
ENSG00000109756	RAPGEF2	2.70154	0.00134
ENSG00000145715	RASA1	3.04867	0
ENSG00000111344	RASAL1	2.33222	0
ENSG00000165105	RASEF	2.7817	1e-05
ENSG00000189431	RASSF10	2.75737	0
ENSG00000136653	RASSF5	2.21626	0.00192
ENSG00000099849	RASSF7	7.62615	0
ENSG00000123094	RASSF8	2.34681	0.00036
ENSG00000182872	RBM10	2.85202	0
ENSG00000162775	RBM15	3.03883	6e-05
ENSG00000091009	RBM27	2.25399	0.00565
ENSG00000131051	RBM39	5.31176	0
ENSG00000144642	RBMS3	2.02295	0.00201
ENSG00000117602	RCAN3	2.76766	0.00701
ENSG00000121039	RDH10	2.14979	1e-05
ENSG00000072042	RDH11	6.55791	0
ENSG00000160439	RDH13	4.5581	0
ENSG00000189056	RELN	2.78999	0.00671
ENSG00000135597	REPS1	2.94435	0
ENSG00000157916	RER1	2.51801	0.00127
ENSG00000142599	RERE	2.13892	0
ENSG00000134533	RERG	2.04242	1e-05
ENSG00000035928	RFC1	9.59244	0
ENSG00000143207	RFWD2	2.67605	0
ENSG00000205517	RGL3	51.6779	0
ENSG00000187627	RGPD1	5.70834	0
ENSG00000182732	RGS6	2.20311	1e-05
ENSG00000186479	RGS7BP	8.0064	0
ENSG00000072422	RHOBTB1	2.11429	3e-05
ENSG00000158106	RHPN1	2.60972	0.00843
ENSG00000080345	RIF1	2.33781	0.00086
ENSG00000145916	RMND5B	3.12016	0
ENSG00000123091	RNF11	2.46082	2e-05
ENSG00000137522	RNF121	3.48114	4e-05
ENSG00000158717	RNF166	2.49313	0
ENSG00000120925	RNF170	2.17293	0.00048
ENSG00000178222	RNF212	2.97274	1e-05
ENSG00000167257	RNF214	2.41033	0.00132
ENSG00000204308	RNF5	4.65694	0
ENSG00000227406	RNF6P1	2.65407	5e-05
ENSG00000169855	ROBO1	2.88093	0
ENSG00000154134	ROBO3	3.95772	0
ENSG00000154133	ROBO4	2.4016	0.0061
ENSG00000065371	ROPN1	2.04677	0
ENSG00000219545	RPA3-AS1	2.17262	2e-05
ENSG00000129197	RPAIN	2.27092	0.00572
ENSG00000089169	RPH3A	2.66329	0.00127
ENSG00000063177	RPL18	3.17398	0.00013
ENSG00000184319	RPL23AP82	2.45277	0.00022
ENSG00000089009	RPL6	2.7156	0.0002
ENSG00000148688	RPP30	2.60453	0
ENSG00000129824	RPS4Y1	3.50711	0
ENSG00000117676	RPS6KA1	2.10691	0.00406
ENSG00000100784	RPS6KA5	3.25658	4e-05
ENSG00000141564	RPTOR	2.33579	0
ENSG00000083750	RRAGB	2.2783	0.0002
ENSG00000257122	RRN3P3	2.75112	0.00124
ENSG00000052749	RRP12	2.48273	0.00019
ENSG00000155026	RSPH10B	2.07411	0.00553
ENSG00000159579	RSPRY1	2.02125	0.00042
ENSG00000125744	RTN2	2.03807	0
ENSG00000133318	RTN3	3.85278	0
ENSG00000115310	RTN4	2.37378	0.00534
ENSG00000159216	RUNX1	2.38807	0.0048
ENSG00000143171	RXRG	2.14183	0.00098
ENSG00000163785	RYK	2.89039	0.00276
ENSG00000196218	RYR1	2.21469	0
ENSG00000198626	RYR2	2.47751	0.00015
ENSG00000151835	SACS	3.79914	0
ENSG00000187634	SAMD11	5.11157	0
ENSG00000167100	SAMD14	4.10657	0
ENSG00000161526	SAP30BP	3.08592	0
ENSG00000111961	SASH1	2.44395	0.00582
ENSG00000064932	SBNO2	2.08283	0.00508
ENSG00000173611	SCAI	2.62051	0
ENSG00000124935	SCGB1D2	9.4513	0
ENSG00000007314	SCN4A	11.7695	0
ENSG00000133028	SCO1	2.14699	0.00187
ENSG00000180900	SCRIB	3.66737	0
ENSG00000000457	SCYL3	2.30808	0.00117
ENSG00000137575	SDCBP	5.65554	0
ENSG00000146555	SDK1	2.3327	0
ENSG00000100445	SDR39U1	3.40241	0
ENSG00000129657	SEC14L1	2.28418	0.00345
ENSG00000150961	SEC24D	2.08842	0.00368
ENSG00000138674	SEC31A	4.02474	0
ENSG00000075826	SEC31B	5.67697	0
ENSG00000065665	SEC61A2	2.10051	0.00011
ENSG00000025796	SEC63	3.75762	0.00513
ENSG00000012171	SEMA3B	3.37733	0.0001
ENSG00000153993	SEMA3D	2.42341	2e-05
ENSG00000082684	SEMA5B	3.56982	0
ENSG00000265500	SENP3-EIF4A1	2.09402	0.00915
ENSG00000186522	Sept10	3.58102	0
ENSG00000108387	Sept4	5.46908	0
ENSG00000125354	Sept6	2.07366	0
ENSG00000129158	SERGEF	5.11155	0
ENSG00000021355	SERPINB1	6.33509	0.00253
ENSG00000135919	SERPINE2	2.04832	0.00418
ENSG00000080546	SESN1	2.30545	0
ENSG00000099381	SETD1A	3.16736	0.00359
ENSG00000155542	SETD9	2.33587	0.00502
ENSG00000174938	SEZ6L2	8.04584	0
ENSG00000163935	SFMBT1	2.44606	0.00086
ENSG00000122852	SFTPA1	4.91601	5e-05
ENSG00000144040	SFXN5	9.3429	0
ENSG00000167037	SGSM1	5.12101	0
ENSG00000162105	SHANK2	2.29289	2e-05
ENSG00000176974	SHMT1	2.51901	0.00061
ENSG00000149577	SIDT2	2.84542	0
ENSG00000197046	SIGLEC15	2.68898	0.00879
ENSG00000112246	SIM1	2.11503	0.00985
ENSG00000197555	SIPA1L1	8.58318	0
ENSG00000174327	SLC16A13	2.05039	0.00031
ENSG00000165646	SLC18A2	2.0923	0
ENSG00000144136	SLC20A1	4.05174	0
ENSG00000146477	SLC22A3	2.19555	0.00075
ENSG00000089057	SLC23A2	2.02674	0.00025
ENSG00000074621	SLC24A1	3.73192	0
ENSG00000108528	SLC25A11	2.83517	0
ENSG00000100372	SLC25A17	2.05719	0.00061
ENSG00000091137	SLC26A4	3.65168	0
ENSG00000225697	SLC26A6	2.4981	0.00019
ENSG00000169359	SLC33A1	6.86935	0
ENSG00000151812	SLC35F4	2.04743	0
ENSG00000166558	SLC38A8	4.01641	0
ENSG00000196950	SLC39A10	2.86843	0.00748
ENSG00000104635	SLC39A14	3.46975	0.00531
ENSG00000070214	SLC44A1	2.19433	0.00028
ENSG00000113073	SLC4A9	2.42064	0.00165
ENSG00000111181	SLC6A12	2.0314	0
ENSG00000092068	SLC7A8	44.4562	0.0002
ENSG00000115616	SLC9A2	2.42308	0.00673
ENSG00000205754	SLCO1B7	4.48857	3e-05
ENSG00000205045	SLFN12L	5.94219	0
ENSG00000170365	SMAD1	2.93467	0
ENSG00000163104	SMARCAD1	3.18568	0
ENSG00000198887	SMC5	2.29047	0.0012
ENSG00000108854	SMURF2	3.04791	0
ENSG00000145335	SNCA	12.4539	0.00225
ENSG00000064692	SNCAIP	2.13602	0.00021
ENSG00000255717	SNHG1	2.02599	0.00033
ENSG00000161981	SNRNP25	6.00937	0
ENSG00000131876	SNRPA1	3.278	0.00023
ENSG00000101400	SNTA1	2.45557	0
ENSG00000115234	SNX17	2.14385	0.00016
ENSG00000205302	SNX2	4.69857	0
ENSG00000124104	SNX21	2.09776	8e-05
ENSG00000064652	SNX24	5.3576	0
ENSG00000174226	SNX31	2.47625	0
ENSG00000167780	SOAT2	2.26223	0
ENSG00000134243	SORT1	3.23564	0
ENSG00000100146	SOX10	2.51371	1e-05
ENSG00000242808	SOX2-OT	2.68918	0
ENSG00000067066	SP100	5.529	0.00026
ENSG00000196141	SPATS2L	3.36483	0
ENSG00000100014	SPECC1L	2.40848	0.00428
ENSG00000138600	SPPL2A	6.20192	0
ENSG00000115306	SPTBN1	7.15939	0
ENSG00000137877	SPTBN5	2.16029	0.00592
ENSG00000196935	SRGAP1	10.7388	0
ENSG00000163486	SRGAP2	3.05336	5e-05
ENSG00000174780	SRP72	6.36655	0
ENSG00000136450	SRSF1	2.08169	0.00011
ENSG00000165584	SSX3	2.00086	0.00187
ENSG00000008513	ST3GAL1	3.51945	0
ENSG00000126091	ST3GAL3	2.58728	0
ENSG00000110080	ST3GAL4	2.39852	3e-05
ENSG00000070526	ST6GALNAC1	4.22384	0.0024
ENSG00000010327	STAB1	2.47177	0
ENSG00000136738	STAM	5.20543	0
ENSG00000157214	STEAP2	2.7998	0.00668
ENSG00000144589	STK11IP	55.1363	0.00067
ENSG00000163482	STK36	4.69022	0
ENSG00000001460	STPG1	3.02558	2e-05
ENSG00000166763	STRCP1	2.21256	0.00031
ENSG00000143093	STRIP1	2.97581	7e-05
ENSG00000196792	STRN3	2.40675	0.0003
ENSG00000104915	STX10	3.08067	0.00363
ENSG00000175600	SUGCT	2.06412	0.00151
ENSG00000139531	SUOX	2.74315	0
ENSG00000196235	SUPT5H	9.98008	0
ENSG00000101945	SUV39H1	3.2238	0.0002
ENSG00000178691	SUZ12	2.57063	9e-05
ENSG00000116668	SWT1	2.50122	6e-05
ENSG00000196074	SYCP2	2.08137	0.00431
ENSG00000097096	SYDE2	2.33554	0.00076
ENSG00000159082	SYNJ1	2.52756	0.00377
ENSG00000171992	SYNPO	2.83409	6e-05
ENSG00000173227	SYT12	2.19455	0.00283
ENSG00000137501	SYTL2	3.0952	0.00879
ENSG00000102362	SYTL4	2.1277	0.00074
ENSG00000198198	SZT2	2.3408	0.0001
ENSG00000055208	TAB2	2.11982	0.00023
ENSG00000137413	TAF8	3.13493	0
ENSG00000183597	TANGO2	2.15779	0.00541
ENSG00000160551	TAOK1	2.29134	0
ENSG00000113407	TARS	4.08927	0
ENSG00000099992	TBC1D10A	3.35147	0
ENSG00000169221	TBC1D10B	2.48509	0.00074
ENSG00000188755	TBC1D3P2	2.07301	0.00041
ENSG00000136111	TBC1D4	2.13881	0.00646
ENSG00000204634	TBC1D8	3.11807	0
ENSG00000177565	TBL1XR1	4.82965	9e-05
ENSG00000143178	TBX19	2.9078	3e-05
ENSG00000140262	TCF12	5.82096	0
ENSG00000242220	TCP10L	3.01413	0.00026
ENSG00000124678	TCP11	3.5595	0.00648
ENSG00000176148	TCP11L1	2.13593	0
ENSG00000154316	TDH	2.50237	0.00038
ENSG00000111802	TDP2	3.13964	0
ENSG00000156414	TDRD9	2.27997	0.00132
ENSG00000135605	TEC	3.03185	0
ENSG00000167858	TEKT1	4.9929	0
ENSG00000100726	TELO2	3.06399	0
ENSG00000111077	TENC1	3.11047	0
ENSG00000149256	TENM4	2.82255	0.00489
ENSG00000129566	TEP1	4.08453	0
ENSG00000135426	TESPA1	9.98967	0
ENSG00000131126	TEX101	2.32154	0.00122
ENSG00000136478	TEX2	2.56048	0.00165
ENSG00000180176	TH	2.49619	9e-05
ENSG00000168152	THAP9	3.88578	0
ENSG00000163634	THOC7	2.84534	0
ENSG00000134077	THUMPD3	2.44043	1e-05
ENSG00000066056	TIE1	2.1143	2e-05
ENSG00000104067	TJP1	4.06804	0.00037
ENSG00000140950	TLDC1	2.03314	0.00606
ENSG00000101342	TLDC2	2.21398	0
ENSG00000106829	TLE4	2.0354	2e-05
ENSG00000239732	TLR9	6.03914	0
ENSG00000135926	TMBIM1	2.20769	0.00582
ENSG00000155957	TMBIM4	2.41581	4e-05
ENSG00000170537	TMC7	2.82596	0.00012
ENSG00000158604	TMED4	2.31636	0.00011
ENSG00000134291	TMEM106C	2.01151	0
ENSG00000167619	TMEM145	2.79668	0.00152
ENSG00000164180	TMEM161B	2.63831	0
ENSG00000146433	TMEM181	2.09883	0.00273
ENSG00000170417	TMEM182	2.18363	3e-05
ENSG00000131634	TMEM204	2.01543	0.0091
ENSG00000149932	TMEM219	2.47325	0
ENSG00000205084	TMEM231	2.04849	4e-05
ENSG00000106771	TMEM245	2.69564	0
ENSG00000116857	TMEM9	2.36186	0
ENSG00000254860	TMEM9B-AS1	2.83414	0.0056
ENSG00000144747	TMF1	7.77301	0
ENSG00000136842	TMOD1	3.18188	0
ENSG00000184012	TMPRSS2	2.41263	0
ENSG00000137648	TMPRSS4	2.1564	0.00846
ENSG00000041982	TNC	2.73249	0.00059
ENSG00000154310	TNIK	3.98042	0
ENSG00000061938	TNK2	2.3095	0
ENSG00000101470	TNNC2	4.17993	0
ENSG00000116783	TNNI3K	2.27455	0
ENSG00000182095	TNRC18	8.12675	0
ENSG00000090905	TNRC6A	2.05221	0.00268
ENSG00000168477	TNXB	3.40425	0
ENSG00000141198	TOM1L1	2.59245	3e-05
ENSG00000196860	TOMM20L	2.62177	2e-05
ENSG00000160949	TONSL	8.00981	0
ENSG00000100038	TOP3B	2.00581	0.00012
ENSG00000163781	TOPBP1	4.02419	0
ENSG00000136816	TOR1B	6.80646	0
ENSG00000139287	TPH2	9.30686	0
ENSG00000198467	TPM2	2.27236	8e-05
ENSG00000143549	TPM3	6.8997	0.00268
ENSG00000171368	TPPP	2.57753	1e-05
ENSG00000169902	TPST1	3.24737	0
ENSG00000272281	TPTE2P2	2.13709	0.00151
ENSG00000164548	TRA2A	2.51944	0
ENSG00000113597	TRAPPC13	2.83834	0
ENSG00000186439	TRDN	2.97426	0
ENSG00000095970	TREM2	2.319	0.00049
ENSG00000124496	TRERF1	3.36178	0.00014
ENSG00000122779	TRIM24	3.36892	0
ENSG00000130726	TRIM28	4.13154	0.00241
ENSG00000104228	TRIM35	3.18614	0
ENSG00000119283	TRIM67	2.21572	0.00022
ENSG00000038382	TRIO	12.2841	0
ENSG00000100106	TRIOBP	4.85253	0
ENSG00000188917	TRMT2B	4.03031	0
ENSG00000089195	TRMT6	3.26479	0.00055
ENSG00000067445	TRO	2.11697	0
ENSG00000100991	TRPC4AP	2.92198	0.00021
ENSG00000142185	TRPM2	8.84804	0
ENSG00000092439	TRPM7	3.97027	0
ENSG00000187688	TRPV2	2.39118	0.00117
ENSG00000165832	TRUB1	4.16663	0
ENSG00000103197	TSC2	2.04886	9e-05
ENSG00000074319	TSG101	2.98884	0.00054
ENSG00000165409	TSHR	2.33381	1e-05
ENSG00000168785	TSPAN5	2.0217	0.00023
ENSG00000235890	TSPEAR-AS1	7.94103	0
ENSG00000136925	TSTD2	2.65495	1e-05
ENSG00000146216	TTBK1	4.1371	0
ENSG00000137473	TTC29	2.24493	0
ENSG00000085831	TTC39A	8.92257	0.0006
ENSG00000155158	TTC39B	2.11951	0.00571
ENSG00000171811	TTC40	7.47006	0
ENSG00000137941	TTLL7	2.98971	0.0006
ENSG00000155657	TTN	3.79554	0
ENSG00000141540	TTYH2	2.12027	0.00522
ENSG00000176014	TUBB6	2.00643	0.00284
ENSG00000126216	TUBGCP3	4.3679	0
ENSG00000153575	TUBGCP5	2.11301	0.00751
ENSG00000114383	TUSC2	2.598	0
ENSG00000100348	TXN2	2.50482	0
ENSG00000105397	TYK2	3.07294	0
ENSG00000025708	TYMP	2.42399	0.00038
ENSG00000130985	UBA1	2.12394	0.00538
ENSG00000244687	UBE2V1	6.14417	0
ENSG00000130939	UBE4B	3.9178	0.00207
ENSG00000163960	UBXN7	2.86294	0.00757
ENSG00000104691	UBXN8	2.42532	0
ENSG00000198276	UCKL1	2.13056	0
ENSG00000109424	UCP1	2.24424	0.00262
ENSG00000111647	UHRF1BP1L	7.4407	0
ENSG00000168038	ULK4	3.18139	0.00483
ENSG00000198722	UNC13B	3.43391	0
ENSG00000107731	UNC5B	6.17396	0
ENSG00000133958	UNC79	2.03974	0.00992
ENSG00000059145	UNKL	11.5138	0
ENSG00000240520	UOX	2.9497	0
ENSG00000156467	UQCRB	2.0254	0
ENSG00000173660	UQCRH	2.1729	0
ENSG00000142207	URB1	3.8926	0
ENSG00000188690	UROS	5.09186	0
ENSG00000172046	USP19	3.08687	0.00351
ENSG00000143258	USP21	2.45369	0.00076
ENSG00000115464	USP34	2.07121	0.00192
ENSG00000118369	USP35	2.52574	0.0001
ENSG00000161133	USP41	3.58697	0
ENSG00000106346	USP42	3.54215	0.00025
ENSG00000129204	USP6	2.09679	0.00158
ENSG00000238135	USP9YP10	3.16179	0
ENSG00000224571	USP9YP13	2.73948	0
ENSG00000223407	USP9YP18	5.29375	7e-05
ENSG00000183878	UTY	15.9664	0.0069
ENSG00000115652	UXS1	2.0782	0.00033
ENSG00000141968	VAV1	16.6125	0
ENSG00000173511	VEGFB	2.38147	0
ENSG00000127831	VIL1	2.24739	0.00209
ENSG00000234680	VN2R3P	2.02333	0.00193
ENSG00000112303	VNN2	3.14803	0
ENSG00000145041	VPRBP	4.7645	0
ENSG00000132549	VPS13B	2.41277	1e-05
ENSG00000129003	VPS13C	2.22836	8e-05
ENSG00000048707	VPS13D	2.67637	0.00016
ENSG00000163159	VPS72	2.05253	0.00251
ENSG00000204396	VWA7	5.36388	0
ENSG00000150627	WDR17	3.08878	0
ENSG00000136709	WDR33	2.84415	0.0014
ENSG00000134987	WDR36	2.05701	0.00961
ENSG00000136918	WDR38	3.55261	0.00038
ENSG00000227057	WDR46	2.57201	0
ENSG00000114742	WDR48	3.59904	0.00094
ENSG00000162843	WDR64	10.2341	0
ENSG00000161996	WDR90	3.6487	0
ENSG00000170473	WIBG	6.30135	0
ENSG00000157954	WIPI2	3.04313	0.00108
ENSG00000011451	WIZ	2.56562	0.00133
ENSG00000060237	WNK1	10.0338	0
ENSG00000186530	XKR5	3.17031	0.00683
ENSG00000073050	XRCC1	2.46181	0.00379
ENSG00000167645	YIF1B	2.8266	0
ENSG00000083896	YTHDC1	2.21718	0.00193
ENSG00000109906	ZBTB16	2.96927	0
ENSG00000158545	ZC3H18	9.48356	0
ENSG00000033030	ZCCHC8	2.19214	0.00298
ENSG00000180776	ZDHHC20	2.64834	2e-05
ENSG00000133519	ZDHHC8P1	2.04915	0.00183
ENSG00000148516	ZEB1	2.33354	0.00376
ENSG00000165061	ZMAT4	4.7651	0
ENSG00000141497	ZMYND15	7.97749	0
ENSG00000172262	ZNF131	2.22956	0
ENSG00000010244	ZNF207	2.721	0.0035
ENSG00000121417	ZNF211	3.60764	0
ENSG00000178386	ZNF223	2.2399	0
ENSG00000159882	ZNF230	4.12716	3e-05
ENSG00000006194	ZNF263	2.17761	0.0036
ENSG00000237232	ZNF295-AS1	2.07577	0.00061
ENSG00000145908	ZNF300	2.75873	0.00159
ENSG00000171467	ZNF318	4.58055	0
ENSG00000113761	ZNF346	2.52298	0.00785
ENSG00000126746	ZNF384	2.02456	0.00143
ENSG00000144331	ZNF385B	2.97374	0
ENSG00000215421	ZNF407	3.21072	0.00041
ENSG00000102935	ZNF423	7.59501	0
ENSG00000148143	ZNF462	8.72564	0
ENSG00000180035	ZNF48	3.60868	0.00054
ENSG00000164048	ZNF589	4.47359	4e-05
ENSG00000176024	ZNF613	2.00595	0.00028
ENSG00000142556	ZNF614	2.30185	0
ENSG00000167562	ZNF701	3.34676	1e-05
ENSG00000235944	ZNF815P	3.17104	0.00017
ENSG00000198040	ZNF84	2.21603	4e-05
ENSG00000140987	ZSCAN32	2.26282	0.00594
ENSG00000132003	ZSWIM4	2.01992	0.00312
ENSG00000174442	ZWILCH	3.43479	0.00014

## Sheet: PREC_24_Down
Genes with significantly decreased intronic expression after 24 hours Sulforaphane treatment in normal prostate epithelial cells.
GeneID	Gene symbol	Fold change	FDR
ENSG00000187534		0.45268	2e-05
ENSG00000196355		0.1519	0
ENSG00000203825		0.44417	0.00047
ENSG00000214331		0.23947	0
ENSG00000215237		0.41652	0
ENSG00000223779		0.39389	0
ENSG00000224474		0.48465	0.00594
ENSG00000225241		0.15528	4e-05
ENSG00000226823		0.32703	0.00205
ENSG00000228522		0.26632	0.0005
ENSG00000228991		0.40422	0
ENSG00000231551		0.45388	0.00615
ENSG00000232637		0.33195	0
ENSG00000235142		0.31068	0
ENSG00000237961		0.3076	0
ENSG00000239642		0.48758	9e-05
ENSG00000242111		0.30997	0.00012
ENSG00000251545		0.46166	7e-05
ENSG00000251617		0.36712	0
ENSG00000254539		0.17409	0.0001
ENSG00000254634		0.37951	0
ENSG00000254893		0.27035	4e-05
ENSG00000257489		0.20152	0
ENSG00000259742		0.44867	0.00023
ENSG00000260062		0.41545	0
ENSG00000260628		0.39889	0.00233
ENSG00000260846		0.44243	0.00684
ENSG00000261740		0.37951	0
ENSG00000266818		0.44876	0.00109
ENSG00000269388		0.39112	0.00815
ENSG00000269641		0.32966	0
ENSG00000270228		0.47979	0.00083
ENSG00000270804		0.39171	2e-05
ENSG00000271699		0.24997	0
ENSG00000273045		0.39228	0.00456
ENSG00000166535	A2ML1	0.48798	0
ENSG00000081760	AACS	0.37653	0.00175
ENSG00000131043	AAR2	0.43815	0
ENSG00000090861	AARS	0.25217	0.00119
ENSG00000154263	ABCA10	0.38731	0.00451
ENSG00000179869	ABCA13	0.42265	0
ENSG00000167972	ABCA3	0.47235	0.00452
ENSG00000150967	ABCB9	0.37377	5e-05
ENSG00000121270	ABCC11	0.42534	0
ENSG00000140798	ABCC12	0.38484	0
ENSG00000125257	ABCC4	0.47663	0
ENSG00000091262	ABCC6	0.39047	8e-05
ENSG00000173208	ABCD2	0.49034	0
ENSG00000117528	ABCD3	0.41741	0.00035
ENSG00000160179	ABCG1	0.43349	0.00127
ENSG00000118777	ABCG2	0.25658	0.00141
ENSG00000138443	ABI2	0.35916	0.00314
ENSG00000154175	ABI3BP	0.14018	5e-05
ENSG00000099204	ABLIM1	0.44928	0
ENSG00000163995	ABLIM2	0.48254	0.0001
ENSG00000132142	ACACA	0.3404	0
ENSG00000151498	ACAD8	0.46152	0.00663
ENSG00000131584	ACAP3	0.109	1e-05
ENSG00000144648	ACKR2	0.42778	0
ENSG00000184227	ACOT1	0.49144	0.00458
ENSG00000167107	ACSF2	0.4424	0.00971
ENSG00000068366	ACSL4	0.3241	0
ENSG00000164398	ACSL6	0.48758	9e-05
ENSG00000184009	ACTG1	0.48555	0.00672
ENSG00000072110	ACTN1	0.37249	0
ENSG00000137845	ADAM10	0.47071	0
ENSG00000143537	ADAM15	0.22487	6e-05
ENSG00000140470	ADAMTS17	0.48641	0.00731
ENSG00000218052	ADAMTS7P4	0.41222	0
ENSG00000160710	ADAR	0.36463	0.00601
ENSG00000197381	ADARB1	0.26671	0
ENSG00000142920	ADC	0.4573	0.00636
ENSG00000121281	ADCY7	0.33221	0.00579
ENSG00000155897	ADCY8	0.28161	0.0003
ENSG00000141385	AFG3L2	0.34712	0
ENSG00000084693	AGBL5	0.2675	0
ENSG00000204305	AGER	0.37739	0
ENSG00000135049	AGTPBP1	0.41228	0.00189
ENSG00000153207	AHCTF1	0.38683	0.00013
ENSG00000131016	AKAP12	0.27652	4e-05
ENSG00000151320	AKAP6	0.41683	0
ENSG00000166452	AKIP1	0.48903	0.00036
ENSG00000117448	AKR1A1	0.45868	3e-05
ENSG00000105221	AKT2	0.46283	0
ENSG00000128918	ALDH1A2	0.39572	1e-05
ENSG00000119711	ALDH6A1	0.42444	0
ENSG00000178038	ALS2CL	0.39164	0
ENSG00000159461	AMFR	0.30795	0
ENSG00000133805	AMPD3	0.4739	0.00073
ENSG00000196704	AMZ2	0.35942	0.00274
ENSG00000110200	ANAPC15	0.37237	0
ENSG00000076513	ANKRD13A	0.42852	0.00213
ENSG00000186481	ANKRD20A5P	0.41791	0.00681
ENSG00000236816	ANKRD20A7P	0.40742	0
ENSG00000206192	ANKRD20A9P	0.45868	0.00174
ENSG00000107890	ANKRD26	0.39565	0.00186
ENSG00000135976	ANKRD36	0.34147	0
ENSG00000186106	ANKRD46	0.47838	3e-05
ENSG00000064999	ANKS1A	0.48747	0.00632
ENSG00000011426	ANLN	0.42175	0.00145
ENSG00000131620	ANO1	0.42018	0.00029
ENSG00000177119	ANO6	0.08389	0.00382
ENSG00000198250	ANTXRL	0.39493	0
ENSG00000183020	AP2A2	0.457	0.00021
ENSG00000242802	AP5Z1	0.30508	0
ENSG00000164062	APEH	0.38518	0
ENSG00000169188	APEX2	0.10858	0
ENSG00000117362	APH1A	0.34196	0.00035
ENSG00000138613	APH1B	0.47154	7e-05
ENSG00000149089	APIP	0.44807	0
ENSG00000128383	APOBEC3A	0.4342	0.00198
ENSG00000179750	APOBEC3B	0.10902	0.00202
ENSG00000239713	APOBEC3G	0.35153	0
ENSG00000267467	APOC4	0.36159	0.00088
ENSG00000224916	APOC4-APOC2	0.36159	0.00088
ENSG00000100342	APOL1	0.38926	0.00498
ENSG00000240583	AQP1	0.31783	0.0002
ENSG00000086159	AQP6	0.26979	0
ENSG00000047365	ARAP2	0.28538	2e-05
ENSG00000119682	AREL1	0.32981	0.00457
ENSG00000004059	ARF5	0.31256	0
ENSG00000066777	ARFGEF1	0.476	0
ENSG00000134884	ARGLU1	0.20455	0
ENSG00000187951	ARHGAP11B	0.35367	0.00385
ENSG00000137727	ARHGAP20	0.34474	0.00108
ENSG00000107863	ARHGAP21	0.47889	0.00019
ENSG00000128805	ARHGAP22	0.37067	0
ENSG00000145819	ARHGAP26	0.49604	0.00504
ENSG00000241484	ARHGAP8	0.38498	0.00055
ENSG00000104880	ARHGEF18	0.43162	0.00139
ENSG00000183111	ARHGEF37	0.35931	0
ENSG00000165801	ARHGEF40	0.49673	0
ENSG00000102606	ARHGEF7	0.26482	0
ENSG00000196843	ARID5A	0.452	0.00397
ENSG00000177479	ARIH2	0.44355	0.00503
ENSG00000169379	ARL13B	0.38575	2e-05
ENSG00000185305	ARL15	0.38488	0.00162
ENSG00000170632	ARMC10	0.35237	1e-05
ENSG00000125962	ARMCX5	0.15258	0
ENSG00000029153	ARNTL2	0.41998	6e-05
ENSG00000250151	ARPC4-TTLL3	0.44905	0
ENSG00000137486	ARRB1	0.21124	0
ENSG00000100299	ARSA	0.42893	0
ENSG00000006756	ARSD	0.45603	0.00025
ENSG00000072444	ASAH2C	0.47372	0
ENSG00000102048	ASB9	0.25204	0
ENSG00000116539	ASH1L	0.43262	0
ENSG00000166183	ASPG	0.43032	0.00321
ENSG00000169696	ASPSCR1	0.38168	0
ENSG00000034533	ASTE1	0.48038	0.00018
ENSG00000141431	ASXL3	0.20305	0.00414
ENSG00000119778	ATAD2B	0.29621	0.00394
ENSG00000169136	ATF5	0.39071	0.00023
ENSG00000197548	ATG7	0.34199	0
ENSG00000111676	ATN1	0.43582	0.0007
ENSG00000145246	ATP10D	0.48852	8e-05
ENSG00000154518	ATP5G3	0.43761	0
ENSG00000033627	ATP6V0A1	0.40273	0.00985
ENSG00000185344	ATP6V0A2	0.4587	6e-05
ENSG00000165240	ATP7A	0.40605	0.00019
ENSG00000123191	ATP7B	0.29365	0
ENSG00000132932	ATP8A2	0.34528	0.00343
ENSG00000130270	ATP8B3	0.36925	0.00503
ENSG00000164053	ATRIP	0.24129	0
ENSG00000107518	ATRNL1	0.18272	0
ENSG00000085224	ATRX	0.46348	0
ENSG00000146776	ATXN7L1	0.14222	0
ENSG00000135407	AVIL	0.25968	0
ENSG00000147160	AWAT2	0.32769	0.00437
ENSG00000139044	B4GALNT3	0.24095	0.00034
ENSG00000172530	BANP	0.23567	0.00264
ENSG00000009954	BAZ1B	0.32189	0
ENSG00000125124	BBS2	0.29182	0
ENSG00000114439	BBX	0.29232	0
ENSG00000107949	BCCIP	0.40146	0
ENSG00000171552	BCL2L1	0.4295	0
ENSG00000153094	BCL2L11	0.37001	2e-05
ENSG00000126453	BCL2L12	0.46585	0.00015
ENSG00000085185	BCORL1	0.35376	0.00195
ENSG00000186716	BCR	0.30837	0.00325
ENSG00000039987	BEST2	0.41845	0.00879
ENSG00000142959	BEST4	0.34962	0.00016
ENSG00000136717	BIN1	0.24645	0
ENSG00000115760	BIRC6	0.20997	0
ENSG00000134897	BIVM	0.4164	0
ENSG00000168487	BMP1	0.41472	0.00409
ENSG00000125845	BMP2	0.33171	0.00097
ENSG00000204164	BMS1P5	0.42189	0.00433
ENSG00000104765	BNIP3L	0.32376	0
ENSG00000178096	BOLA1	0.44909	0.00189
ENSG00000171634	BPTF	0.41931	0
ENSG00000112983	BRD8	0.33693	0.00151
ENSG00000154640	BTG3	0.40928	0.00012
ENSG00000186265	BTLA	0.48776	1e-05
ENSG00000124549	BTN2A3P	0.43045	0
ENSG00000180116	C12orf40	0.49692	0
ENSG00000188596	C12orf55	0.43926	0.00441
ENSG00000182993	C12orf60	0.37342	0.00032
ENSG00000214900	C14orf182	0.37684	0
ENSG00000103544	C16orf62	0.48036	0.00356
ENSG00000205832	C16orf96	0.38974	0.00024
ENSG00000172653	C17orf66	0.31412	0.00018
ENSG00000224383	C17orf72	0.42693	1e-05
ENSG00000105072	C19orf44	0.22385	0
ENSG00000132016	C19orf57	0.3039	6e-05
ENSG00000197223	C1D	0.34905	0
ENSG00000175262	C1orf127	0.27497	0
ENSG00000215910	C1orf167	0.25531	0.00377
ENSG00000089101	C20orf26	0.49707	0.00272
ENSG00000196476	C20orf96	0.39617	0.00027
ENSG00000188511	C22orf34	0.13641	0
ENSG00000111731	C2CD5	0.479	0.00219
ENSG00000174928	C3orf33	0.31374	0.00152
ENSG00000174899	C3orf55	0.37919	0.00758
ENSG00000106804	C5	0.4942	0.00162
ENSG00000172244	C5orf34	0.12048	0
ENSG00000197603	C5orf42	0.46939	0.00197
ENSG00000021852	C8B	0.44104	0
ENSG00000188523	C9orf171	0.32718	0.00042
ENSG00000204669	C9orf57	0.36495	0
ENSG00000205549	C9orf92	0.37755	0.00014
ENSG00000133742	CA1	0.39044	0.00339
ENSG00000154975	CA10	0.1832	3e-05
ENSG00000151067	CACNA1C	0.41996	7e-05
ENSG00000172137	CALB2	0.17161	0
ENSG00000160014	CALM3	0.46752	0.0001
ENSG00000129007	CALML4	0.34745	0.00142
ENSG00000162545	CAMK2N1	0.41775	0.0016
ENSG00000092529	CAPN3	0.342	0.00171
ENSG00000135773	CAPN9	0.39796	0
ENSG00000110888	CAPRIN2	0.44429	0.00414
ENSG00000198286	CARD11	0.34244	0.00788
ENSG00000187796	CARD9	0.37978	0
ENSG00000137812	CASC5	0.36479	0
ENSG00000164305	CASP3	0.41305	0
ENSG00000165806	CASP7	0.31998	0.00044
ENSG00000204790	CBWD6	0.27795	0.00161
ENSG00000173894	CBX2	0.47333	1e-05
ENSG00000132024	CC2D1A	0.4162	5e-05
ENSG00000188649	CC2D2B	0.46268	0
ENSG00000167131	CCDC103	0.29074	0
ENSG00000154898	CCDC144CP	0.33002	0.00118
ENSG00000205212	CCDC144NL	0.36097	0.0059
ENSG00000197599	CCDC154	0.43635	2e-05
ENSG00000163749	CCDC158	0.43489	5e-05
ENSG00000120262	CCDC170	0.39611	0.00193
ENSG00000151838	CCDC175	0.44383	0
ENSG00000119636	CCDC176	0.4332	0.00685
ENSG00000197816	CCDC180	0.46869	0
ENSG00000163885	CCDC37	0.44294	9e-05
ENSG00000135127	CCDC64	0.36161	0.00024
ENSG00000180376	CCDC66	0.17492	0
ENSG00000165325	CCDC67	0.43564	0
ENSG00000186166	CCDC84	0.27952	0
ENSG00000115355	CCDC88A	0.37898	0.00454
ENSG00000123106	CCDC91	0.42536	0.00162
ENSG00000204536	CCHCR1	0.36041	0.00144
ENSG00000151882	CCL28	0.2567	0
ENSG00000166946	CCNDBP1	0.4546	0.00797
ENSG00000184305	CCSER1	0.3114	0.00192
ENSG00000146574	CCZ1B	0.35375	0.00251
ENSG00000026508	CD44	0.47746	0
ENSG00000013725	CD6	0.39853	0.00075
ENSG00000130177	CDC16	0.26704	0
ENSG00000134690	CDCA8	0.49525	0.00028
ENSG00000140945	CDH13	0.30333	0.00423
ENSG00000138395	CDK15	0.37239	2e-05
ENSG00000240498	CDKN2B-AS1	0.23408	1e-05
ENSG00000138778	CENPE	0.23174	0.00025
ENSG00000188312	CENPP	0.48981	0
ENSG00000151725	CENPU	0.49992	0.0082
ENSG00000174799	CEP135	0.33306	0
ENSG00000103995	CEP152	0.44314	0
ENSG00000143702	CEP170	0.46915	0.00259
ENSG00000182504	CEP97	0.37735	0.00087
ENSG00000128849	CGNL1	0.33423	0
ENSG00000167670	CHAF1A	0.37566	0.00017
ENSG00000111642	CHD4	0.32718	0
ENSG00000124177	CHD6	0.43766	0.00035
ENSG00000259156	CHEK2P2	0.39205	0.00844
ENSG00000177830	CHID1	0.09836	0
ENSG00000133063	CHIT1	0.36502	0
ENSG00000134121	CHL1	0.34818	0
ENSG00000154645	CHODL	0.49355	0.00281
ENSG00000127586	CHTF18	0.49819	0
ENSG00000125954	CHURC1-FNTB	0.35549	0
ENSG00000164442	CITED2	0.44776	0.00817
ENSG00000074054	CLASP1	0.48916	0
ENSG00000109572	CLCN3	0.2595	0
ENSG00000073464	CLCN4	0.15176	0
ENSG00000103249	CLCN7	0.47679	0
ENSG00000157224	CLDN12	0.43983	0
ENSG00000140839	CLEC18B	0.43106	0.0022
ENSG00000162994	CLHC1	0.3946	0
ENSG00000176444	CLK2	0.11232	0
ENSG00000134852	CLOCK	0.37201	0
ENSG00000125246	CLYBL	0.36912	0
ENSG00000137200	CMTR1	0.46582	0
ENSG00000133313	CNDP2	0.33091	0.00061
ENSG00000205423	CNEP1R1	0.40613	0.00122
ENSG00000125107	CNOT1	0.39204	0.00069
ENSG00000111596	CNOT2	0.46599	0
ENSG00000088038	CNOT3	0.44144	0.00762
ENSG00000198791	CNOT7	0.40669	0
ENSG00000144619	CNTN4	0.43527	0
ENSG00000174469	CNTNAP2	0.45788	0
ENSG00000154529	CNTNAP3B	0.40868	0
ENSG00000103051	COG4	0.46042	0
ENSG00000111799	COL12A1	0.44747	0.00538
ENSG00000084636	COL16A1	0.24746	3e-05
ENSG00000187498	COL4A1	0.12582	0.00259
ENSG00000134871	COL4A2	0.48674	0.00381
ENSG00000113163	COL4A3BP	0.42465	0
ENSG00000197565	COL4A6	0.43358	0.00033
ENSG00000130635	COL5A1	0.39379	3e-05
ENSG00000114270	COL7A1	0.34612	0
ENSG00000144810	COL8A1	0.45305	0.00523
ENSG00000158270	COLEC12	0.47243	0
ENSG00000168090	COPS6	0.3608	0
ENSG00000173085	COQ2	0.37828	3e-05
ENSG00000119723	COQ6	0.2921	0.0001
ENSG00000167549	CORO6	0.36064	0.00563
ENSG00000262246	CORO7	0.34383	0
ENSG00000103426	CORO7-PAM16	0.34383	1e-05
ENSG00000178741	COX5A	0.39604	0
ENSG00000165078	CPA6	0.34809	0.00049
ENSG00000107864	CPEB3	0.34535	6e-05
ENSG00000178772	CPN2	0.498	0.00013
ENSG00000214078	CPNE1	0.37987	0
ENSG00000140848	CPNE2	0.31642	0.0001
ENSG00000196353	CPNE4	0.32835	0
ENSG00000144410	CPO	0.47884	0.00286
ENSG00000169372	CRADD	0.32625	0
ENSG00000164463	CREBRF	0.36532	0.00042
ENSG00000204650	CRHR1-IT1	0.40535	0.00516
ENSG00000101343	CRNKL1	0.42759	0.00206
ENSG00000139631	CSAD	0.39908	1e-05
ENSG00000121904	CSMD2	0.28375	0
ENSG00000113712	CSNK1A1	0.34256	0
ENSG00000151292	CSNK1G3	0.3798	0.00711
ENSG00000259295	CSPG4P12	0.49712	0.00468
ENSG00000178662	CSRNP3	0.45199	0.00087
ENSG00000150527	CTAGE5	0.41105	0
ENSG00000124092	CTCFL	0.36012	0
ENSG00000137770	CTDSPL2	0.36668	0.0005
ENSG00000134030	CTIF	0.40595	0.00122
ENSG00000044115	CTNNA1	0.3662	0
ENSG00000198561	CTNND1	0.41229	0.00016
ENSG00000168925	CTRB1	0.27671	0
ENSG00000064601	CTSA	0.47884	0
ENSG00000143387	CTSK	0.47204	1e-05
ENSG00000256043	CTSO	0.47477	0
ENSG00000163131	CTSS	0.46125	0
ENSG00000036257	CUL3	0.40717	0.0005
ENSG00000111249	CUX2	0.46873	00:00:00
ENSG00000189377	CXCL17	0.29332	0.00771
ENSG00000174151	CYB561D1	0.39284	0
ENSG00000166347	CYB5A	0.41485	1e-05
ENSG00000055163	CYFIP2	0.29016	0.00262
ENSG00000119004	CYP20A1	0.45385	2e-05
ENSG00000019186	CYP24A1	0.39853	0
ENSG00000197446	CYP2F1	0.37785	1e-05
ENSG00000142973	CYP4B1	0.28443	0
ENSG00000228314	CYP4F29P	0.43116	0.00794
ENSG00000173402	DAG1	0.46244	0
ENSG00000188120	DAZ1	0.19066	0.00019
ENSG00000205944	DAZ2	0.22183	0.00014
ENSG00000071626	DAZAP1	0.42482	0.00021
ENSG00000100897	DCAF11	0.48977	0.00172
ENSG00000170390	DCLK2	0.45149	0.00137
ENSG00000162290	DCP1A	0.14263	0
ENSG00000151065	DCP1B	0.34992	0.00924
ENSG00000163357	DCST1	0.11109	0
ENSG00000163354	DCST2	0.17933	0.00051
ENSG00000080166	DCT	0.4916	4e-05
ENSG00000204843	DCTN1	0.35796	0
ENSG00000167986	DDB1	0.45252	0
ENSG00000085788	DDHD2	0.48725	4e-05
ENSG00000223972	DDX11L1	0.33091	0
ENSG00000100201	DDX17	0.39922	3e-05
ENSG00000109832	DDX25	0.40957	0.00793
ENSG00000165359	DDX26B	0.3609	0.00693
ENSG00000124228	DDX27	0.39746	0.00645
ENSG00000125485	DDX31	0.44531	0.00335
ENSG00000183258	DDX41	0.4056	0
ENSG00000177030	DEAF1	0.45492	5e-05
ENSG00000205593	DENND6B	0.46395	0.003
ENSG00000139726	DENR	0.48475	0.00253
ENSG00000166153	DEPDC4	0.41559	0
ENSG00000100150	DEPDC5	0.29827	0
ENSG00000140543	DET1	0.32691	0.00396
ENSG00000100056	DGCR14	0.46745	0
ENSG00000128191	DGCR8	0.33917	8e-05
ENSG00000149091	DGKZ	0.42358	0.00281
ENSG00000102967	DHODH	0.39865	0
ENSG00000181192	DHTKD1	0.40523	0
ENSG00000109606	DHX15	0.44515	0
ENSG00000005100	DHX33	0.49588	0
ENSG00000174953	DHX36	0.43866	0
ENSG00000067596	DHX8	0.45055	0.00011
ENSG00000147202	DIAPH2	0.38246	0.00025
ENSG00000139734	DIAPH3	0.44848	0
ENSG00000176124	DLEU1	0.3836	1e-05
ENSG00000116652	DLEU2L	0.33769	0
ENSG00000135164	DMTF1	0.33029	0
ENSG00000183914	DNAH2	0.41196	0
ENSG00000039139	DNAH5	0.46736	0
ENSG00000118997	DNAH7	0.28937	0
ENSG00000124721	DNAH8	0.41984	0.00255
ENSG00000007923	DNAJC11	0.27867	0
ENSG00000237663	DNAJC19P7	0.27894	9e-05
ENSG00000213551	DNAJC9	0.3441	0.00045
ENSG00000179532	DNHD1	0.43162	0
ENSG00000087470	DNM1L	0.49849	0.00037
ENSG00000150760	DOCK1	0.42517	4e-05
ENSG00000088387	DOCK9	0.4992	0.00053
ENSG00000254986	DPP3	0.40101	7e-05
ENSG00000173852	DPY19L1	0.47161	0.00408
ENSG00000175550	DRAP1	0.46659	0.00214
ENSG00000157856	DRC1	0.40206	0
ENSG00000151577	DRD3	0.19162	0
ENSG00000111817	DSE	0.35921	0.00545
ENSG00000046604	DSG2	0.48648	0.00437
ENSG00000149636	DSN1	0.35328	0.00083
ENSG00000151914	DST	0.41613	0.00085
ENSG00000138101	DTNB	0.45856	0.00073
ENSG00000137857	DUOX1	0.29541	0.00513
ENSG00000140274	DUOXA2	0.44316	0
ENSG00000167264	DUS2	0.40092	0
ENSG00000141627	DYM	0.39495	0.00019
ENSG00000165169	DYNLT3	0.39452	2e-05
ENSG00000134874	DZIP1	0.43449	0
ENSG00000108001	EBF3	0.31673	0.00017
ENSG00000117298	ECE1	0.36628	0.00096
ENSG00000131080	EDA2R	0.40587	2e-05
ENSG00000186197	EDARADD	0.37028	5e-05
ENSG00000156508	EEF1A1	0.48805	1e-05
ENSG00000140025	EFCAB11	0.43055	0.00061
ENSG00000177685	EFCAB4A	0.41259	0.00575
ENSG00000176927	EFCAB5	0.36702	0
ENSG00000186976	EFCAB6	0.30342	0.0009
ENSG00000143590	EFNA3	0.2105	0
ENSG00000108883	EFTUD2	0.32803	0
ENSG00000206120	EGFEM1P	0.4279	1e-05
ENSG00000164318	EGFLAM	0.37598	0
ENSG00000129521	EGLN3	0.34044	0
ENSG00000172071	EIF2AK3	0.4791	0.00147
ENSG00000106263	EIF3B	0.38634	0.0003
ENSG00000115459	ELMOD3	0.36676	0.00187
ENSG00000156030	ELMSAN1	0.36123	0.00649
ENSG00000197977	ELOVL2	0.49872	0.00364
ENSG00000012660	ELOVL5	0.10049	0.00134
ENSG00000102119	EMD	0.48641	0
ENSG00000131355	EMR3	0.41442	0
ENSG00000170370	EMX2	0.21017	0
ENSG00000229847	EMX2OS	0.27103	0.00011
ENSG00000111405	ENDOU	0.4653	0
ENSG00000111674	ENO2	0.25558	0
ENSG00000132199	ENOSF1	0.38766	0.00037
ENSG00000256589	ENPP7P5	0.43412	0.00564
ENSG00000187097	ENTPD5	0.26263	0
ENSG00000197586	ENTPD6	0.448	0
ENSG00000088367	EPB41L1	0.49968	0.00016
ENSG00000129595	EPB41L4A	0.3366	0
ENSG00000115109	EPB41L5	0.40739	0.00071
ENSG00000183317	EPHA10	0.14545	0
ENSG00000072134	EPN2	0.30976	0.00048
ENSG00000085832	EPS15	0.45572	0
ENSG00000177106	EPS8L2	0.25156	0
ENSG00000141736	ERBB2	0.48529	0.0071
ENSG00000178568	ERBB4	0.34615	0
ENSG00000082805	ERC1	0.33029	0.0037
ENSG00000104626	ERI1	0.40315	0
ENSG00000117419	ERI3	0.45276	0
ENSG00000139641	ESYT1	0.42148	0.00659
ENSG00000173040	EVC2	0.4559	0.00503
ENSG00000180104	EXOC3	0.08963	0
ENSG00000179044	EXOC3L1	0.43124	0
ENSG00000131558	EXOC4	0.34327	1e-05
ENSG00000131187	F12	0.1884	0
ENSG00000198734	F5	0.40689	0.00072
ENSG00000198324	FAM109A	0.498	8e-05
ENSG00000198420	FAM115A	0.44375	0.00014
ENSG00000159784	FAM131B	0.48916	6e-05
ENSG00000141699	FAM134C	0.45942	0.00593
ENSG00000148541	FAM13C	0.44034	0
ENSG00000138286	FAM149B1	0.43242	0
ENSG00000140067	FAM181A	0.24175	0
ENSG00000214447	FAM187A	0.29074	0
ENSG00000106125	FAM188B	0.31783	0.0002
ENSG00000160767	FAM189B	0.17264	9e-05
ENSG00000172775	FAM192A	0.33446	0
ENSG00000125386	FAM193A	0.359	2e-05
ENSG00000146067	FAM193B	0.30678	0.00221
ENSG00000163946	FAM208A	0.21717	0
ENSG00000177150	FAM210A	0.45437	0.00025
ENSG00000186453	FAM228A	0.42137	0
ENSG00000153310	FAM49B	0.20059	0
ENSG00000120709	FAM53C	0.49426	0.00052
ENSG00000187773	FAM69C	0.48716	0.00029
ENSG00000180043	FAM71E2	0.36973	0.00078
ENSG00000196550	FAM72A	0.34211	0.00036
ENSG00000251402	FAM90A25P	0.24221	0.00162
ENSG00000177138	FAM9B	0.13547	0
ENSG00000198690	FAN1	0.3031	0.00531
ENSG00000140525	FANCI	0.32916	0
ENSG00000152767	FARP1	0.24233	1e-05
ENSG00000164896	FASTK	0.20794	0
ENSG00000077942	FBLN1	0.46001	0.00576
ENSG00000140092	FBLN5	0.4242	0.00363
ENSG00000161040	FBXL13	0.3595	0
ENSG00000127585	FBXL16	0.42683	0.00395
ENSG00000108306	FBXL20	0.43253	0.00175
ENSG00000164616	FBXL21	0.24835	0
ENSG00000147912	FBXO10	0.3903	0.00033
ENSG00000174989	FBXW8	0.42126	0.00049
ENSG00000186431	FCAR	0.42207	0.00134
ENSG00000079459	FDFT1	0.33583	0.00227
ENSG00000160752	FDPS	0.34056	0.00059
ENSG00000066926	FECH	0.17996	0.00633
ENSG00000101311	FERMT1	0.17672	0
ENSG00000154783	FGD5	0.42072	1e-05
ENSG00000022267	FHL1	0.48105	0
ENSG00000112367	FIG4	0.40886	0.0001
ENSG00000154803	FLCN	0.32539	0
ENSG00000196924	FLNA	0.43297	0
ENSG00000136068	FLNB	0.34824	0.001
ENSG00000059122	FLYWCH1	0.25984	0.00078
ENSG00000157827	FMNL2	0.23803	0.00321
ENSG00000137942	FNBP1L	0.43438	8e-05
ENSG00000257365	FNTB	0.35549	0
ENSG00000188352	FOCAD	0.26509	0.00075
ENSG00000134612	FOLH1B	0.47773	0.00346
ENSG00000170802	FOXN2	0.435	0.001
ENSG00000053254	FOXN3	0.46531	0
ENSG00000136877	FPGS	0.43996	0
ENSG00000138759	FRAS1	0.26772	0
ENSG00000150893	FREM2	0.40282	0
ENSG00000109536	FRG1	0.30925	2e-05
ENSG00000114541	FRMD4B	0.42242	6e-05
ENSG00000171877	FRMD5	0.46515	0
ENSG00000186628	FSD2	0.29174	0.00081
ENSG00000068438	FTSJ1	0.38285	0.00085
ENSG00000162613	FUBP1	0.48884	0.00413
ENSG00000148803	FUOM	0.45187	4e-05
ENSG00000171124	FUT3	0.36607	0
ENSG00000105325	FZR1	0.30154	0
ENSG00000102287	GABRE	0.34898	0.00025
ENSG00000178950	GAK	0.27124	0.0018
ENSG00000156958	GALK2	0.46659	0.00953
ENSG00000141429	GALNT1	0.36848	0.00517
ENSG00000178234	GALNT11	0.21532	0
ENSG00000144278	GALNT13	0.25571	0.00031
ENSG00000158089	GALNT14	0.43914	9e-05
ENSG00000139629	GALNT6	0.36514	0.0034
ENSG00000182870	GALNT9	0.3943	0.00054
ENSG00000106648	GALNTL5	0.27785	0
ENSG00000136895	GARNL3	0.36129	0.00086
ENSG00000234741	GAS5	0.27571	0
ENSG00000007237	GAS7	0.46227	0.00221
ENSG00000130700	GATA5	0.28263	0.00454
ENSG00000239282	GATSL3	0.40718	0
ENSG00000177628	GBA	0.13075	0.00011
ENSG00000160766	GBAP1	0.22537	3e-05
ENSG00000154451	GBP5	0.39839	0.00667
ENSG00000105607	GCDH	0.43507	0.00193
ENSG00000089154	GCN1L1	0.46356	5e-05
ENSG00000137878	GCOM1	0.34116	0
ENSG00000131459	GFPT2	0.36534	0
ENSG00000100121	GGTLC2	0.49719	7e-05
ENSG00000146830	GIGYF1	0.43915	0.00048
ENSG00000181938	GINS3	0.46723	0.00113
ENSG00000139436	GIT2	0.44455	0.00472
ENSG00000175066	GK5	0.42122	4e-05
ENSG00000178445	GLDC	0.4373	0.00016
ENSG00000145451	GLRA3	0.45856	0.00253
ENSG00000148672	GLUD1	0.48203	0.0002
ENSG00000112699	GMDS	0.23335	0
ENSG00000144591	GMPPA	0.37569	0.0005
ENSG00000159921	GNE	0.36817	0
ENSG00000238105	GOLGA2P5	0.40648	0.00137
ENSG00000159289	GOLGA6A	0.34066	0
ENSG00000215252	GOLGA8B	0.45805	0.00387
ENSG00000178115	GOLGA8Q	0.44069	0.00052
ENSG00000116580	GON4L	0.44773	0
ENSG00000108433	GOSR2	0.38485	0.00976
ENSG00000119927	GPAM	0.29179	0
ENSG00000213420	GPC2	0.42255	0
ENSG00000076716	GPC4	0.32095	0
ENSG00000125734	GPR108	0.41375	0.00111
ENSG00000180264	GPR144	0.25621	0
ENSG00000250510	GPR162	0.40705	0
ENSG00000181773	GPR3	0.46977	0.00278
ENSG00000156097	GPR61	0.45237	0.00013
ENSG00000188092	GPR89B	0.29467	0.00548
ENSG00000164199	GPR98	0.36571	0
ENSG00000121957	GPSM2	0.47406	0
ENSG00000166123	GPT2	0.31739	0.00145
ENSG00000178075	GRAMD1C	0.4692	0
ENSG00000106070	GRB10	0.32624	0
ENSG00000137106	GRHPR	0.38836	00:00:00
ENSG00000164418	GRIK2	0.46248	0
ENSG00000149403	GRIK4	0.47227	0.00052
ENSG00000068400	GRIPAP1	0.33581	0.00134
ENSG00000196277	GRM7	0.25076	0
ENSG00000030582	GRN	0.35237	0.0002
ENSG00000148180	GSN	0.43577	0
ENSG00000174156	GSTA3	0.49213	0
ENSG00000121964	GTDC1	0.40598	0.00025
ENSG00000197265	GTF2E2	0.35348	0.00068
ENSG00000111358	GTF2H3	0.47413	0.00601
ENSG00000196275	GTF2IRD2	0.34292	0.00413
ENSG00000122034	GTF3A	0.4164	0.00382
ENSG00000077235	GTF3C1	0.47016	0.00073
ENSG00000243316	GUCY2GP	0.49474	0.00479
ENSG00000151806	GUF1	0.44086	0.00173
ENSG00000111713	GYS2	0.49663	0.002
ENSG00000084110	HAL	0.36293	0.0007
ENSG00000111727	HCFC2	0.28028	0
ENSG00000228789	HCG22	0.3222	0
ENSG00000121764	HCRTR1	0.45892	0
ENSG00000100429	HDAC10	0.38097	0
ENSG00000173064	HECTD4	0.40606	9e-05
ENSG00000103657	HERC1	0.39688	0.00012
ENSG00000206149	HERC2P9	0.37069	1e-05
ENSG00000148634	HERC4	0.34559	0
ENSG00000051108	HERPUD1	0.2468	0.00077
ENSG00000049860	HEXB	0.4232	0.00069
ENSG00000124440	HIF3A	0.41256	0.00116
ENSG00000181061	HIGD1A	0.33033	0
ENSG00000172273	HINFP	0.30028	0
ENSG00000231389	HLA-DPA1	0.32572	0
ENSG00000223865	HLA-DPB1	0.27124	0.00159
ENSG00000029993	HMGB3	0.41699	0.00572
ENSG00000135486	HNRNPA1	0.36313	0
ENSG00000197451	HNRNPAB	0.42274	0.00102
ENSG00000224189	HOXD-AS1	0.46229	0
ENSG00000173083	HPSE	0.37715	0
ENSG00000230989	HSBP1	0.31698	0
ENSG00000025423	HSD17B6	0.44229	0.00758
ENSG00000103160	HSDL1	0.39603	0.00871
ENSG00000251614	HSPA8P19	0.46462	0
ENSG00000114378	HYAL1	0.44928	0.00132
ENSG00000198331	HYLS1	0.4599	0.00463
ENSG00000196305	IARS	0.38208	0.0011
ENSG00000003147	ICA1	0.2629	0
ENSG00000119912	IDE	0.27538	0
ENSG00000137965	IFI44	0.3881	0
ENSG00000137959	IFI44L	0.28937	0
ENSG00000159110	IFNAR2	0.42372	0.00415
ENSG00000187535	IFT140	0.45971	0
ENSG00000101052	IFT52	0.42275	0.00357
ENSG00000136231	IGF2BP3	0.34021	0.00093
ENSG00000253742	IGHV3-60	0.07845	0.00766
ENSG00000211644	IGLV1-51	0.47014	0
ENSG00000113141	IK	0.32276	0
ENSG00000104365	IKBKB	0.44493	0.00104
ENSG00000096996	IL12RB1	0.3536	0.00098
ENSG00000115594	IL1R1	0.22356	0
ENSG00000115590	IL1R2	0.30879	0
ENSG00000115598	IL1RL2	0.39325	0.00048
ENSG00000103522	IL21R	0.47286	0.00162
ENSG00000164485	IL22RA2	0.47945	4e-05
ENSG00000104951	IL4I1	0.36499	8e-05
ENSG00000145103	ILDR1	0.45303	0.00027
ENSG00000105135	ILVBL	0.39908	0
ENSG00000254959	INMT-FAM188B	0.31783	0.0002
ENSG00000068383	INPP5A	0.40752	0.00012
ENSG00000132376	INPP5K	0.40666	0
ENSG00000186480	INSIG1	0.40384	0
ENSG00000171105	INSR	0.39242	0
ENSG00000164880	INTS1	0.37113	0.00351
ENSG00000086200	IPO11	0.35661	0.00248
ENSG00000166578	IQCD	0.37267	0.00031
ENSG00000106012	IQCE	0.41637	0.00022
ENSG00000198001	IRAK4	0.47474	0.00929
ENSG00000126456	IRF3	0.49572	0.00035
ENSG00000182149	IST1	0.43947	0
ENSG00000091409	ITGA6	0.37291	0
ENSG00000135424	ITGA7	0.44342	0.00299
ENSG00000144668	ITGA9	0.30871	0.00891
ENSG00000150093	ITGB1	0.41793	8e-05
ENSG00000105855	ITGB8	0.2614	5e-05
ENSG00000055955	ITIH4	0.22938	0
ENSG00000113263	ITK	0.3428	3e-05
ENSG00000148841	ITPRIP	0.17404	0
ENSG00000099840	IZUMO4	0.32172	0
ENSG00000184916	JAG2	0.37359	4e-05
ENSG00000160145	KALRN	0.33737	0
ENSG00000139620	KANSL2	0.39324	0.00249
ENSG00000114982	KANSL3	0.48322	0.00573
ENSG00000114166	KAT2B	0.25674	0
ENSG00000176407	KCMF1	0.24032	0
ENSG00000156113	KCNMA1	0.44263	1e-05
ENSG00000104783	KCNN4	0.36459	0.00278
ENSG00000075043	KCNQ2	0.30002	0
ENSG00000089094	KDM2B	0.37669	0.00043
ENSG00000117139	KDM5B	0.28689	0.00481
ENSG00000131773	KHDRBS3	0.26405	0.00011
ENSG00000100441	KHNYN	0.47561	0
ENSG00000177728	KIAA0195	0.39481	1e-05
ENSG00000170871	KIAA0232	0.48392	0.00038
ENSG00000136813	KIAA0368	0.40925	9e-05
ENSG00000047578	KIAA0556	0.43459	0
ENSG00000100578	KIAA0586	0.46532	0.00152
ENSG00000169330	KIAA1024	0.40953	0
ENSG00000257093	KIAA1147	0.43482	0
ENSG00000196872	KIAA1211L	0.42957	0.00699
ENSG00000163617	KIAA1407	0.37662	0
ENSG00000137177	KIF13A	0.41687	0
ENSG00000130294	KIF1A	0.42982	0
ENSG00000068796	KIF2A	0.44169	0
ENSG00000237649	KIFC1	0.28296	0
ENSG00000174996	KLC2	0.28185	2e-05
ENSG00000104892	KLC3	0.47382	0.0005
ENSG00000128607	KLHDC10	0.45469	0.00375
ENSG00000150361	KLHL1	0.47006	0
ENSG00000076321	KLHL20	0.22452	0
ENSG00000186231	KLHL32	0.48684	0.00123
ENSG00000122550	KLHL7	0.31991	0
ENSG00000167548	KMT2D	0.47523	0
ENSG00000005483	KMT2E	0.41431	0.0002
ENSG00000001631	KRIT1	0.37658	0
ENSG00000227300	KRT16P2	0.14291	0.00684
ENSG00000186393	KRT26	0.38681	0.00016
ENSG00000163463	KRTCAP2	0.20808	0.00012
ENSG00000198945	L3MBTL3	0.36625	0
ENSG00000154655	L3MBTL4	0.32944	0.00065
ENSG00000162511	LAPTM5	0.26253	0
ENSG00000001497	LAS1L	0.35429	0
ENSG00000167615	LENG8	0.34571	0.00895
ENSG00000116678	LEPR	0.40619	0.00042
ENSG00000106003	LFNG	0.47508	1e-05
ENSG00000100097	LGALS1	0.35309	0
ENSG00000168961	LGALS9	0.44802	1e-05
ENSG00000119862	LGALSL	0.42512	0.0073
ENSG00000183722	LHFP	0.40905	4e-05
ENSG00000105370	LIM2	0.36685	0.00019
ENSG00000050405	LIMA1	0.4661	7e-05
ENSG00000064042	LIMCH1	0.30076	0
ENSG00000136490	LIMD2	0.32954	1e-05
ENSG00000223414	LINC00473	0.47333	0.00128
ENSG00000179136	LINC00670	0.42542	0.00157
ENSG00000235703	LINC00894	0.45856	0.00253
ENSG00000073350	LLGL2	0.43903	1e-05
ENSG00000074695	LMAN1	0.42188	0
ENSG00000048540	LMO3	0.3331	0.00641
ENSG00000196365	LONP1	0.44474	0.00561
ENSG00000153395	LPCAT1	0.17677	3e-05
ENSG00000117114	LPHN2	0.44709	0.00807
ENSG00000139263	LRIG3	0.39056	0
ENSG00000118308	LRMP	0.44853	0
ENSG00000123384	LRP1	0.4174	0.00274
ENSG00000165501	LRR1	0.34118	1e-05
ENSG00000186648	LRRC16B	0.23656	0
ENSG00000131951	LRRC9	0.21978	0
ENSG00000188906	LRRK2	0.45505	0.00024
ENSG00000184154	LRTOMT	0.37631	0
ENSG00000204428	LY6G5C	0.3118	0.00171
ENSG00000187243	MAGED4B	0.37836	0
ENSG00000177943	MAMDC4	0.43779	3e-05
ENSG00000117643	MAN1C1	0.39378	0.0049
ENSG00000112893	MAN2A1	0.4471	0.00211
ENSG00000130479	MAP1S	0.43537	0.00502
ENSG00000073803	MAP3K13	0.44968	0.00143
ENSG00000198909	MAP3K3	0.29849	1e-05
ENSG00000047849	MAP4	0.3889	3e-05
ENSG00000071054	MAP4K4	0.33478	0
ENSG00000109339	MAPK10	0.38862	0.00106
ENSG00000188130	MAPK12	0.38097	0
ENSG00000107643	MAPK8	0.40453	0
ENSG00000117791	2015-03-02	0.41347	0.00412
ENSG00000075413	MARK3	0.37533	1e-05
ENSG00000086015	MAST2	0.33913	0.00056
ENSG00000099308	MAST3	0.46894	0
ENSG00000015479	MATR3	0.49958	0
ENSG00000129933	MAU2	0.30469	0.00064
ENSG00000071655	MBD3	0.30603	0
ENSG00000204406	MBD5	0.24649	1e-05
ENSG00000172197	MBOAT1	0.41269	0.00072
ENSG00000101977	MCF2	0.46124	2e-05
ENSG00000166508	MCM7	0.34647	0
ENSG00000125885	MCM8	0.40854	0.00542
ENSG00000197771	MCMBP	0.48359	1e-05
ENSG00000135679	MDM2	0.24791	0.00308
ENSG00000155868	MED7	0.37313	0
ENSG00000103313	MEFV	0.49189	1e-05
ENSG00000162959	MEMO1	0.32918	0
ENSG00000152595	MEPE	0.25684	0.00076
ENSG00000037897	METTL1	0.39747	0.00411
ENSG00000145388	METTL14	0.49838	0.00043
ENSG00000123600	METTL8	0.26666	0.00024
ENSG00000168958	MFF	0.47377	5e-05
ENSG00000100060	MFNG	0.4467	0.0001
ENSG00000257335	MGAM	0.37642	2e-05
ENSG00000071073	MGAT4A	0.41475	0
ENSG00000074416	MGLL	0.4771	1e-05
ENSG00000008394	MGST1	0.44936	0.00129
ENSG00000197530	MIB2	0.11992	1e-05
ENSG00000273340	MICE	0.33619	6e-05
ENSG00000116691	MIIP	0.49318	0
ENSG00000173436	MINOS1	0.43404	0.00703
ENSG00000270136	MINOS1-NBL1	0.43404	0.00703
ENSG00000151338	MIPOL1	0.47728	0
ENSG00000265496	MIR1539	0.42921	0
ENSG00000128585	MKLN1	0.34681	1e-05
ENSG00000075975	MKRN2	0.31877	1e-05
ENSG00000100427	MLC1	0.32167	0.00078
ENSG00000156103	MMP16	0.43037	0
ENSG00000163563	MNDA	0.41586	0
ENSG00000133422	MORC2	0.24102	0.0001
ENSG00000235989	MORC2-AS1	0.47336	0.0062
ENSG00000231857	MORF4L1P5	0.36354	0
ENSG00000051825	MPHOSPH9	0.27993	0.00403
ENSG00000158887	MPZ	0.44889	0.00034
ENSG00000172935	MRGPRF	0.24955	0
ENSG00000179826	MRGPRX3	0.23776	0
ENSG00000101353	MROH8	0.45512	3e-05
ENSG00000159111	MRPL10	0.44429	0.00417
ENSG00000243147	MRPL33	0.34336	0
ENSG00000204568	MRPS18B	0.47056	0.00718
ENSG00000175110	MRPS22	0.13784	3e-05
ENSG00000125901	MRPS26	0.42023	0
ENSG00000162006	MSLNL	0.45622	1e-05
ENSG00000203761	MSTO2P	0.42867	0.00487
ENSG00000172167	MTBP	0.26059	0
ENSG00000143033	MTF2	0.48896	6e-05
ENSG00000122033	MTIF3	0.44872	0.00083
ENSG00000132749	MTL5	0.47541	0
ENSG00000063601	MTMR1	0.48437	0
ENSG00000173171	MTX1	0.15834	9e-05
ENSG00000236675	MTX1P1	0.17546	0.00026
ENSG00000185499	MUC1	0.16515	0.00013
ENSG00000198788	MUC2	0.30506	0
ENSG00000132781	MUTYH	0.46267	0.00371
ENSG00000196814	MVB12B	0.4069	0.00565
ENSG00000167508	MVD	0.49414	0.00142
ENSG00000119950	MXI1	0.34715	0.00016
ENSG00000134571	MYBPC3	0.26953	1e-05
ENSG00000005810	MYCBP2	0.39283	2e-05
ENSG00000006788	MYH13	0.48107	0
ENSG00000105357	MYH14	0.39705	0.0002
ENSG00000197616	MYH6	0.38647	0.00072
ENSG00000100345	MYH9	0.27811	0
ENSG00000101608	MYL12A	0.30985	1e-05
ENSG00000196465	MYL6B	0.35123	0.0032
ENSG00000140795	MYLK3	0.05232	0.00872
ENSG00000091536	MYO15A	0.46487	0
ENSG00000266714	MYO15B	0.41239	0.00301
ENSG00000041515	MYO16	0.1239	0.00266
ENSG00000141052	MYOCD	0.42535	0.00163
ENSG00000138119	MYOF	0.42052	0.00703
ENSG00000138347	MYPN	0.44309	0.00392
ENSG00000176182	MYPOP	0.42059	0
ENSG00000186487	MYT1L	0.49327	0.00623
ENSG00000244754	N4BP2L2	0.37267	0.0007
ENSG00000135372	NAT10	0.40058	0.0001
ENSG00000166833	NAV2	0.39181	0
ENSG00000151779	NBAS	0.3587	0.00589
ENSG00000172915	NBEA	0.48667	2e-05
ENSG00000104320	NBN	0.45139	0.00398
ENSG00000163386	NBPF10	0.38227	2e-05
ENSG00000152042	NBPF11	0.39519	3e-05
ENSG00000203832	NBPF20	0.45136	0
ENSG00000168614	NBPF9	0.35672	4e-05
ENSG00000188554	NBR1	0.43042	0.00136
ENSG00000146918	NCAPG2	0.42979	0.00585
ENSG00000176771	NCKAP5	0.38715	0.00055
ENSG00000213672	NCKIPSD	0.3526	0
ENSG00000141027	NCOR1	0.40151	0
ENSG00000101079	NDRG3	0.34018	0.00066
ENSG00000103034	NDRG4	0.38111	0.00339
ENSG00000101247	NDUFAF5	0.39262	0.00042
ENSG00000156170	NDUFAF6	0.1975	0
ENSG00000090266	NDUFB2	0.23071	0.0001
ENSG00000078114	NEBL	0.36139	0.00087
ENSG00000069869	NEDD4	0.32921	0
ENSG00000165525	NEMF	0.47821	0.00294
ENSG00000100968	NFATC4	0.26445	0
ENSG00000086102	NFX1	0.4122	0
ENSG00000120837	NFYB	0.38535	0.00192
ENSG00000145029	NICN1	0.42412	0
ENSG00000185942	NKAIN3	0.11967	3e-05
ENSG00000167984	NLRC3	0.408	0.00324
ENSG00000173145	NOC3L	0.48401	0.00507
ENSG00000103512	NOMO1	0.48025	0
ENSG00000111641	NOP2	0.49506	0
ENSG00000089250	NOS1	0.28012	0.00318
ENSG00000074181	NOTCH3	0.43538	0.00012
ENSG00000169246	NPIPB3	0.4168	0
ENSG00000182446	NPLOC4	0.46846	0.00159
ENSG00000113389	NPR3	0.3197	1e-05
ENSG00000153234	NR4A2	0.38052	8e-05
ENSG00000118257	NRP2	0.35029	0
ENSG00000076685	NT5C2	0.21799	0
ENSG00000095906	NUBP2	0.25614	0
ENSG00000124789	NUP153	0.4003	0
ENSG00000132182	NUP210	0.42392	3e-05
ENSG00000184923	NUTM2A	0.33499	0.00902
ENSG00000188039	NWD1	0.45306	0.00496
ENSG00000154358	OBSCN	0.41893	0
ENSG00000109180	OCIAD1	0.40349	0.00022
ENSG00000225466	OFD1P10Y	0.19052	0.00018
ENSG00000237302	OFD1P11Y	0.09234	0
ENSG00000114026	OGG1	0.38787	0.00034
ENSG00000079482	OPHN1	0.46012	0.00043
ENSG00000238243	OR2W3	0.27156	0.00015
ENSG00000130703	OSBPL2	0.46501	0.00125
ENSG00000079156	OSBPL6	0.27039	0
ENSG00000006025	OSBPL7	0.25839	0
ENSG00000091039	OSBPL8	0.2154	0
ENSG00000163113	OTUD7B	0.16847	0.00017
ENSG00000183378	OVCH2	0.30817	0.0016
ENSG00000083454	P2RX5	0.36172	2e-05
ENSG00000174944	P2RY14	0.48023	0.00454
ENSG00000175591	P2RY2	0.18256	0.00416
ENSG00000175115	PACS1	0.3549	4e-05
ENSG00000165912	PACSIN3	0.44519	0.00888
ENSG00000135473	PAN2	0.49837	0
ENSG00000115421	PAPOLG	0.3404	0
ENSG00000163291	PAQR3	0.38037	5e-05
ENSG00000148498	PARD3	0.46657	0
ENSG00000102699	PARP4	0.47368	0
ENSG00000115687	PASK	0.36977	0
ENSG00000007372	PAX6	0.41488	0
ENSG00000198807	PAX9	0.43351	0
ENSG00000159086	PAXBP1	0.42416	3e-05
ENSG00000163939	PBRM1	0.47505	0.0016
ENSG00000183570	PCBP3	0.43687	0.00249
ENSG00000102290	PCDH11X	0.24003	0
ENSG00000132635	PCED1A	0.27839	0.00014
ENSG00000140479	PCSK6	0.42694	0
ENSG00000102230	PCYT1B	0.47009	0
ENSG00000112541	PDE10A	0.38682	0
ENSG00000152270	PDE3B	0.3572	2e-05
ENSG00000113448	PDE4D	0.41906	0.00115
ENSG00000178104	PDE4DIP	0.19852	4e-05
ENSG00000145431	PDGFC	0.4232	0.00168
ENSG00000067992	PDK3	0.43673	0
ENSG00000164951	PDP1	0.37635	0.00504
ENSG00000172840	PDP2	0.36035	0.00058
ENSG00000090857	PDPR	0.43125	0
ENSG00000165966	PDZRN4	0.37542	0.00083
ENSG00000197329	PELI1	0.18198	0
ENSG00000104883	PEX11G	0.28146	0.00012
ENSG00000204220	PFDN6	0.45779	0.00438
ENSG00000114268	PFKFB4	0.15464	0
ENSG00000152556	PFKM	0.4455	0.00815
ENSG00000247077	PGAM5	0.48184	0.00598
ENSG00000197121	PGAP1	0.47479	0.0002
ENSG00000135365	PHF21A	0.432	5e-05
ENSG00000040633	PHF23	0.35381	0.00037
ENSG00000019144	PHLDB1	0.43208	0.00099
ENSG00000040199	PHLPP2	0.45587	0
ENSG00000131788	PIAS3	0.43791	0
ENSG00000103335	PIEZO1	0.32229	0
ENSG00000154864	PIEZO2	0.44699	0.00905
ENSG00000197563	PIGN	0.33894	0
ENSG00000101464	PIGU	0.23265	9e-05
ENSG00000080572	PIH1D3	0.30141	0
ENSG00000011405	PIK3C2A	0.40146	1e-05
ENSG00000141506	PIK3R5	0.43657	0.00838
ENSG00000115020	PIKFYVE	0.34152	0.00195
ENSG00000166908	PIP4K2C	0.38192	0.00424
ENSG00000186111	PIP5K1C	0.46512	0.00061
ENSG00000090975	PITPNM2	0.39689	0.00071
ENSG00000166473	PKD1L2	0.2879	0
ENSG00000187008	PKD1L3	0.41952	0
ENSG00000170927	PKHD1	0.48491	0.00093
ENSG00000116711	PLA2G4A	0.46157	0.00049
ENSG00000168907	PLA2G4F	0.35379	0
ENSG00000197943	PLCG2	0.33098	0.00011
ENSG00000114805	PLCH1	0.48078	5e-05
ENSG00000182378	PLCXD1	0.22974	0.00036
ENSG00000105559	PLEKHA4	0.40869	0
ENSG00000143850	PLEKHA6	0.48909	0.00858
ENSG00000023902	PLEKHO1	0.22193	8e-05
ENSG00000148735	PLEKHS1	0.39908	0.00039
ENSG00000147872	PLIN2	0.46419	0.00147
ENSG00000120756	PLS1	0.41997	0.00037
ENSG00000188313	PLSCR1	0.40259	0
ENSG00000130827	PLXNA3	0.366	0
ENSG00000196576	PLXNB2	0.27751	5e-05
ENSG00000198753	PLXNB3	0.39668	0
ENSG00000064933	PMS1	0.30519	0.0056
ENSG00000188073	PMS2P10	0.46324	0.0002
ENSG00000067601	PMS2P4	0.36787	0.00482
ENSG00000203902	PNMA6B	0.46785	0.00429
ENSG00000198805	PNP	0.40924	0.00163
ENSG00000163389	POGLUT1	0.47233	0.00374
ENSG00000140521	POLG	0.3917	0
ENSG00000130997	POLN	0.19554	1e-05
ENSG00000181222	POLR2A	0.48009	0.00023
ENSG00000168255	POLR2J3	0.44303	0
ENSG00000255529	POLR2M	0.34834	6e-05
ENSG00000186141	POLR3C	0.37887	0.00192
ENSG00000058600	POLR3E	0.45734	0.00159
ENSG00000132963	POMP	0.39085	1e-05
ENSG00000130714	POMT1	0.31644	0.00082
ENSG00000009830	POMT2	0.39823	0
ENSG00000028277	POU2F2	0.36147	0
ENSG00000137709	POU2F3	0.43898	0.00036
ENSG00000109819	PPARGC1A	0.33953	0.00451
ENSG00000155846	PPARGC1B	0.37433	0
ENSG00000086717	PPEF1	0.35472	0
ENSG00000139220	PPFIA2	0.24851	0
ENSG00000177380	PPFIA3	0.48347	0.00476
ENSG00000166387	PPFIBP2	0.33255	0.0065
ENSG00000240344	PPIL3	0.42974	0.0035
ENSG00000168781	PPIP5K1	0.29626	0.00406
ENSG00000145725	PPIP5K2	0.30156	0
ENSG00000118898	PPL	0.49877	0.00053
ENSG00000138032	PPM1B	0.49948	0.00933
ENSG00000078304	PPP2R5C	0.34076	3e-05
ENSG00000110075	PPP6R3	0.40356	0.0096
ENSG00000102103	PQBP1	0.39202	0
ENSG00000141956	PRDM15	0.44513	0.00167
ENSG00000126856	PRDM7	0.20572	0.00026
ENSG00000046889	PREX2	0.46148	0.00446
ENSG00000146143	PRIM2	0.4803	3e-05
ENSG00000175785	PRIMA1	0.18675	0
ENSG00000164306	PRIMPOL	0.42217	1e-05
ENSG00000162409	PRKAA2	0.45909	6e-05
ENSG00000163558	PRKCI	0.46398	0
ENSG00000253729	PRKDC	0.47327	0
ENSG00000115718	PROC	0.4649	0.00032
ENSG00000007062	PROM1	0.37826	7e-05
ENSG00000155066	PROM2	0.28519	0.00039
ENSG00000196504	PRPF40A	0.44692	0
ENSG00000112739	PRPF4B	0.49981	0.00761
ENSG00000186654	PRR5	0.38526	0
ENSG00000189099	PRSS48	0.408	0.00019
ENSG00000205220	PSMB10	0.39807	0.00213
ENSG00000100764	PSMC1	0.41034	1e-05
ENSG00000013275	PSMC4	0.48873	0
ENSG00000092010	PSME1	0.24688	0
ENSG00000131467	PSME3	0.22698	1e-05
ENSG00000068878	PSME4	0.32552	0
ENSG00000244615	PSPC1P2	0.20974	0
ENSG00000152229	PSTPIP2	0.40818	0
ENSG00000117569	PTBP2	0.28438	0.00278
ENSG00000165983	PTER	0.27772	0
ENSG00000169398	PTK2	0.47108	0
ENSG00000104960	PTOV1	0.31681	1e-05
ENSG00000188921	PTPLAD2	0.41998	0
ENSG00000127947	PTPN12	0.42794	0
ENSG00000183675	PTPN20B	0.47247	0.00065
ENSG00000088179	PTPN4	0.33953	0.00129
ENSG00000132670	PTPRA	0.42657	2e-05
ENSG00000127329	PTPRB	0.46389	0.00492
ENSG00000153707	PTPRD	0.2839	0
ENSG00000149177	PTPRJ	0.34769	0.00931
ENSG00000173482	PTPRM	0.46483	0
ENSG00000054356	PTPRN	0.47435	0.00099
ENSG00000153233	PTPRR	0.43461	0
ENSG00000060656	PTPRU	0.44212	1e-05
ENSG00000243323	PTPRVP	0.31864	0
ENSG00000134644	PUM1	0.34805	0.00103
ENSG00000055917	PUM2	0.43038	1e-05
ENSG00000162927	PUS10	0.38306	0
ENSG00000259905	PWRN1	0.43522	0.00136
ENSG00000168994	PXDC1	0.49799	0.00166
ENSG00000176894	PXMP2	0.48184	0.00598
ENSG00000089159	PXN	0.36846	0.00046
ENSG00000112531	QKI	0.42588	0.00024
ENSG00000104679	R3HCC1	0.36502	0
ENSG00000166024	R3HCC1L	0.44733	0
ENSG00000048991	R3HDM1	0.27162	0
ENSG00000168118	RAB4A	0.28982	0
ENSG00000166128	RAB8B	0.37314	0
ENSG00000029725	RABEP1	0.434	1e-05
ENSG00000182185	RAD51B	0.43324	0
ENSG00000002016	RAD52	0.26729	0.00099
ENSG00000151164	RAD9B	0.47674	0.00076
ENSG00000170471	RALGAPB	0.47255	0.00075
ENSG00000031823	RANBP3	0.31667	2e-05
ENSG00000108961	RANGRF	0.36758	1e-05
ENSG00000146282	RARS2	0.41138	0
ENSG00000170667	RASA4B	0.48345	1e-05
ENSG00000105122	RASAL3	0.45963	0.00161
ENSG00000146090	RASGEF1C	0.28706	0
ENSG00000068831	RASGRP2	0.24708	0
ENSG00000068028	RASSF1	0.38087	1e-05
ENSG00000101265	RASSF2	0.22748	2e-05
ENSG00000169435	RASSF6	0.0268	0.00047
ENSG00000139687	RB1	0.46582	0.00225
ENSG00000023287	RB1CC1	0.38874	0
ENSG00000101773	RBBP8	0.38994	0.00872
ENSG00000089050	RBBP9	0.34364	0
ENSG00000167281	RBFOX3	0.46983	0.00592
ENSG00000103479	RBL2	0.44313	0
ENSG00000213411	RBM22P2	0.42438	0.00748
ENSG00000106344	RBM28	0.47147	0
ENSG00000132819	RBM38	0.30753	0
ENSG00000076053	RBM7	0.42805	0.00677
ENSG00000169811	RBMY1HP	0.45104	0.005
ENSG00000168214	RBPJ	0.29025	0
ENSG00000056586	RC3H2	0.46783	0.0022
ENSG00000172348	RCAN2	0.42234	0.00499
ENSG00000139988	RDH12	0.40114	0.00475
ENSG00000135437	RDH5	0.34807	5e-05
ENSG00000214022	REPIN1	0.4269	6e-05
ENSG00000134533	RERG	0.46032	0.00165
ENSG00000143344	RGL1	0.43055	0
ENSG00000183054	RGPD6	0.21894	0.00025
ENSG00000144468	RHBDD1	0.38737	0
ENSG00000140519	RHCG	0.39579	0.00231
ENSG00000171792	RHNO1	0.45188	4e-05
ENSG00000008853	RHOBTB2	0.3106	0
ENSG00000164327	RICTOR	0.35445	4e-05
ENSG00000080345	RIF1	0.40947	0.00118
ENSG00000117016	RIMS3	0.39141	0.00634
ENSG00000137824	RMDN3	0.35156	4e-05
ENSG00000151692	RNF144A	0.39203	0
ENSG00000137393	RNF144B	0.41618	0.00096
ENSG00000170153	RNF150	0.41871	0
ENSG00000158286	RNF207	0.15671	0
ENSG00000178222	RNF212	0.34349	0.00071
ENSG00000173821	RNF213	0.42531	0.00597
ENSG00000069667	RORA	0.39258	0.00017
ENSG00000132383	RPA1	0.4067	0.00019
ENSG00000129197	RPAIN	0.28087	0.00014
ENSG00000240370	RPL13P5	0.41293	0
ENSG00000198242	RPL23A	0.42423	5e-05
ENSG00000182899	RPL35A	0.41377	0
ENSG00000145592	RPL37	0.33636	0
ENSG00000122406	RPL5	0.37632	0
ENSG00000243742	RPLP0P2	0.35562	1e-05
ENSG00000118705	RPN2	0.27566	3e-05
ENSG00000163684	RPP14	0.35217	0.00021
ENSG00000178718	RPP25	0.36879	0.00778
ENSG00000138326	RPS24	0.38244	0.00111
ENSG00000108443	RPS6KB1	0.43215	2e-05
ENSG00000136643	RPS6KC1	0.32402	0
ENSG00000124782	RREB1	0.36459	0.00318
ENSG00000052749	RRP12	0.44028	0
ENSG00000160208	RRP1B	0.35425	0
ENSG00000139970	RTN1	0.27949	1e-05
ENSG00000133318	RTN3	0.22732	0
ENSG00000171509	RXFP1	0.25243	0.00039
ENSG00000198626	RYR2	0.49964	0
ENSG00000163221	S100A12	0.32472	0
ENSG00000196154	S100A4	0.23538	0
ENSG00000179134	SAMD4B	0.39648	0.0006
ENSG00000101347	SAMHD1	0.42535	0.00163
ENSG00000198794	SCAMP5	0.41488	0
ENSG00000140386	SCAPER	0.42566	0.0012
ENSG00000136531	SCN2A	0.48401	0
ENSG00000169432	SCN9A	0.39872	0
ENSG00000166828	SCNN1G	0.42091	0
ENSG00000175356	SCUBE2	0.48303	0.00037
ENSG00000143252	SDHC	0.46082	0.00035
ENSG00000253542	SDR16C6P	0.33886	0.00121
ENSG00000138802	SEC24B	0.41212	0.00069
ENSG00000065665	SEC61A2	0.4884	0.00971
ENSG00000174175	SELP	0.44167	0.00012
ENSG00000012171	SEMA3B	0.48725	4e-05
ENSG00000075223	SEMA3C	0.34872	0.00292
ENSG00000185033	SEMA4B	0.42596	0.00588
ENSG00000187764	SEMA4D	0.48259	0
ENSG00000138623	SEMA7A	0.43741	0
ENSG00000112701	SENP6	0.28379	0
ENSG00000205572	SERF1B	0.26248	5e-05
ENSG00000164300	SERINC5	0.44425	0.00458
ENSG00000186910	SERPINA11	0.32635	0
ENSG00000149257	SERPINH1	0.46882	0.00576
ENSG00000163536	SERPINI1	0.42982	4e-05
ENSG00000100095	SEZ6L	0.49234	0.00256
ENSG00000061936	SFSWAP	0.46889	0.00473
ENSG00000229415	SFTA3	0.29062	0.0003
ENSG00000118515	SGK1	0.49573	0
ENSG00000141258	SGSM2	0.32321	0.00264
ENSG00000087266	SH3BP2	0.32649	0
ENSG00000107957	SH3PXD2A	0.39049	0.00011
ENSG00000105251	SHD	0.42537	0.00162
ENSG00000127922	SHFM1	0.37079	0
ENSG00000160410	SHKBP1	0.45107	0.00777
ENSG00000185960	SHOX	0.18284	0
ENSG00000161640	SIGLEC11	0.40151	0
ENSG00000120725	SIL1	0.49061	0.00532
ENSG00000170085	SIMC1	0.49974	0.00847
ENSG00000154839	SKA1	0.26089	0
ENSG00000162739	SLAMF6	0.20467	0
ENSG00000158714	SLAMF8	0.40643	0
ENSG00000158296	SLC13A3	0.18684	0
ENSG00000141485	SLC13A5	0.47159	2e-05
ENSG00000141469	SLC14A1	0.29853	0
ENSG00000119899	SLC17A5	0.18606	0
ENSG00000079215	SLC1A3	0.37065	0
ENSG00000092096	SLC22A17	0.41887	0.00012
ENSG00000197375	SLC22A5	0.2606	0
ENSG00000183032	SLC25A21	0.49925	0
ENSG00000147454	SLC25A37	0.3138	0.00077
ENSG00000013306	SLC25A39	0.36199	0.00201
ENSG00000225697	SLC26A6	0.26887	0
ENSG00000112053	SLC26A8	0.33434	2e-05
ENSG00000197506	SLC28A3	0.30953	0
ENSG00000112759	SLC29A1	0.28878	5e-05
ENSG00000014824	SLC30A9	0.24907	1e-05
ENSG00000080189	SLC35C2	0.49482	0.00065
ENSG00000127526	SLC35E1	0.39382	3e-05
ENSG00000157800	SLC37A3	0.36927	0.00501
ENSG00000111371	SLC38A1	0.33056	0.00165
ENSG00000169507	SLC38A11	0.31536	0.0035
ENSG00000138821	SLC39A8	0.49692	1e-05
ENSG00000070214	SLC44A1	0.48583	1e-05
ENSG00000162426	SLC45A1	0.41169	0.00017
ENSG00000139508	SLC46A3	0.37278	0.00113
ENSG00000180638	SLC47A2	0.32546	2e-05
ENSG00000080493	SLC4A4	0.49232	1e-05
ENSG00000169241	SLC50A1	0.18	1e-05
ENSG00000140675	SLC5A2	0.35253	0
ENSG00000092068	SLC7A8	0.35882	0
ENSG00000100678	SLC8A3	0.43026	0.00673
ENSG00000164038	SLC9B2	0.49582	0.00411
ENSG00000162753	SLC9C2	0.4332	1e-05
ENSG00000172716	SLFN11	0.31881	0.00346
ENSG00000184347	SLIT3	0.44196	0.00193
ENSG00000166949	SMAD3	0.45725	0
ENSG00000080503	SMARCA2	0.41998	0
ENSG00000183172	SMDT1	0.49034	1e-05
ENSG00000185420	SMYD3	0.38898	0.00282
ENSG00000092531	SNAP23	0.3522	0
ENSG00000165684	SNAPC4	0.3377	0
ENSG00000197157	SND1	0.31293	0
ENSG00000232956	SNHG15	0.43293	0.00383
ENSG00000163788	SNRK	0.38558	0
ENSG00000060688	SNRNP40	0.17423	0
ENSG00000124562	SNRPC	0.48434	0
ENSG00000172164	SNTB1	0.29995	4e-05
ENSG00000214265	SNURF	0.39839	0
ENSG00000100603	SNW1	0.41134	0.00142
ENSG00000002919	SNX11	0.18717	0.0027
ENSG00000120451	SNX19	0.28912	0
ENSG00000158482	SNX29P1	0.42118	2e-05
ENSG00000174226	SNX31	0.49888	0
ENSG00000172803	SNX32	0.43018	0.00046
ENSG00000154556	SORBS2	0.39558	0.00653
ENSG00000198573	SPANXC	0.4203	0.00707
ENSG00000113140	SPARC	0.39545	0.00102
ENSG00000163071	SPATA18	0.30187	0
ENSG00000006282	SPATA20	0.41442	0
ENSG00000128487	SPECC1	0.49373	6e-05
ENSG00000104133	SPG11	0.37064	0.00225
ENSG00000133104	SPG20	0.44481	0.00055
ENSG00000197912	SPG7	0.32271	0
ENSG00000122711	SPINK4	0.45336	0.00429
ENSG00000152268	SPON1	0.10599	0
ENSG00000157837	SPPL3	0.36269	0
ENSG00000137877	SPTBN5	0.47223	0.00313
ENSG00000197122	SRC	0.35308	0
ENSG00000080603	SRCAP	0.29569	0
ENSG00000153914	SREK1	0.27276	0
ENSG00000167881	SRP68	0.49499	0.00628
ENSG00000184343	SRPK3	0.44307	0.00046
ENSG00000167720	SRR	0.40633	0.00731
ENSG00000167978	SRRM2	0.46547	0.0001
ENSG00000106028	SSBP1	0.34532	0
ENSG00000149136	SSRP1	0.15362	0
ENSG00000157965	SSX8	0.38294	0
ENSG00000166444	ST5	0.49702	3e-05
ENSG00000101638	ST8SIA5	0.40449	0
ENSG00000185482	STAC3	0.47633	0.00155
ENSG00000101972	STAG2	0.33902	0.00604
ENSG00000159433	STARD9	0.41121	2e-05
ENSG00000170581	STAT2	0.397	0.00031
ENSG00000113739	STC2	0.34086	0.00354
ENSG00000167323	STIM1	0.21858	0
ENSG00000115694	STK25	0.31143	0
ENSG00000196335	STK31	0.49192	0.00019
ENSG00000163482	STK36	0.45612	0.00601
ENSG00000112079	STK38	0.38717	0
ENSG00000163116	STPG2	0.45438	0
ENSG00000169689	STRA13	0.36297	0
ENSG00000242866	STRC	0.32118	0
ENSG00000136874	STX17	0.30885	0
ENSG00000162236	STX5	0.35708	0
ENSG00000145087	STXBP5L	0.37809	0
ENSG00000137573	SULF1	0.25941	0
ENSG00000110066	SUV420H1	0.43255	0.00695
ENSG00000205078	SYCE1L	0.42316	0.0064
ENSG00000131018	SYNE1	0.49357	0
ENSG00000054654	SYNE2	0.3966	0.00174
ENSG00000181392	SYNE4	0.35323	0.00206
ENSG00000159082	SYNJ1	0.44131	0.00011
ENSG00000102003	SYP	0.43789	0
ENSG00000149043	SYT8	0.26046	0
ENSG00000120656	TAF12	0.32979	0
ENSG00000103168	TAF1C	0.25502	0
ENSG00000115183	TANC1	0.14218	0
ENSG00000139192	TAPBPL	0.09946	0.00397
ENSG00000169762	TAPT1	0.21436	0
ENSG00000185418	TARSL2	0.386	0.00794
ENSG00000065882	TBC1D1	0.36937	0
ENSG00000109680	TBC1D19	0.37955	0
ENSG00000054611	TBC1D22A	0.31543	0.0031
ENSG00000214946	TBC1D26	0.44983	2e-05
ENSG00000128438	TBC1D27	0.25677	0
ENSG00000224226	TBC1D3B	0.38289	0.00714
ENSG00000105254	TBCB	0.33763	0.00038
ENSG00000116957	TBCE	0.45683	0.00103
ENSG00000101849	TBL1X	0.32742	0.00026
ENSG00000177565	TBL1XR1	0.48686	0
ENSG00000028839	TBPL1	0.36549	0
ENSG00000196628	TCF4	0.38197	0.00921
ENSG00000152284	TCF7L1	0.29997	0
ENSG00000148737	TCF7L2	0.34302	0
ENSG00000120438	TCP1	0.46435	0.00333
ENSG00000124678	TCP11	0.48859	0
ENSG00000251525	TCP11X3P	0.41937	0
ENSG00000145022	TCTA	0.44502	0
ENSG00000204852	TCTN1	0.26213	0.00357
ENSG00000083544	TDRD3	0.4226	0
ENSG00000135605	TEC	0.45733	0.00149
ENSG00000167858	TEKT1	0.35383	0
ENSG00000111077	TENC1	0.4757	0
ENSG00000145934	TENM2	0.45677	0.00301
ENSG00000129566	TEP1	0.47553	0
ENSG00000132604	TERF2	0.39536	0.00788
ENSG00000090447	TFAP4	0.49859	0.00078
ENSG00000029639	TFB1M	0.46386	0.00135
ENSG00000042832	TG	0.46534	0
ENSG00000120708	TGFBI	0.36337	3e-05
ENSG00000180176	TH	0.36218	0.0006
ENSG00000169231	THBS3	0.18057	7e-05
ENSG00000113296	THBS4	0.42261	0
ENSG00000146426	TIAM2	0.39084	0
ENSG00000104980	TIMM44	0.47505	0.00011
ENSG00000100234	TIMP3	0.27251	6e-05
ENSG00000137221	TJAP1	0.48393	0.00153
ENSG00000163931	TKT	0.4307	0
ENSG00000140950	TLDC1	0.36832	0
ENSG00000065717	TLE2	0.49135	0.00046
ENSG00000171914	TLN2	0.32445	0.00301
ENSG00000162604	TM2D1	0.3643	0
ENSG00000213996	TM6SF2	0.48335	0.0033
ENSG00000139644	TMBIM6	0.49136	0.00673
ENSG00000167895	TMC8	0.30096	0
ENSG00000150403	TMCO3	0.21215	0
ENSG00000184840	TMED9	0.46376	0.00017
ENSG00000139173	TMEM117	0.45751	1e-05
ENSG00000064545	TMEM161A	0.43009	4e-05
ENSG00000164168	TMEM184C	0.26799	0
ENSG00000146842	TMEM209	0.33698	0.0016
ENSG00000150433	TMEM218	0.39671	0
ENSG00000106771	TMEM245	0.40807	3e-05
ENSG00000187838	TMEM256-PLSCR3	0.44284	0.00972
ENSG00000145014	TMEM44	0.36171	0
ENSG00000183726	TMEM50A	0.45252	3e-05
ENSG00000153214	TMEM87B	0.46574	0
ENSG00000006042	TMEM98	0.47796	0
ENSG00000138594	TMOD3	0.16186	0
ENSG00000137648	TMPRSS4	0.45303	0
ENSG00000179104	TMTC2	0.33384	0.00227
ENSG00000164897	TMUB1	0.36229	0.00138
ENSG00000118503	TNFAIP3	0.24502	0.00773
ENSG00000123610	TNFAIP6	0.21524	0
ENSG00000174292	TNK1	0.43722	0.00847
ENSG00000175662	TOM1L2	0.40368	0.00077
ENSG00000160949	TONSL	0.388	0
ENSG00000184428	TOP1MT	0.44298	0.00028
ENSG00000131747	TOP2A	0.31573	0
ENSG00000169905	TOR1AIP2	0.46562	6e-05
ENSG00000078804	TP53INP2	0.25054	0.00223
ENSG00000078900	TP73	0.37959	0.00902
ENSG00000227372	TP73-AS1	0.26145	1e-05
ENSG00000162341	TPCN2	0.46403	1e-05
ENSG00000134779	TPGS2	0.33076	2e-05
ENSG00000116176	TPSG1	0.43189	0.00646
ENSG00000166157	TPTE	0.36826	0.0001
ENSG00000215506	TPTE2P4	0.36587	0.00841
ENSG00000131323	TRAF3	0.35085	0
ENSG00000131653	TRAF7	0.49094	0
ENSG00000065308	TRAM2	0.37855	1e-05
ENSG00000173626	TRAPPC3L	0.41233	6e-05
ENSG00000107614	TRDMT1	0.36588	0.00438
ENSG00000186439	TRDN	0.31166	0
ENSG00000173334	TRIB1	0.31437	0.00157
ENSG00000204977	TRIM13	0.49029	0
ENSG00000168930	TRIM49	0.44535	1e-05
ENSG00000146755	TRIM50	0.30824	0.00011
ENSG00000204455	TRIM51BP	0.48101	0
ENSG00000162722	TRIM58	0.4589	0
ENSG00000185880	TRIM69	0.46886	0.00683
ENSG00000146054	TRIM7	0.49259	1e-05
ENSG00000038382	TRIO	0.39878	0.00952
ENSG00000100106	TRIOBP	0.32651	0
ENSG00000071539	TRIP13	0.1589	0
ENSG00000104907	TRMT1	0.41012	0
ENSG00000134160	TRPM1	0.34063	0.00806
ENSG00000070985	TRPM5	0.49895	0.00624
ENSG00000196689	TRPV1	0.41351	7e-05
ENSG00000074319	TSG101	0.21194	0
ENSG00000064201	TSPAN32	0.41209	0.00816
ENSG00000228927	TSPY3	0.31355	0
ENSG00000032389	TSSC1	0.19911	0
ENSG00000143643	TTC13	0.22146	0.00067
ENSG00000156042	TTC18	0.47005	0.0004
ENSG00000123607	TTC21B	0.35257	1e-05
ENSG00000103852	TTC23	0.35837	0.00066
ENSG00000205838	TTC23L	0.4226	0.00138
ENSG00000113638	TTC33	0.35381	5e-05
ENSG00000198677	TTC37	0.37126	0.00032
ENSG00000116830	TTF2	0.43484	0
ENSG00000214021	TTLL3	0.44905	0
ENSG00000131044	TTLL9	0.30798	0
ENSG00000237469	TUBB8P10	0.31083	6e-05
ENSG00000235827	TUBB8P9	0.43981	0.00014
ENSG00000131462	TUBG1	0.06445	0
ENSG00000143367	TUFT1	0.35674	0.006
ENSG00000166676	TVP23A	0.4392	0.00147
ENSG00000131002	TXLNG2P	0.36658	0
ENSG00000198874	TYW1	0.49612	0
ENSG00000137073	UBAP2	0.46552	0.00461
ENSG00000109332	UBE2D3	0.36862	7e-05
ENSG00000177414	UBE2U	0.31304	0.00369
ENSG00000169139	UBE2V2	0.41724	0.00364
ENSG00000114062	UBE3A	0.27178	0
ENSG00000130939	UBE4B	0.35064	0.00624
ENSG00000118900	UBN1	0.47516	0.00045
ENSG00000158062	UBXN11	0.48245	0.00325
ENSG00000198276	UCKL1	0.21446	0.00118
ENSG00000151116	UEVLD	0.28095	0
ENSG00000120686	UFM1	0.39985	0
ENSG00000148154	UGCG	0.45092	0.00109
ENSG00000102595	UGGT2	0.34923	0.00024
ENSG00000065060	UHRF1BP1	0.38764	0.00059
ENSG00000198722	UNC13B	0.38718	0
ENSG00000059145	UNKL	0.39715	9e-05
ENSG00000151461	UPF2	0.33082	0
ENSG00000159650	UROC1	0.33699	0
ENSG00000188690	UROS	0.45565	0
ENSG00000162607	USP1	0.1401	0
ENSG00000135093	USP30	0.46889	0.00411
ENSG00000168883	USP39	0.33341	0.00013
ENSG00000109189	USP46	0.44968	0
ENSG00000164663	USP49	0.26699	0
ENSG00000114374	USP9Y	0.49445	0
ENSG00000137411	VARS2	0.43728	0.00026
ENSG00000125753	VASP	0.2763	2e-05
ENSG00000160293	VAV2	0.45181	2e-05
ENSG00000111424	VDR	0.45293	0
ENSG00000028203	VEZT	0.3494	0.00106
ENSG00000197969	VPS13A	0.32509	0
ENSG00000048707	VPS13D	0.1401	0
ENSG00000151502	VPS26B	0.28703	0.00347
ENSG00000139722	VPS37B	0.36843	0.00054
ENSG00000166887	VPS39	0.40368	0.00103
ENSG00000136631	VPS45	0.18329	0.00023
ENSG00000223501	VPS52	0.36732	0.00844
ENSG00000156931	VPS8	0.48466	1e-05
ENSG00000145198	VWA5B2	0.41916	0.00099
ENSG00000102763	VWA8	0.21828	5e-05
ENSG00000138614	VWA9	0.31535	0
ENSG00000116874	WARS2	0.28951	0.00356
ENSG00000158195	WASF2	0.31184	0
ENSG00000184465	WDR27	0.40245	0
ENSG00000162843	WDR64	0.46938	0.00329
ENSG00000133316	WDR74	0.43217	0.00557
ENSG00000161996	WDR90	0.26801	0
ENSG00000243667	WDR92	0.39165	8e-05
ENSG00000156232	WHAMM	0.32884	0.00012
ENSG00000165392	WRN	0.40269	1e-05
ENSG00000113645	WWC1	0.41374	0.00028
ENSG00000158156	XKR8	0.3666	0.00012
ENSG00000184575	XPOT	0.34749	0
ENSG00000166896	XRCC6BP1	0.3272	6e-05
ENSG00000215070	XRCC6P5	0.4191	0.00707
ENSG00000166435	XRRA1	0.49016	0.00031
ENSG00000015153	YAF2	0.27185	0
ENSG00000134684	YARS	0.31734	0
ENSG00000124256	ZBP1	0.25771	0
ENSG00000091732	ZC3HC1	0.49161	2e-05
ENSG00000121766	ZCCHC17	0.34071	9e-05
ENSG00000147905	ZCCHC7	0.22861	0.00011
ENSG00000174165	ZDHHC24	0.4197	0
ENSG00000196867	ZFP28	0.43663	0.00532
ENSG00000179059	ZFP42	0.48634	0.00727
ENSG00000039319	ZFYVE16	0.41617	1e-05
ENSG00000155256	ZFYVE27	0.43451	0
ENSG00000043355	ZIC2	0.33864	0
ENSG00000197056	ZMYM1	0.33388	0.00132
ENSG00000146463	ZMYM4	0.28688	0
ENSG00000101040	ZMYND8	0.30851	3e-05
ENSG00000166478	ZNF143	0.48434	0
ENSG00000188629	ZNF177	0.49401	0.00027
ENSG00000122386	ZNF205	0.29361	0
ENSG00000085644	ZNF213	0.40925	0
ENSG00000149054	ZNF215	0.27907	0.00394
ENSG00000131115	ZNF227	0.4027	0
ENSG00000198105	ZNF248	0.45299	0.00096
ENSG00000185947	ZNF267	0.31173	0
ENSG00000166526	ZNF3	0.47634	0
ENSG00000138311	ZNF365	0.37423	0.0054
ENSG00000161642	ZNF385A	0.46986	0
ENSG00000186812	ZNF397	0.40151	0
ENSG00000173480	ZNF417	0.18289	0
ENSG00000256087	ZNF432	0.43684	1e-05
ENSG00000243943	ZNF512	0.43313	8e-05
ENSG00000196700	ZNF512B	0.40295	0.00014
ENSG00000101493	ZNF516	0.45478	0
ENSG00000167625	ZNF526	0.27957	0
ENSG00000186020	ZNF529	0.42225	0.00091
ENSG00000240225	ZNF542	0.45272	1e-05
ENSG00000198131	ZNF544	0.47611	0.00018
ENSG00000167785	ZNF558	0.39665	0.00125
ENSG00000270011	ZNF559-ZNF177	0.49401	0.00027
ENSG00000189190	ZNF600	0.47106	0.00206
ENSG00000196458	ZNF605	0.38514	0.00108
ENSG00000075292	ZNF638	0.40993	0
ENSG00000167528	ZNF641	0.36925	0.00049
ENSG00000198046	ZNF667	0.4402	1e-05
ENSG00000143373	ZNF687	0.39262	0.00203
ENSG00000164011	ZNF691	0.37849	0.0025
ENSG00000196946	ZNF705A	0.4151	0
ENSG00000197128	ZNF772	0.22887	0
ENSG00000198346	ZNF813	0.35677	0.00084
ENSG00000152475	ZNF837	0.35413	0
ENSG00000204623	ZNRD1-AS1	0.38248	2e-05
ENSG00000116996	ZP4	0.41796	0.00089
ENSG00000121988	ZRANB3	0.42049	0
ENSG00000180532	ZSCAN4	0.48661	0.00283

## Sheet: LNCAP_6_UP
Genes with significantly increased intronic expression after 6 hours Sulforaphane treatment in LNCAP prostate cancer cells
GeneID	Gene symbol	Fold change	FDR
ENSG00000143674		3.80511	0
ENSG00000167674		2.23351	0.00222
ENSG00000187988		4.15893	0
ENSG00000203825		3.04578	0
ENSG00000215237		4.15684	0
ENSG00000227827		4.16141	0
ENSG00000235486		2.82293	0
ENSG00000235583		3.48772	5e-05
ENSG00000255624		2.04063	0
ENSG00000259848		2.02981	7e-05
ENSG00000260144		2.21379	1e-05
ENSG00000261303		3.44336	0
ENSG00000261405		2.22844	0
ENSG00000261457		3.48824	0
ENSG00000266865		2.12961	0
ENSG00000267382		2.48333	2e-05
ENSG00000140798	ABCC12	5.13332	4e-05
ENSG00000060971	ACAA1	2.19726	0.00285
ENSG00000072778	ACADVL	2.23199	0
ENSG00000131473	ACLY	3.22311	0
ENSG00000184227	ACOT1	2.03572	0.00084
ENSG00000005187	ACSM3	3.23451	0
ENSG00000008277	ADAM22	2.23317	0.00024
ENSG00000166106	ADAMTS15	2.0358	0
ENSG00000138031	ADCY3	2.72302	0.00116
ENSG00000172955	ADH6	2.11662	0.00041
ENSG00000223959	AFG3L1P	2.44728	0.00117
ENSG00000204310	AGPAT1	3.45115	0
ENSG00000158669	AGPAT6	2.18221	0.00453
ENSG00000146416	AIG1	3.07919	1e-05
ENSG00000179477	ALOX12B	2.79813	0.00036
ENSG00000183684	ALYREF	2.37833	3e-05
ENSG00000242110	AMACR	2.63083	5e-05
ENSG00000125363	AMELX	2.07911	1e-05
ENSG00000166025	AMOTL1	2.33846	0.00011
ENSG00000176248	ANAPC2	3.49965	0.00028
ENSG00000029534	ANK1	2.41748	1e-05
ENSG00000153930	ANKFN1	2.3082	0
ENSG00000187984	ANKRD19P	2.99894	0
ENSG00000229089	ANKRD20A8P	2.14021	0
ENSG00000206192	ANKRD20A9P	2.25231	0
ENSG00000174501	ANKRD36C	2.40851	0.00705
ENSG00000185046	ANKS1B	3.79116	0
ENSG00000168096	ANKS3	3.25039	0.00947
ENSG00000146205	ANO7	2.44161	0.00095
ENSG00000163297	ANTXR2	2.50381	0
ENSG00000086159	AQP6	3.25322	4e-05
ENSG00000225485	ARHGAP23	2.16622	0.00074
ENSG00000130429	ARPC1B	2.0309	0.00044
ENSG00000183475	ASB7	3.42663	0
ENSG00000138303	ASCC1	6.68785	0
ENSG00000110881	ASIC1	2.17182	0
ENSG00000251470	ASNSP4	2.26642	0
ENSG00000141431	ASXL3	2.14131	0
ENSG00000107669	ATE1	2.01443	0.00725
ENSG00000110046	ATG2A	3.28154	0
ENSG00000184743	ATL3	2.5585	0.00015
ENSG00000075673	ATP12A	2.35947	3e-05
ENSG00000064270	ATP2C2	3.0369	0
ENSG00000105675	ATP4A	4.20806	0
ENSG00000179766	ATP8B5P	2.46134	0.00642
ENSG00000088812	ATRN	3.47776	0
ENSG00000230223	ATXN8OS	2.20878	0.00417
ENSG00000183778	B3GALT5	2.21017	1e-05
ENSG00000140320	BAHD1	3.62078	0
ENSG00000129151	BBOX1	5.57774	0
ENSG00000185825	BCAP31	2.34343	7e-05
ENSG00000137875	BCL2L10	3.04579	0
ENSG00000135697	BCMO1	2.1353	0.00399
ENSG00000145734	BDP1	5.53552	0
ENSG00000162373	BEND5	2.40511	0.00216
ENSG00000167995	BEST1	2.10211	0
ENSG00000259040	BLOC1S5-TXNDC5	2.24176	0.0044
ENSG00000038219	BOD1L1	2.23465	0.00633
ENSG00000158019	BRE	2.79234	0
ENSG00000136492	BRIP1	3.12942	1e-05
ENSG00000124549	BTN2A3P	5.03388	0
ENSG00000186470	BTN3A2	3.60792	0
ENSG00000177627	C12orf54	2.12726	0
ENSG00000166920	C15orf48	2.07691	0.00384
ENSG00000130731	C16orf13	2.58864	0.00053
ENSG00000172653	C17orf66	2.86232	0.00187
ENSG00000124237	C20orf85	2.43408	0.00152
ENSG00000106804	C5	2.37734	1e-05
ENSG00000197603	C5orf42	2.324	0.00014
ENSG00000148120	C9orf3	2.01214	0.00634
ENSG00000141837	CACNA1A	3.85255	0
ENSG00000006283	CACNA1G	2.74993	0
ENSG00000122786	CALD1	2.63959	1e-05
ENSG00000076826	CAMSAP3	2.47799	0.00175
ENSG00000092529	CAPN3	2.2842	0
ENSG00000213995	CARKD	2.30777	4e-05
ENSG00000134905	CARS2	2.04784	0.00061
ENSG00000228146	CASP16	2.35851	0.0003
ENSG00000175294	CATSPER1	2.17693	0.00012
ENSG00000110395	CBL	2.87297	2e-05
ENSG00000158941	CCAR2	2.46027	0
ENSG00000173588	CCDC41	3.61202	8e-05
ENSG00000168071	CCDC88B	3.30275	0
ENSG00000150637	CD226	2.20228	1e-05
ENSG00000010610	CD4	3.49007	0
ENSG00000164287	CDC20B	2.50001	0
ENSG00000171219	CDC42BPG	2.4555	0
ENSG00000099834	CDHR5	3.586	0
ENSG00000111328	CDK2AP1	3.53758	0
ENSG00000153879	CEBPG	2.72224	0
ENSG00000215704	CELA2B	3.00787	1e-05
ENSG00000213753	CENPBD1P1	2.00852	0.0008
ENSG00000102901	CENPT	3.00919	0.00021
ENSG00000100629	CEP128	3.23832	0
ENSG00000258890	CEP95	3.65551	0
ENSG00000134365	CFHR4	2.39196	0.00011
ENSG00000163320	CGGBP1	3.21551	0
ENSG00000086065	CHMP5	2.78315	0
ENSG00000090539	CHRD	2.28137	1e-05
ENSG00000125954	CHURC1-FNTB	2.87323	0.00227
ENSG00000122966	CIT	2.12332	0.00018
ENSG00000011021	CLCN6	2.50897	1e-05
ENSG00000103249	CLCN7	2.73738	0
ENSG00000139182	CLSTN3	2.20676	0
ENSG00000018236	CNTN1	3.95947	0
ENSG00000149972	CNTN5	2.95311	0
ENSG00000174469	CNTNAP2	2.06863	0.00701
ENSG00000119397	CNTRL	3.41729	0
ENSG00000082438	COBLL1	2.98216	0.00039
ENSG00000168434	COG7	2.20987	0.00016
ENSG00000065618	COL17A1	3.1176	0.00377
ENSG00000114270	COL7A1	2.01773	0.00861
ENSG00000122218	COPA	5.61674	0
ENSG00000145244	CORIN	3.72288	0
ENSG00000262246	CORO7	3.39538	0
ENSG00000103426	CORO7-PAM16	3.39538	0
ENSG00000196353	CPNE4	11.462	0
ENSG00000169372	CRADD	2.53046	0.00091
ENSG00000241258	CRCP	3.31266	0
ENSG00000163499	CRYBA2	2.37321	0.00187
ENSG00000121904	CSMD2	7.08187	0
ENSG00000183678	CTAG1A	2.13677	0.00022
ENSG00000144677	CTDSPL	2.54102	0.00736
ENSG00000139842	CUL4A	2.13858	0
ENSG00000044090	CUL7	2.92108	0
ENSG00000150316	CWC15	2.32271	0.00037
ENSG00000021461	CYP3A43	2.2065	0
ENSG00000183283	DAZAP2	2.06226	0
ENSG00000204843	DCTN1	3.08181	0
ENSG00000157349	DDX19B	2.05226	0
ENSG00000165359	DDX26B	2.16923	0.00805
ENSG00000242612	DECR2	3.13726	0
ENSG00000174485	DENND4A	3.15561	0.00071
ENSG00000205593	DENND6B	9.27137	0
ENSG00000072849	DERL2	2.03164	0.00017
ENSG00000062282	DGAT2	2.37716	0
ENSG00000102780	DGKH	2.56694	0.00059
ENSG00000116133	DHCR24	4.27358	0
ENSG00000140829	DHX38	3.60908	0
ENSG00000163214	DHX57	2.43635	0.00141
ENSG00000138463	DIRC2	3.76879	7e-05
ENSG00000008226	DLEC1	2.41498	0.00275
ENSG00000100206	DMC1	2.91244	1e-05
ENSG00000124721	DNAH8	2.99325	0
ENSG00000187957	DNER	2.4735	0.00912
ENSG00000179532	DNHD1	2.08083	4e-05
ENSG00000088305	DNMT3B	2.10745	3e-05
ENSG00000116641	DOCK7	2.43991	0.00887
ENSG00000162961	DPY30	3.00667	0
ENSG00000136048	DRAM1	3.26748	0
ENSG00000157538	DSCR3	2.20947	0.00051
ENSG00000163840	DTX3L	2.14789	0
ENSG00000140254	DUOXA1	4.62474	0
ENSG00000184545	DUSP8	5.83443	0
ENSG00000010219	DYRK4	2.2489	0
ENSG00000164330	EBF1	2.6934	0
ENSG00000186976	EFCAB6	2.03619	0.0089
ENSG00000172638	EFEMP2	2.14981	0.00099
ENSG00000181090	EHMT1	2.08881	0.0054
ENSG00000175376	EIF1AD	2.19559	0.00548
ENSG00000128829	EIF2AK4	2.21612	0.00015
ENSG00000107581	EIF3A	2.44346	0
ENSG00000205609	EIF3CL	7.52063	0
ENSG00000063046	EIF4B	2.08459	0.00702
ENSG00000100664	EIF5	3.4911	0.00779
ENSG00000134014	ELP3	2.45727	0
ENSG00000146904	EPHA1	2.39724	5e-05
ENSG00000183317	EPHA10	2.55041	0
ENSG00000142627	EPHA2	2.04217	0.00242
ENSG00000151491	EPS8	2.14006	0
ENSG00000104626	ERI1	3.42937	0
ENSG00000006468	ETV1	2.69946	0.00321
ENSG00000123737	EXOSC9	4.63611	0
ENSG00000188107	EYS	2.34583	0
ENSG00000048828	FAM120A	2.9644	0.00011
ENSG00000170264	FAM161A	4.41864	6e-05
ENSG00000172775	FAM192A	3.35222	0
ENSG00000197852	FAM212B	3.77936	0.00409
ENSG00000184949	FAM227A	2.84107	3e-05
ENSG00000197910	FAM25G	2.20144	0.00323
ENSG00000153347	FAM81B	2.35544	0
ENSG00000152767	FARP1	2.27471	0.00068
ENSG00000144152	FBLN7	2.41434	0.00866
ENSG00000166147	FBN1	2.94854	0
ENSG00000153558	FBXL2	4.15787	0.00158
ENSG00000156509	FBXO43	2.03732	0.00029
ENSG00000160752	FDPS	3.77619	6e-05
ENSG00000142621	FHAD1	2.04522	0.00028
ENSG00000134775	FHOD3	2.86038	0.00055
ENSG00000248905	FMN1	2.44372	0.00107
ENSG00000160097	FNDC5	6.72012	0
ENSG00000257365	FNTB	2.87323	0.00227
ENSG00000138759	FRAS1	2.45883	0.00553
ENSG00000171877	FRMD5	13.2811	0
ENSG00000167996	FTH1	2.23801	0.00011
ENSG00000108592	FTSJ3	3.38218	0
ENSG00000138757	G3BP2	2.34275	0.00182
ENSG00000170296	GABARAP	3.50606	0
ENSG00000163288	GABRB1	2.38753	0.00661
ENSG00000139629	GALNT6	2.07816	0.00025
ENSG00000185340	GAS2L1	2.17235	0.00184
ENSG00000168827	GFM1	2.26374	0.0074
ENSG00000106415	GLCCI1	2.33223	1e-05
ENSG00000114450	GNB4	3.93261	0
ENSG00000069966	GNB5	2.78398	0
ENSG00000186469	GNG2	4.21604	0
ENSG00000111670	GNPTAB	3.49186	0
ENSG00000254374	GOLGA6L21P	3.10989	0
ENSG00000181984	GOLGA8CP	2.30514	0.00844
ENSG00000183629	GOLGA8G	2.19679	0.00309
ENSG00000232653	GOLGA8N	4.62715	5e-05
ENSG00000153292	GPR110	2.61594	0
ENSG00000111452	GPR133	2.08191	0.00028
ENSG00000151025	GPR158	3.11726	0.00432
ENSG00000198932	GPRASP1	2.07937	0.00834
ENSG00000167191	GPRC5B	3.52987	0
ENSG00000132522	GPS2	2.06237	0.00605
ENSG00000176884	GRIN1	2.5528	0
ENSG00000168959	GRM5	2.27602	0.00041
ENSG00000214544	GTF2IRD2P1	2.11401	0.00266
ENSG00000085382	HACE1	2.24818	0.00172
ENSG00000173805	HAP1	2.70954	0
ENSG00000094631	HDAC6	47.504	0
ENSG00000165259	HDX	2.22052	0.00276
ENSG00000259414	HERC2P7	2.7584	0
ENSG00000010704	HFE	2.49142	0
ENSG00000172273	HINFP	2.08577	0.00013
ENSG00000204642	HLA-F	4.57159	0
ENSG00000261548	HLA-P	4.93317	0
ENSG00000143341	HMCN1	2.4406	0
ENSG00000179362	HMGN2P46	2.57103	0
ENSG00000105323	HNRNPUL1	2.49379	0.00265
ENSG00000095066	HOOK2	3.73427	0
ENSG00000168172	HOOK3	3.00502	6e-05
ENSG00000105991	HOXA1	6.99715	0
ENSG00000108511	HOXB6	3.50817	0
ENSG00000233101	HOXB-AS3	2.42855	0
ENSG00000121905	HPCA	4.90205	0
ENSG00000107521	HPS1	6.87514	0
ENSG00000110756	HPS5	4.80583	0.00172
ENSG00000122254	HS3ST2	2.29202	0.00018
ENSG00000115267	IFIH1	2.79932	0
ENSG00000163913	IFT122	3.15539	0.00581
ENSG00000136231	IGF2BP3	5.88613	0
ENSG00000211940	IGHV3-9	2.46129	0.00015
ENSG00000144730	IL17RD	2.17056	0.00699
ENSG00000149503	INCENP	3.30787	0
ENSG00000188487	INSC	5.50348	0
ENSG00000164941	INTS8	2.64413	0.00026
ENSG00000196497	IPO4	3.45805	0
ENSG00000133704	IPO8	2.44568	0
ENSG00000213949	ITGA1	2.08784	0.00986
ENSG00000005961	ITGA2B	2.81043	0
ENSG00000161638	ITGA5	4.13418	0
ENSG00000083457	ITGAE	2.08125	0.00061
ENSG00000055955	ITIH4	2.00902	0.00379
ENSG00000136156	ITM2B	2.76271	0.00249
ENSG00000096433	ITPR3	5.18333	0
ENSG00000205726	ITSN1	2.78995	0
ENSG00000128928	IVD	2.62368	0
ENSG00000160145	KALRN	2.80097	0
ENSG00000110906	KCTD10	2.16256	0
ENSG00000136636	KCTD3	2.60222	0
ENSG00000137261	KIAA0319	3.08004	0.00034
ENSG00000150477	KIAA1328	2.1208	0
ENSG00000084444	KIAA1467	2.08455	0.00021
ENSG00000197892	KIF13B	3.45524	0
ENSG00000223519	KIF28P	3.26965	0.00034
ENSG00000161594	KLHL10	2.67372	0
ENSG00000197705	KLHL14	2.40445	0
ENSG00000076321	KLHL20	2.60904	0.0059
ENSG00000171346	KRT15	2.30618	0.00922
ENSG00000100395	L3MBTL2	3.87061	0
ENSG00000172037	LAMB2	2.24739	0
ENSG00000132434	LANCL2	2.20757	0.00567
ENSG00000133706	LARS	2.35679	0.00013
ENSG00000001497	LAS1L	3.83241	0
ENSG00000115850	LCT	2.09265	1e-05
ENSG00000133067	LGR6	2.06567	0.00069
ENSG00000064042	LIMCH1	2.24083	0
ENSG00000179406	LINC00174	2.69577	0.00011
ENSG00000189067	LITAF	3.90368	0
ENSG00000153395	LPCAT1	2.0041	0.0032
ENSG00000163827	LRRC2	2.3081	0.00912
ENSG00000114248	LRRC31	11.2084	0
ENSG00000171757	LRRC34	3.18018	0.00262
ENSG00000188906	LRRK2	2.80461	0
ENSG00000105699	LSR	3.79603	9e-05
ENSG00000172469	MANEA	3.12157	0
ENSG00000139625	MAP3K12	2.07302	0.00092
ENSG00000137802	MAPKBP1	2.13936	0
ENSG00000145495	Mar6	2.01596	0.00624
ENSG00000076706	MCAM	2.97569	1e-05
ENSG00000235963	MCCD1P1	12.8969	0
ENSG00000125885	MCM8	2.33348	0.00033
ENSG00000112159	MDN1	2.97321	0.00412
ENSG00000167077	MEI1	5.50993	0
ENSG00000162959	MEMO1	3.00667	0
ENSG00000198948	MFAP3L	2.07054	0.00604
ENSG00000135596	MICAL1	2.72221	0
ENSG00000198160	MIER1	5.49036	0
ENSG00000100253	MIOX	2.15225	0.00262
ENSG00000076242	MLH1	2.97439	0
ENSG00000155229	MMS19	5.27529	0
ENSG00000106384	MOGAT3	2.6983	0.00453
ENSG00000123562	MORF4L2	2.07304	0.00135
ENSG00000179832	MROH1	2.0497	0
ENSG00000166961	MS4A15	2.43979	0.0038
ENSG00000173531	MST1	2.36345	0.00014
ENSG00000100330	MTMR3	2.31713	1e-05
ENSG00000003987	MTMR7	2.59242	0
ENSG00000198793	MTOR	2.87162	0.00018
ENSG00000170873	MTSS1	2.1081	1e-05
ENSG00000205592	MUC19	2.56518	1e-05
ENSG00000105357	MYH14	3.10388	1e-05
ENSG00000002079	MYH16	2.07816	0.00086
ENSG00000109063	MYH3	2.10238	0
ENSG00000140795	MYLK3	2.85225	0.0002
ENSG00000041515	MYO16	2.03751	0.00033
ENSG00000141140	MYO19	2.0696	5e-05
ENSG00000135040	NAA35	2.49083	0
ENSG00000110583	NAA40	2.18451	0
ENSG00000136274	NACAD	2.08321	0.0085
ENSG00000141562	NARF	2.41876	0
ENSG00000135372	NAT10	2.0344	0
ENSG00000243477	NAT6	20.0545	0
ENSG00000104320	NBN	2.3654	0.00503
ENSG00000168614	NBPF9	2.01641	6e-05
ENSG00000123338	NCKAP1L	3.44302	0
ENSG00000124151	NCOA3	2.22284	0.00202
ENSG00000189043	NDUFA4	2.42153	0
ENSG00000147684	NDUFB9	2.58601	0
ENSG00000069869	NEDD4	2.33208	0
ENSG00000109674	NEIL3	2.08564	0.00383
ENSG00000176953	NFATC2IP	2.23732	0
ENSG00000244005	NFS1	2.05189	0.00762
ENSG00000086102	NFX1	2.42828	0
ENSG00000104361	NIPAL2	2.10375	0.00055
ENSG00000140853	NLRC5	2.00411	0.00187
ENSG00000091592	NLRP1	2.27343	0
ENSG00000022556	NLRP2	3.7241	0
ENSG00000167634	NLRP7	3.72795	0
ENSG00000143156	NME7	2.44992	0
ENSG00000119655	NPC2	2.06671	0
ENSG00000091129	NRCAM	2.85119	0.00103
ENSG00000021645	NRXN3	2.19176	0
ENSG00000169189	NSMCE1	2.27543	0
ENSG00000130305	NSUN5	2.42264	0.00077
ENSG00000178425	NT5DC1	3.35847	0
ENSG00000070081	NUCB2	2.35713	2e-05
ENSG00000183828	NUDT14	3.33331	0
ENSG00000143228	NUF2	2.76224	0
ENSG00000155561	NUP205	11.1195	0
ENSG00000102898	NUTF2	7.77149	0
ENSG00000185945	NXF2B	2.20823	0.00992
ENSG00000124006	OBSL1	2.12899	0
ENSG00000099330	OCEL1	2.74273	0
ENSG00000178814	OPLAH	4.84798	0
ENSG00000141447	OSBPL1A	2.16787	0
ENSG00000183378	OVCH2	2.08862	0.0004
ENSG00000155463	OXA1L	2.42857	0
ENSG00000007168	PAFAH1B1	2.03528	0.00027
ENSG00000100767	PAPLN	2.11189	0
ENSG00000173200	PARP15	2.60734	1e-05
ENSG00000102699	PARP4	5.6849	0
ENSG00000138496	PARP9	2.72328	0
ENSG00000123360	PDE1B	4.13904	0
ENSG00000114757	PEX5L	2.69796	0.00367
ENSG00000256713	PGA5	2.29767	0.00666
ENSG00000197121	PGAP1	2.16005	5e-05
ENSG00000142657	PGD	2.04037	0.00185
ENSG00000165434	PGM2L1	2.55081	0
ENSG00000197724	PHF2	3.45694	0
ENSG00000144824	PHLDB2	5.45501	0
ENSG00000040199	PHLPP2	2.04255	0.00748
ENSG00000131788	PIAS3	2.8172	1e-05
ENSG00000170927	PKHD1	2.22004	0.00011
ENSG00000067225	PKM	3.75941	0
ENSG00000105499	PLA2G4C	15.0543	0
ENSG00000138193	PLCE1	2.22208	0.00269
ENSG00000075651	PLD1	2.00584	0.00042
ENSG00000225190	PLEKHM1	2.16115	1e-05
ENSG00000152952	PLOD2	2.55592	0
ENSG00000161381	PLXDC1	2.49219	0.00033
ENSG00000130827	PLXNA3	2.49059	0
ENSG00000127957	PMS2P3	2.61429	0.00118
ENSG00000123965	PMS2P5	2.11267	0.00046
ENSG00000102978	POLR2C	2.24069	6e-05
ENSG00000105854	PON2	3.63683	7e-05
ENSG00000130810	PPAN	2.04456	0.00117
ENSG00000243207	PPAN-P2RY11	2.04456	0.00117
ENSG00000143847	PPFIA4	2.54407	0
ENSG00000111110	PPM1H	2.02391	0.00014
ENSG00000186298	PPP1CC	2.70713	0.00851
ENSG00000104881	PPP1R13L	2.6657	7e-05
ENSG00000156475	PPP2R2B	2.72793	0
ENSG00000085377	PREP	2.062	5e-05
ENSG00000185532	PRKG1	6.20652	0
ENSG00000172283	PRYP4	2.97814	0.00108
ENSG00000242221	PSG2	2.23113	0
ENSG00000124467	PSG8	2.02725	7e-05
ENSG00000087191	PSMC5	4.23731	0
ENSG00000125384	PTGER2	2.19239	0.00138
ENSG00000127947	PTPN12	2.04866	1e-05
ENSG00000179950	PUF60	2.96831	2e-05
ENSG00000143811	PYCR2	6.58605	0
ENSG00000163348	PYGO2	2.41372	0.00853
ENSG00000119943	PYROXD2	8.93194	0
ENSG00000167994	RAB3IL1	2.04152	0
ENSG00000144566	RAB5A	2.14175	0.00819
ENSG00000002016	RAD52	3.22937	0
ENSG00000151164	RAD9B	2.06406	0.00062
ENSG00000259144	RANBP20P	2.07807	0
ENSG00000031823	RANBP3	4.007	0
ENSG00000111344	RASAL1	2.26291	0
ENSG00000078328	RBFOX1	2.0944	1e-05
ENSG00000189056	RELN	4.00378	0
ENSG00000092871	RFFL	2.11247	0
ENSG00000187147	RNF220	2.08484	0.00635
ENSG00000047936	ROS1	2.26541	0
ENSG00000183638	RP1L1	2.69056	0
ENSG00000092200	RPGRIP1	2.59378	0.00061
ENSG00000105640	RPL18A	2.11224	0
ENSG00000163902	RPN1	2.79169	0.00236
ENSG00000160214	RRP1	2.04281	0
ENSG00000132026	RTBDN	2.01469	0.0041
ENSG00000115310	RTN4	2.12454	0.00299
ENSG00000197747	S100A10	2.01443	5e-05
ENSG00000143546	S100A8	2.00415	0
ENSG00000101347	SAMHD1	2.35207	0.00702
ENSG00000139697	SBNO1	3.97926	0
ENSG00000124935	SCGB1D2	3.02172	0
ENSG00000006747	SCIN	2.37002	0.00386
ENSG00000151466	SCLT1	3.09561	0.00028
ENSG00000180900	SCRIB	2.57351	8e-05
ENSG00000146555	SDK1	2.61156	0.001
ENSG00000069188	SDK2	2.13944	0.00018
ENSG00000100445	SDR39U1	2.00453	7e-05
ENSG00000075223	SEMA3C	2.92655	4e-05
ENSG00000120742	SERP1	2.14785	0.00103
ENSG00000197249	SERPINA1	2.26243	0
ENSG00000135919	SERPINE2	2.21658	9e-05
ENSG00000132386	SERPINF1	2.53024	0
ENSG00000183955	SETD8	4.02708	0
ENSG00000155542	SETD9	2.15521	0.00013
ENSG00000174938	SEZ6L2	2.12776	0.00085
ENSG00000168066	SF1	2.02021	4e-05
ENSG00000061936	SFSWAP	2.51568	0
ENSG00000167037	SGSM1	2.16923	0.0024
ENSG00000141258	SGSM2	2.14542	8e-05
ENSG00000087266	SH3BP2	2.02114	7e-05
ENSG00000130147	SH3BP4	2.95813	0.00423
ENSG00000039123	SKIV2L2	2.07652	0.00109
ENSG00000163950	SLBP	2.36686	0
ENSG00000155886	SLC24A2	2.03769	0.00436
ENSG00000115840	SLC25A12	2.79294	0.00335
ENSG00000075303	SLC25A40	2.02658	0.00312
ENSG00000140284	SLC27A2	2.10821	0.00046
ENSG00000109667	SLC2A9	2.47531	0
ENSG00000129353	SLC44A2	3.12063	0.0055
ENSG00000163866	SMIM12	2.08363	0.00725
ENSG00000136699	SMPD4	2.21982	2e-05
ENSG00000108854	SMURF2	3.43014	0
ENSG00000159210	SNF8	2.58816	0.00122
ENSG00000161981	SNRNP25	2.90726	0
ENSG00000101400	SNTA1	5.31412	0
ENSG00000100603	SNW1	2.20938	0.00197
ENSG00000120451	SNX19	2.07715	0
ENSG00000064652	SNX24	2.11994	0.00153
ENSG00000172803	SNX32	2.0433	4e-05
ENSG00000067066	SP100	2.34273	0.0018
ENSG00000061656	SPAG4	2.70295	0
ENSG00000198305	SPDYE8P	2.17954	0.00341
ENSG00000269404	SPIB	2.36781	0
ENSG00000138600	SPPL2A	4.499	0
ENSG00000151304	SRFBP1	2.03558	0.00057
ENSG00000163486	SRGAP2	3.14983	0
ENSG00000133226	SRRM1	2.98489	0
ENSG00000180879	SSR4	2.23421	0.00736
ENSG00000125046	SSUH2	3.96625	0
ENSG00000008513	ST3GAL1	6.85336	0
ENSG00000126091	ST3GAL3	4.74699	0.0005
ENSG00000104375	STK3	2.00287	8e-05
ENSG00000211455	STK38L	2.67794	0
ENSG00000196792	STRN3	2.62264	0
ENSG00000166263	STXBP4	3.48881	0
ENSG00000102362	SYTL4	2.19177	1e-05
ENSG00000120656	TAF12	2.05707	0.00092
ENSG00000115183	TANC1	2.07833	0.00528
ENSG00000146350	TBC1D32	2.0084	0.00351
ENSG00000185128	TBC1D3F	2.06237	0
ENSG00000177565	TBL1XR1	2.20675	0
ENSG00000242220	TCP10L	2.24218	0
ENSG00000167858	TEKT1	2.72519	0
ENSG00000140682	TGFB1I1	2.25665	9e-05
ENSG00000101342	TLDC2	3.33545	0
ENSG00000106829	TLE4	3.97286	0
ENSG00000171914	TLN2	2.18268	0.00038
ENSG00000239732	TLR9	2.69786	0
ENSG00000109066	TMEM104	2.07102	0.00881
ENSG00000179178	TMEM125	2.46983	2e-05
ENSG00000134851	TMEM165	2.63606	0.00335
ENSG00000189362	TMEM194B	2.23921	0
ENSG00000065600	TMEM206	2.56183	0.00125
ENSG00000149582	TMEM25	2.00149	3e-05
ENSG00000160183	TMPRSS3	2.25606	0
ENSG00000133687	TMTC1	2.39942	0.00071
ENSG00000173535	TNFRSF10C	2.64573	0
ENSG00000182095	TNRC18	6.91809	0
ENSG00000168477	TNXB	2.31893	0
ENSG00000171368	TPPP	2.80615	0
ENSG00000169902	TPST1	2.48005	0.00043
ENSG00000186854	TRABD2A	2.30573	0.00487
ENSG00000182606	TRAK1	2.01149	0.00781
ENSG00000168538	TRAPPC11	4.05942	0.00021
ENSG00000186439	TRDN	2.81733	0
ENSG00000095970	TREM2	3.32311	0.00026
ENSG00000122779	TRIM24	2.11605	4e-05
ENSG00000100106	TRIOBP	2.83946	0
ENSG00000092439	TRPM7	3.85549	0
ENSG00000187688	TRPV2	3.42879	0
ENSG00000168785	TSPAN5	4.53663	0
ENSG00000136295	TTYH3	3.68752	0
ENSG00000167552	TUBA1A	2.95836	0
ENSG00000239264	TXNDC5	2.24176	0.0044
ENSG00000143179	UCK2	2.70952	0.00366
ENSG00000151116	UEVLD	2.17371	0
ENSG00000111647	UHRF1BP1L	3.41801	0
ENSG00000198722	UNC13B	2.34106	0
ENSG00000140553	UNC45A	2.45464	0.00041
ENSG00000059145	UNKL	15.0543	0
ENSG00000005007	UPF1	2.15351	0.00155
ENSG00000135655	USP15	2.97604	0
ENSG00000115652	UXS1	4.93652	1e-05
ENSG00000173511	VEGFB	2.44314	0
ENSG00000147852	VLDLR	2.68364	6e-05
ENSG00000048707	VPS13D	2.11875	2e-05
ENSG00000160948	VPS28	2.2928	0
ENSG00000183066	WBP2NL	2.41282	1e-05
ENSG00000120008	WDR11	4.34458	0
ENSG00000157796	WDR19	2.07398	0.00035
ENSG00000065183	WDR3	2.8021	1e-05
ENSG00000243667	WDR92	2.13357	0.00635
ENSG00000060237	WNK1	3.68347	0
ENSG00000082898	XPO1	2.02213	0.00691
ENSG00000175893	ZDHHC21	2.12994	4e-05
ENSG00000148516	ZEB1	3.11755	0.00384
ENSG00000165061	ZMAT4	4.39998	0
ENSG00000015171	ZMYND11	2.14995	0.00285
ENSG00000186026	ZNF284	2.0515	0.00599
ENSG00000171467	ZNF318	3.76078	0
ENSG00000196378	ZNF34	2.33801	0.00458
ENSG00000188283	ZNF383	2.92417	0.00018
ENSG00000161642	ZNF385A	2.6614	0
ENSG00000148143	ZNF462	7.04512	0
ENSG00000167528	ZNF641	2.30791	0
ENSG00000128000	ZNF780B	2.24759	0
ENSG00000198040	ZNF84	2.31045	0
ENSG00000149506	ZP1	2.11861	2e-05

## Sheet: LNCAP_6_Down
Genes with significantly decreased intronic expression after 6 hours Sulforaphane treatment in LNCAP prostate cancer cells
GeneID	Gene symbol	Fold change	FDR
ENSG00000227628		0.39142	0.00017
ENSG00000232121		0.35037	0.00055
ENSG00000234138		0.24623	0.00079
ENSG00000244627		0.48272	0
ENSG00000251000		0.3595	0.00317
ENSG00000254920		0.23242	0.00044
ENSG00000271364		0.46938	0.00011
ENSG00000154175	ABI3BP	0.44939	2e-05
ENSG00000099204	ABLIM1	0.4623	0.00361
ENSG00000111058	ACSS3	0.40992	0.00128
ENSG00000184009	ACTG1	0.45838	0.00014
ENSG00000130402	ACTN4	0.47314	0.00012
ENSG00000140955	ADAD2	0.41406	0.0093
ENSG00000151651	ADAM8	0.42999	0.00886
ENSG00000121281	ADCY7	0.437	0.00615
ENSG00000165923	AGBL2	0.32607	0.00711
ENSG00000156709	AIFM1	0.42387	0.00021
ENSG00000154027	AK5	0.24213	0.00015
ENSG00000170017	ALCAM	0.48448	0.00418
ENSG00000132746	ALDH3B2	0.41701	0.00463
ENSG00000250794	ALG1L12P	0.49336	0.00121
ENSG00000120697	ALG5	0.25497	0.00516
ENSG00000159063	ALG8	0.38696	0.00102
ENSG00000116127	ALMS1	0.4841	0.00104
ENSG00000110200	ANAPC15	0.3036	0.00185
ENSG00000186481	ANKRD20A5P	0.49878	0.00928
ENSG00000107890	ANKRD26	0.49922	0.00108
ENSG00000101474	APMAP	0.40027	0.00106
ENSG00000239713	APOBEC3G	0.41862	0.00245
ENSG00000086159	AQP6	0.31865	0.0005
ENSG00000101246	ARFRP1	0.47906	0
ENSG00000107863	ARHGAP21	0.39143	0.00308
ENSG00000076928	ARHGEF1	0.33733	0.00351
ENSG00000169126	ARMC4	0.48263	0
ENSG00000137486	ARRB1	0.4154	1e-05
ENSG00000204147	ASAH2B	0.45174	0
ENSG00000065802	ASB1	0.38723	7e-05
ENSG00000126522	ASL	0.39107	0.00028
ENSG00000119778	ATAD2B	0.47486	1e-05
ENSG00000145782	ATG12	0.49796	7e-05
ENSG00000127249	ATP13A4	0.49636	0.00054
ENSG00000203865	ATP1A1OS	0.32964	0.00149
ENSG00000155097	ATP6V1C1	0.41955	0.00528
ENSG00000158321	AUTS2	0.38248	0.00017
ENSG00000135407	AVIL	0.47255	0.00887
ENSG00000009954	BAZ1B	0.4637	0
ENSG00000076108	BAZ2A	0.41561	1e-05
ENSG00000125124	BBS2	0.45051	6e-05
ENSG00000248098	BCKDHA	0.40384	0.00246
ENSG00000103507	BCKDK	0.35796	0.00833
ENSG00000015475	BID	0.46245	0.00074
ENSG00000176720	BOK	0.45364	0
ENSG00000162813	BPNT1	0.45995	0.00131
ENSG00000106009	BRAT1	0.39336	0.00248
ENSG00000174744	BRMS1	0.42441	2e-05
ENSG00000010671	BTK	0.3145	0.00303
ENSG00000149179	C11orf49	0.36578	0.00042
ENSG00000166246	C16orf71	0.46232	0.00641
ENSG00000160392	C19orf47	0.45018	3e-05
ENSG00000117616	C1orf63	0.3466	0.0007
ENSG00000198590	C3orf35	0.45694	0
ENSG00000244731	C4A	0.45061	0.00474
ENSG00000186493	C5orf38	0.4027	2e-05
ENSG00000161010	C5orf45	0.44133	0.00533
ENSG00000174990	CA5A	0.43573	0.00823
ENSG00000149679	CABLES2	0.27035	0.00115
ENSG00000171735	CAMTA1	0.24701	0.00442
ENSG00000042493	CAPG	0.34348	0.00178
ENSG00000141527	CARD14	0.36363	0.0037
ENSG00000108349	CASC3	0.09888	0.00258
ENSG00000118729	CASQ2	0.4924	0.00581
ENSG00000188649	CC2D2B	0.38999	1e-05
ENSG00000198003	CCDC151	0.37011	2e-05
ENSG00000161609	CCDC155	0.49673	0.00053
ENSG00000163749	CCDC158	0.45217	0
ENSG00000165325	CCDC67	0.4735	0.00576
ENSG00000204536	CCHCR1	0.49105	0
ENSG00000079335	CDC14A	0.34366	0.00101
ENSG00000130177	CDC16	0.45011	0
ENSG00000134690	CDCA8	0.45558	0.00486
ENSG00000110274	CEP164	0.37508	0.00462
ENSG00000124177	CHD6	0.45619	0.00184
ENSG00000100888	CHD8	0.45536	0.00038
ENSG00000133063	CHIT1	0.34038	0
ENSG00000110721	CHKA	0.47976	0.00938
ENSG00000127586	CHTF18	0.33348	0.0001
ENSG00000132361	CLUH	0.43343	0
ENSG00000143786	CNIH3	0.41583	0.00642
ENSG00000103051	COG4	0.45036	0.00022
ENSG00000169436	COL22A1	0.34828	0.00733
ENSG00000169031	COL4A3	0.3843	0.0097
ENSG00000130635	COL5A1	0.47489	0.00014
ENSG00000171812	COL8A2	0.48741	0.00031
ENSG00000150938	CRIM1	0.49022	0
ENSG00000103316	CRYM	0.41271	0.00126
ENSG00000121904	CSMD2	0.25665	0
ENSG00000104218	CSPP1	0.46662	0.00338
ENSG00000169862	CTNND2	0.49495	0.00016
ENSG00000171793	CTPS1	0.2083	0.00011
ENSG00000117984	CTSD	0.42368	0.00108
ENSG00000196188	CTSE	0.41149	5e-05
ENSG00000112659	CUL9	0.47451	0
ENSG00000257923	CUX1	0.47676	7e-05
ENSG00000163734	CXCL3	0.02927	0.001
ENSG00000163735	CXCL5	0.01358	0.00635
ENSG00000167740	CYB5D2	0.39112	0.00107
ENSG00000019186	CYP24A1	0.38072	2e-05
ENSG00000137992	DBT	0.3436	0.00186
ENSG00000100897	DCAF11	0.48834	0.00191
ENSG00000170390	DCLK2	0.42115	0
ENSG00000188215	DCUN1D3	0.46008	0.00684
ENSG00000167986	DDB1	0.479	0
ENSG00000107201	DDX58	0.45713	0.00069
ENSG00000137628	DDX60	0.23589	0.00366
ENSG00000177030	DEAF1	0.43383	0.00027
ENSG00000102780	DGKH	0.46634	0.00354
ENSG00000157379	DHRS1	0.30393	1e-05
ENSG00000108272	DHRS11	0.493	0.00876
ENSG00000174953	DHX36	0.43861	6e-05
ENSG00000140829	DHX38	0.45659	0
ENSG00000151240	DIP2C	0.4035	1e-05
ENSG00000119661	DNAL1	0.28696	0.0069
ENSG00000142002	DPP9	0.48436	0.00222
ENSG00000162961	DPY30	0.48841	0.0071
ENSG00000096696	DSP	0.48965	0.00689
ENSG00000187240	DYNC2H1	0.3989	0
ENSG00000088881	EBF4	0.4974	0.00025
ENSG00000101210	EEF1A2	0.47171	0.00604
ENSG00000175390	EIF3F	0.35018	0.00413
ENSG00000100129	EIF3L	0.4206	0
ENSG00000120690	ELF1	0.4519	3e-05
ENSG00000115459	ELMOD3	0.32506	0.00183
ENSG00000163832	ELP6	0.40136	0
ENSG00000165521	EML5	0.33408	0.00348
ENSG00000154380	ENAH	0.33101	0.00044
ENSG00000111674	ENO2	0.40412	0
ENSG00000120658	ENOX1	0.452	0
ENSG00000241278	ENPP7P4	0.49878	0.00022
ENSG00000115109	EPB41L5	0.30976	0.00016
ENSG00000120616	EPC1	0.37321	0.00438
ENSG00000152223	EPG5	0.45713	0.00187
ENSG00000183317	EPHA10	0.40861	0
ENSG00000080224	EPHA6	0.38433	0
ENSG00000120915	EPHX2	0.38591	0.00456
ENSG00000141736	ERBB2	0.48878	0.00051
ENSG00000178568	ERBB4	0.33818	0
ENSG00000103067	ESRP2	0.49089	0
ENSG00000175832	ETV4	0.40905	0.00231
ENSG00000164220	F2RL2	0.43949	0.00863
ENSG00000215187	FAM166B	0.47418	0.00821
ENSG00000157870	FAM213B	0.46695	0.00183
ENSG00000099290	FAM21A	0.42846	0.00027
ENSG00000225828	FAM229A	0.48849	0.00453
ENSG00000042062	FAM65C	0.18357	0.00236
ENSG00000144554	FANCD2	0.4918	0.00961
ENSG00000169710	FASN	0.42408	0
ENSG00000147378	FATE1	0.30652	0.00224
ENSG00000151422	FER	0.43739	0.00486
ENSG00000188352	FOCAD	0.43795	0.00383
ENSG00000157353	FUK	0.38968	0
ENSG00000033170	FUT8	0.45548	0.00042
ENSG00000171298	GAA	0.45025	0.00464
ENSG00000100626	GALNT16	0.42612	0.0034
ENSG00000109586	GALNT7	0.44672	0.00187
ENSG00000165219	GAPVD1	0.46928	0.00364
ENSG00000141013	GAS8	0.48169	0
ENSG00000057608	GDI2	0.24047	0.00993
ENSG00000115486	GGCX	0.45372	0
ENSG00000122694	GLIPR2	0.4074	0.00656
ENSG00000162419	GMEB1	0.20735	4e-05
ENSG00000092978	GPATCH2	0.23282	7e-05
ENSG00000178623	GPR35	0.31545	0.00086
ENSG00000115290	GRB14	0.49991	0.00532
ENSG00000141738	GRB7	0.45459	0.00874
ENSG00000196208	GREB1	0.46968	0.00404
ENSG00000158055	GRHL3	0.44134	0.00915
ENSG00000198055	GRK6	0.48362	0.00117
ENSG00000198822	GRM3	0.45357	0
ENSG00000170899	GSTA4	0.47013	0.00804
ENSG00000111358	GTF2H3	0.43571	0.00834
ENSG00000122034	GTF3A	0.3634	0.00185
ENSG00000169919	GUSB	0.42204	0.00156
ENSG00000173805	HAP1	0.40573	8e-05
ENSG00000206149	HERC2P9	0.40292	0.00251
ENSG00000148634	HERC4	0.46876	0.00013
ENSG00000143341	HMCN1	0.44807	0.00207
ENSG00000198830	HMGN2	0.35395	0.00034
ENSG00000130528	HRC	0.26476	0.00566
ENSG00000122254	HS3ST2	0.48165	5e-05
ENSG00000248159	HSPA8P11	0.46762	0.0095
ENSG00000086758	HUWE1	0.13721	2e-05
ENSG00000105371	ICAM4	0.40125	7e-05
ENSG00000100360	IFT27	0.49702	0.00275
ENSG00000114446	IFT57	0.45801	2e-05
ENSG00000149262	INTS4	0.31691	0.00012
ENSG00000232270	INTS4L2	0.29424	0.00787
ENSG00000117408	IPO13	0.45771	0.00429
ENSG00000078747	ITCH	0.46379	0.00096
ENSG00000129636	ITFG1	0.49394	0.0056
ENSG00000167930	ITFG3	0.49092	0.00075
ENSG00000099840	IZUMO4	0.4011	0.0014
ENSG00000077684	JADE1	0.40369	0.00824
ENSG00000008083	JARID2	0.43839	0.00552
ENSG00000160145	KALRN	0.30509	6e-05
ENSG00000168418	KCNG4	0.41847	0.00258
ENSG00000080709	KCNN2	0.34227	0
ENSG00000131773	KHDRBS3	0.48195	0
ENSG00000007202	KIAA0100	0.3208	0.00935
ENSG00000166783	KIAA0430	0.47072	0.00376
ENSG00000198920	KIAA0753	0.49385	0.00175
ENSG00000164659	KIAA1324L	0.45467	0
ENSG00000090889	KIF4A	0.45438	1e-05
ENSG00000146021	KLHL3	0.40281	1e-05
ENSG00000186231	KLHL32	0.45927	0
ENSG00000167755	KLK6	0.2754	0.0007
ENSG00000108424	KPNB1	0.38109	0.00494
ENSG00000171360	KRT38	0.47588	0.0001
ENSG00000130702	LAMA5	0.3103	0.00015
ENSG00000133706	LARS	0.47923	0.00249
ENSG00000001497	LAS1L	0.42439	1e-05
ENSG00000161904	LEMD2	0.47282	0
ENSG00000141696	LEPREL4	0.49281	0.00275
ENSG00000139636	LMBR1L	0.45364	0
ENSG00000139517	LNX2	0.32296	0.00064
ENSG00000170500	LONRF2	0.23974	1e-05
ENSG00000213071	LPAL2	0.44678	0.00532
ENSG00000126243	LRFN3	0.43438	0
ENSG00000165379	LRFN5	0.34351	0.00122
ENSG00000123384	LRP1	0.49661	0.00021
ENSG00000238083	LRRC37A2	0.28162	0.00243
ENSG00000171017	LRRC8E	0.2914	0.00228
ENSG00000011009	LYPLA2	0.30658	0.0008
ENSG00000143669	LYST	0.21939	0
ENSG00000112893	MAN2A1	0.26455	0.00042
ENSG00000168067	MAP4K2	0.49336	0.00056
ENSG00000204406	MBD5	0.43938	0.00029
ENSG00000101977	MCF2	0.49305	0
ENSG00000160294	MCM3AP	0.49564	0
ENSG00000157890	MEGF11	0.24106	0.00572
ENSG00000037897	METTL1	0.41628	0.00058
ENSG00000164073	MFSD8	0.49012	4e-05
ENSG00000135953	MFSD9	0.47069	0.00344
ENSG00000074416	MGLL	0.48305	0
ENSG00000133816	MICAL2	0.44196	0.00267
ENSG00000243156	MICAL3	0.40571	0.00033
ENSG00000187098	MITF	0.31649	0
ENSG00000186260	MKL2	0.47665	0.00782
ENSG00000103152	MPG	0.37231	0
ENSG00000051825	MPHOSPH9	0.43908	9e-05
ENSG00000131368	MRPS25	0.49913	0
ENSG00000103248	MTHFSD	0.32824	0.00106
ENSG00000085760	MTIF2	0.47717	0.00429
ENSG00000125414	MYH2	0.43087	0.00795
ENSG00000100345	MYH9	0.43555	0.00052
ENSG00000177791	MYOZ1	0.34917	0.00422
ENSG00000141562	NARF	0.46218	0.00765
ENSG00000172915	NBEA	0.47037	0.00191
ENSG00000213672	NCKIPSD	0.42747	0
ENSG00000183091	NEB	0.46177	0
ENSG00000066248	NGEF	0.31157	0.00249
ENSG00000101004	NINL	0.46512	0.00671
ENSG00000167207	NOD2	0.47123	0
ENSG00000148400	NOTCH1	0.49164	0
ENSG00000134250	NOTCH2	0.47731	0.00687
ENSG00000144061	NPHP1	0.44417	0
ENSG00000025434	NR1H3	0.42293	0
ENSG00000185013	NT5C1B	0.45557	0.00376
ENSG00000250741	NT5C1B-RDH14	0.45557	0.00376
ENSG00000132182	NUP210	0.46376	0
ENSG00000108559	NUP88	0.48636	0.005
ENSG00000115947	ORC4	0.46476	3e-05
ENSG00000145623	OSMR	0.31928	0.00211
ENSG00000169918	OTUD7A	0.42431	0
ENSG00000170248	PDCD6IP	0.37787	0.00264
ENSG00000178104	PDE4DIP	0.41959	0.00359
ENSG00000185527	PDE6G	0.40815	0
ENSG00000100311	PDGFB	0.28276	0.00028
ENSG00000164951	PDP1	0.40055	0.0014
ENSG00000114757	PEX5L	0.44018	0.00372
ENSG00000204220	PFDN6	0.47223	0
ENSG00000185220	PGBD2	0.49081	0.00181
ENSG00000153823	PID1	0.34602	0.00453
ENSG00000007541	PIGQ	0.39305	0.00013
ENSG00000205038	PKHD1L1	0.44858	0.00104
ENSG00000057294	PKP2	0.4464	2e-05
ENSG00000118495	PLAGL1	0.47308	0.00044
ENSG00000021300	PLEKHB1	0.43785	0.00162
ENSG00000214456	PLIN5	0.48668	0.00225
ENSG00000152952	PLOD2	0.36306	0.00179
ENSG00000140464	PML	0.45566	0.00041
ENSG00000123965	PMS2P5	0.49158	0.0058
ENSG00000051341	POLQ	0.46804	0.0057
ENSG00000186184	POLR1D	0.31946	0.00087
ENSG00000121851	POLR3GL	0.45655	0.00846
ENSG00000198062	POTEH	0.36903	0
ENSG00000131626	PPFIA1	0.41806	0.00303
ENSG00000100023	PPIL2	0.49068	7e-05
ENSG00000066027	PPP2R5A	0.4237	0.00096
ENSG00000011485	PPP5C	0.45865	0
ENSG00000110075	PPP6R3	0.48395	0
ENSG00000138738	PRDM5	0.37747	0.00894
ENSG00000164306	PRIMPOL	0.4987	0
ENSG00000171132	PRKCE	0.38308	0.00117
ENSG00000253729	PRKDC	0.40609	0.00018
ENSG00000117360	PRPF3	0.48532	0.0003
ENSG00000087191	PSMC5	0.38656	0.0054
ENSG00000140368	PSTPIP1	0.39696	3e-05
ENSG00000152229	PSTPIP2	0.35689	0
ENSG00000132300	PTCD3	0.22364	0.00028
ENSG00000169398	PTK2	0.46255	0.0017
ENSG00000088179	PTPN4	0.48229	0.00227
ENSG00000149177	PTPRJ	0.43108	0
ENSG00000177192	PUS1	0.46668	1e-05
ENSG00000048991	R3HDM1	0.2269	0
ENSG00000127328	RAB3IP	0.45103	0
ENSG00000108774	RAB5C	0.49257	0.00131
ENSG00000011454	RABGAP1	0.44086	0
ENSG00000196642	RABL6	0.13364	0.00145
ENSG00000172613	RAD9A	0.38776	0.00634
ENSG00000185989	RASA3	0.41965	2e-05
ENSG00000103479	RBL2	0.45387	8e-05
ENSG00000214022	REPIN1	0.46883	0.00018
ENSG00000080345	RIF1	0.35648	0
ENSG00000134318	ROCK2	0.42682	0.00918
ENSG00000103932	RPAP1	0.44114	0.00046
ENSG00000197713	RPE	0.30671	9e-05
ENSG00000100316	RPL3	0.3796	0.00051
ENSG00000229455	RPS10P18	0.41315	0.00699
ENSG00000182774	RPS17L	0.47377	0
ENSG00000117676	RPS6KA1	0.4556	0.00052
ENSG00000071242	RPS6KA2	0.48615	0.00091
ENSG00000052749	RRP12	0.48333	0
ENSG00000176783	RUFY1	0.48963	0.00041
ENSG00000175792	RUVBL1	0.42736	0.00733
ENSG00000198626	RYR2	0.31878	9e-05
ENSG00000203943	SAMD13	0.48785	0.00597
ENSG00000085365	SCAMP1	0.39949	1e-05
ENSG00000073060	SCARB1	0.29754	0.00024
ENSG00000188686	SCXA	0.47665	0.00793
ENSG00000125775	SDCBP2	0.44898	0
ENSG00000185485	SDHAP1	0.4185	0.00159
ENSG00000100445	SDR39U1	0.49199	1e-05
ENSG00000085415	SEH1L	0.45702	0.00744
ENSG00000112701	SENP6	0.43797	0
ENSG00000183569	SERHL2	0.48275	4e-05
ENSG00000197555	SIPA1L1	0.47138	9e-05
ENSG00000118596	SLC16A7	0.35039	0.00873
ENSG00000181045	SLC26A11	0.4952	0.00273
ENSG00000152683	SLC30A6	0.40995	0
ENSG00000177058	SLC38A9	0.4406	0.002
ENSG00000137776	SLTM	0.43887	0
ENSG00000120693	SMAD9	0.41458	0.00683
ENSG00000163104	SMARCAD1	0.37744	0.00033
ENSG00000157106	SMG1	0.48584	0.00022
ENSG00000184209	SNRNP35	0.46173	0.00077
ENSG00000169371	SNUPN	0.33084	0.00657
ENSG00000120451	SNX19	0.46481	2e-05
ENSG00000158482	SNX29P1	0.37644	0.00174
ENSG00000174226	SNX31	0.19265	0
ENSG00000095637	SORBS1	0.44305	0.00089
ENSG00000154556	SORBS2	0.48695	0.00093
ENSG00000006282	SPATA20	0.46314	0.00442
ENSG00000198305	SPDYE8P	0.4247	0.00406
ENSG00000153820	SPHKAP	0.41233	9e-05
ENSG00000144228	SPOPL	0.4726	0.00504
ENSG00000197694	SPTAN1	0.32081	0.00064
ENSG00000137877	SPTBN5	0.42142	0
ENSG00000167978	SRRM2	0.45914	3e-05
ENSG00000197558	SSPO	0.45915	0.00553
ENSG00000149418	ST14	0.41557	4e-05
ENSG00000101638	ST8SIA5	0.40791	0
ENSG00000100321	SYNGR1	0.23449	0
ENSG00000170743	SYT9	0.3942	7e-05
ENSG00000143498	TAF1A	0.45065	0
ENSG00000160551	TAOK1	0.42849	0.00016
ENSG00000135090	TAOK3	0.46575	0.0008
ENSG00000121749	TBC1D15	0.43715	0.0051
ENSG00000095383	TBC1D2	0.44981	0.00422
ENSG00000125875	TBC1D20	0.47128	0.00133
ENSG00000177565	TBL1XR1	0.44569	2e-05
ENSG00000059377	TBXAS1	0.49158	0.00469
ENSG00000136478	TEX2	0.49809	0.00747
ENSG00000112561	TFEB	0.42176	0.00939
ENSG00000126953	TIMM8A	0.47769	0.0013
ENSG00000241697	TMEFF1	0.43575	0
ENSG00000188735	TMEM120B	0.39146	0
ENSG00000075568	TMEM131	0.42713	0
ENSG00000205269	TMEM170B	0.42618	4e-05
ENSG00000187838	TMEM256-PLSCR3	0.43006	0.00016
ENSG00000130204	TOMM40	0.20854	0.00038
ENSG00000131747	TOP2A	0.48395	0.00052
ENSG00000103460	TOX3	0.46247	0.00563
ENSG00000143549	TPM3	0.13053	0.00689
ENSG00000108395	TRIM37	0.40671	0
ENSG00000156298	TSPAN7	0.38886	0.00363
ENSG00000198677	TTC37	0.40698	0.00657
ENSG00000139865	TTC6	0.34583	0.0001
ENSG00000162623	TYW3	0.39358	0.00482
ENSG00000151461	UPF2	0.45883	0.00041
ENSG00000162607	USP1	0.37525	0.00171
ENSG00000135913	USP37	0.43039	0.00264
ENSG00000168883	USP39	0.29899	0.0033
ENSG00000090686	USP48	0.40114	0.00099
ENSG00000160293	VAV2	0.45376	0.00911
ENSG00000111424	VDR	0.46832	0.00681
ENSG00000028203	VEZT	0.48168	0.00252
ENSG00000128564	VGF	0.32613	0.00775
ENSG00000028116	VRK2	0.33258	0.00482
ENSG00000132970	WASF3	0.45192	0.00143
ENSG00000120688	WBP4	0.38456	0.00019
ENSG00000166596	WDR16	0.34954	0.00301
ENSG00000227057	WDR46	0.4321	0
ENSG00000178252	WDR6	0.30048	0.00379
ENSG00000196632	WNK3	0.29767	0.00864
ENSG00000158545	ZC3H18	0.4531	0.0057
ENSG00000156599	ZDHHC5	0.48064	0
ENSG00000131381	ZFYVE20	0.4413	0
ENSG00000155256	ZFYVE27	0.43875	0.00606
ENSG00000159733	ZFYVE28	0.46721	0
ENSG00000123870	ZNF137P	0.27416	0
ENSG00000188629	ZNF177	0.46811	0
ENSG00000196793	ZNF239	0.37734	0.00122
ENSG00000088876	ZNF343	0.45842	0.00026
ENSG00000118156	ZNF541	0.25718	0.00065
ENSG00000270011	ZNF559-ZNF177	0.46811	0
ENSG00000189190	ZNF600	0.49702	0
ENSG00000169955	ZNF747	0.42197	0.00122
ENSG00000121903	ZSCAN20	0.32011	0.00067

## Sheet: LNCAP_24_UP
Genes with significantly increased intronic expression after 24 hours Sulforaphane treatment in LNCAP prostate cancer cells
GeneID	Gene symbol	Fold change	FDR
ENSG00000143674		2.48061	0
ENSG00000187988		2.97607	0.00501
ENSG00000227827		4.49219	0
ENSG00000235486		2.84326	1e-05
ENSG00000235505		2.11502	0
ENSG00000235583		2.77588	0.00121
ENSG00000255594		2.53361	0.00245
ENSG00000259472		2.3372	0.0023
ENSG00000260413		2.38468	0
ENSG00000261303		2.29138	0.00595
ENSG00000266365		3.74801	0
ENSG00000166535	A2ML1	2.64732	0.00345
ENSG00000250420	AACSP1	2.17194	0
ENSG00000109576	AADAT	2.50634	0
ENSG00000115977	AAK1	2.19224	0.00093
ENSG00000154265	ABCA5	2.12119	0.00095
ENSG00000072778	ACADVL	4.03225	0
ENSG00000131473	ACLY	2.88901	0
ENSG00000155893	ACPL2	3.16682	0
ENSG00000005187	ACSM3	6.6591	3e-05
ENSG00000072110	ACTN1	2.13241	0
ENSG00000118492	ADGB	2.07028	0.00053
ENSG00000104964	AES	3.71596	0.00036
ENSG00000164252	AGGF1	2.72031	0.00012
ENSG00000146416	AIG1	3.43424	0
ENSG00000112294	ALDH5A1	2.2789	0
ENSG00000198796	ALPK2	2.09031	0.0002
ENSG00000162551	ALPL	2.30743	0.00717
ENSG00000237763	AMY1A	2.28347	0
ENSG00000153107	ANAPC1	2.31481	0
ENSG00000151150	ANK3	2.12288	0
ENSG00000153930	ANKFN1	6.47796	0
ENSG00000187984	ANKRD19P	3.28634	0
ENSG00000229089	ANKRD20A8P	2.30816	0
ENSG00000196912	ANKRD36B	4.2207	0
ENSG00000174501	ANKRD36C	2.80791	0.0001
ENSG00000183831	ANKRD45	2.11475	0.00369
ENSG00000139645	ANKRD52	2.29298	0.00599
ENSG00000100124	ANKRD54	2.23116	0.00018
ENSG00000185046	ANKS1B	4.95652	0
ENSG00000168096	ANKS3	3.15903	0.00833
ENSG00000163297	ANTXR2	2.69268	0
ENSG00000086159	AQP6	2.56134	0.00216
ENSG00000186635	ARAP1	2.27435	0.00038
ENSG00000134909	ARHGAP32	2.11229	0.00029
ENSG00000076928	ARHGEF1	2.24766	0.00164
ENSG00000117713	ARID1A	2.17849	0.00352
ENSG00000166233	ARIH1	2.45782	0
ENSG00000170540	ARL6IP1	3.61223	0
ENSG00000143862	ARL8A	2.15213	0.00011
ENSG00000137486	ARRB1	3.19692	6e-05
ENSG00000183475	ASB7	4.99322	0
ENSG00000110881	ASIC1	2.18094	5e-05
ENSG00000174939	ASPHD1	2.11434	0
ENSG00000141431	ASXL3	2.00198	0
ENSG00000110046	ATG2A	5.16863	0
ENSG00000184743	ATL3	3.24254	0
ENSG00000105675	ATP4A	3.3165	0
ENSG00000071553	ATP6AP1	2.98555	0
ENSG00000179766	ATP8B5P	3.12144	0.0001
ENSG00000140320	BAHD1	3.33945	0
ENSG00000105327	BBC3	2.16771	0.00018
ENSG00000174483	BBS1	3.40589	0.00731
ENSG00000137875	BCL2L10	2.40908	1e-05
ENSG00000145734	BDP1	9.54056	0
ENSG00000122870	BICC1	2.89771	0.00622
ENSG00000136573	BLK	2.36341	0.00104
ENSG00000107779	BMPR1A	2.22397	0.00022
ENSG00000158019	BRE	2.92851	0
ENSG00000186470	BTN3A2	8.54457	0
ENSG00000120029	C10orf76	2.10176	0.00904
ENSG00000174456	C12orf76	2.02003	0
ENSG00000188511	C22orf34	2.67097	0
ENSG00000168014	C2CD3	2.64712	0
ENSG00000239605	C2orf61	2.36077	0
ENSG00000164074	C4orf29	3.36221	0.00108
ENSG00000106804	C5	3.40772	0
ENSG00000134508	CABLES1	2.10381	0.0025
ENSG00000141837	CACNA1A	4.41995	0
ENSG00000130940	CASZ1	2.1721	1e-05
ENSG00000100211	CBY1	2.00269	0.00831
ENSG00000158941	CCAR2	2.22289	0.00719
ENSG00000159588	CCDC17	2.06733	0.00264
ENSG00000168071	CCDC88B	5.90739	0
ENSG00000100814	CCNB1IP1	3.33879	0.00736
ENSG00000162063	CCNF	2.52635	0.00015
ENSG00000177455	CD19	3.67099	0
ENSG00000093009	CDC45	2.1649	0
ENSG00000099834	CDHR5	4.96334	0
ENSG00000237823	CDY19P	2.09233	0
ENSG00000170835	CEL	2.17564	0.00102
ENSG00000215704	CELA2B	3.31864	0
ENSG00000138778	CENPE	2.04031	0.00142
ENSG00000103995	CEP152	3.11888	4e-05
ENSG00000135837	CEP350	3.69458	0
ENSG00000258890	CEP95	2.50461	0
ENSG00000167123	CERCAM	3.34294	0.00215
ENSG00000163320	CGGBP1	2.44235	0.0001
ENSG00000072609	CHFR	2.61686	0
ENSG00000100288	CHKB	4.67291	7e-05
ENSG00000254413	CHKB-CPT1B	4.67291	7e-05
ENSG00000135702	CHST5	3.20808	0
ENSG00000157335	CLEC18C	2.22796	0.00014
ENSG00000150656	CNDP1	2.24977	6e-05
ENSG00000148842	CNNM2	2.20933	0.00213
ENSG00000125107	CNOT1	2.3309	0
ENSG00000111596	CNOT2	2.21793	0.00043
ENSG00000149972	CNTN5	4.76992	0
ENSG00000119397	CNTRL	4.36006	0
ENSG00000065618	COL17A1	2.93671	0.00376
ENSG00000169436	COL22A1	2.26137	0.00786
ENSG00000171502	COL24A1	2.3367	0
ENSG00000215018	COL28A1	3.05318	0.00244
ENSG00000187498	COL4A1	2.1292	0
ENSG00000169031	COL4A3	2.31702	3e-05
ENSG00000130635	COL5A1	2.23122	0
ENSG00000148444	COMMD3	11.6801	0
ENSG00000165644	COMTD1	2.46668	0.00144
ENSG00000088682	COQ9	2.0504	8e-05
ENSG00000113851	CRBN	2.07506	0
ENSG00000241258	CRCP	4.84556	0
ENSG00000005469	CROT	2.21529	0
ENSG00000121904	CSMD2	2.1638	0.00115
ENSG00000164796	CSMD3	2.54054	0
ENSG00000234124	CSN1S2AP	2.00071	0.00258
ENSG00000183678	CTAG1A	2.01178	0.00096
ENSG00000044115	CTNNA1	2.24493	0.00075
ENSG00000174177	CTU2	2.02415	0.00968
ENSG00000108094	CUL2	2.51254	0
ENSG00000139842	CUL4A	2.6473	0
ENSG00000148795	CYP17A1	2.18546	0.00167
ENSG00000021461	CYP3A43	2.43797	0
ENSG00000163354	DCST2	2.93	0
ENSG00000129187	DCTD	2.19365	0.00076
ENSG00000204843	DCTN1	4.04119	0
ENSG00000242612	DECR2	2.98657	0
ENSG00000206034	DEFB109P1B	2.8171	0
ENSG00000174485	DENND4A	4.87831	0
ENSG00000101452	DHX35	3.72259	0.00366
ENSG00000140829	DHX38	4.0037	0
ENSG00000150672	DLG2	2.34709	0.00188
ENSG00000187775	DNAH17	3.05362	0.00265
ENSG00000124721	DNAH8	2.90451	0
ENSG00000105821	DNAJC2	3.76416	0
ENSG00000106976	DNM1	4.74591	0
ENSG00000147443	DOK2	2.56937	0.00102
ENSG00000162961	DPY30	4.0496	0
ENSG00000136048	DRAM1	4.55786	0
ENSG00000163840	DTX3L	2.82922	0
ENSG00000140254	DUOXA1	8.19979	0
ENSG00000164330	EBF1	2.1006	0
ENSG00000034239	EFCAB1	2.70484	0
ENSG00000205609	EIF3CL	2.30143	0
ENSG00000134014	ELP3	2.47799	0
ENSG00000197586	ENTPD6	2.08553	0.00551
ENSG00000183317	EPHA10	2.38446	7e-05
ENSG00000120915	EPHX2	2.41239	0.00044
ENSG00000151491	EPS8	2.09209	0
ENSG00000104626	ERI1	2.20092	0.00013
ENSG00000104413	ESRP1	2.62776	0
ENSG00000187609	EXD3	2.00949	1e-05
ENSG00000180104	EXOC3	2.35979	0.00034
ENSG00000123737	EXOSC9	2.11808	0.0006
ENSG00000188107	EYS	2.5612	0
ENSG00000158234	FAIM	2.19784	0.00354
ENSG00000071859	FAM50A	3.26946	0
ENSG00000128923	FAM63B	2.2103	0.0011
ENSG00000158169	FANCC	3.21323	0
ENSG00000164896	FASTK	2.91266	0.0094
ENSG00000112787	FBRSL1	2.04145	0
ENSG00000156509	FBXO43	2.13577	8e-05
ENSG00000249715	FER1L5	2.03635	0.00038
ENSG00000213066	FGFR1OP	2.02773	0
ENSG00000160097	FNDC5	2.40649	0
ENSG00000170802	FOXN2	2.8841	0
ENSG00000138759	FRAS1	2.9718	0.00245
ENSG00000171877	FRMD5	9.26672	0
ENSG00000108592	FTSJ3	4.27368	0
ENSG00000171298	GAA	3.33871	0.00011
ENSG00000203879	GDI1	2.23848	1e-05
ENSG00000163521	GLB1L	2.56536	0.00023
ENSG00000106415	GLCCI1	2.94201	0
ENSG00000182327	GLTPD2	2.03471	0.00396
ENSG00000114450	GNB4	2.72118	0
ENSG00000069966	GNB5	2.39045	7e-05
ENSG00000186469	GNG2	6.11756	0
ENSG00000168243	GNG4	2.20607	0.00016
ENSG00000111670	GNPTAB	5.23935	0
ENSG00000172297	GOLGA2P3Y	2.44163	0
ENSG00000090615	GOLGA3	2.69452	0
ENSG00000159289	GOLGA6A	2.30173	0.00051
ENSG00000183098	GPC6	2.85556	0.00328
ENSG00000112293	GPLD1	2.58496	0
ENSG00000153292	GPR110	2.1543	0
ENSG00000069122	GPR116	2.07128	0.00446
ENSG00000151025	GPR158	2.93694	0.00437
ENSG00000167191	GPRC5B	4.18231	0
ENSG00000176884	GRIN1	2.24713	0
ENSG00000161509	GRIN2C	2.21864	0.00015
ENSG00000077235	GTF3C1	2.11358	0.00013
ENSG00000234770	GULOP	2.62264	0
ENSG00000085382	HACE1	2.57056	0.00172
ENSG00000121764	HCRTR1	2.18407	0.00519
ENSG00000002746	HECW1	2.03399	0.00327
ENSG00000010704	HFE	2.43547	0
ENSG00000204642	HLA-F	2.14567	2e-05
ENSG00000205581	HMGN1	2.63755	0.00057
ENSG00000105323	HNRNPUL1	2.24997	0.00679
ENSG00000168172	HOOK3	5.49042	0
ENSG00000108511	HOXB6	2.75772	4e-05
ENSG00000121905	HPCA	2.43631	0.00171
ENSG00000107521	HPS1	3.61268	0
ENSG00000224169	HSFY6P	2.23793	0
ENSG00000165868	HSPA12A	2.50548	0
ENSG00000178922	HYI	2.8315	0
ENSG00000115267	IFIH1	3.92214	0
ENSG00000136231	IGF2BP3	9.6221	0
ENSG00000168811	IL12A	2.31472	0.00281
ENSG00000081985	IL12RB2	2.37031	0
ENSG00000162594	IL23R	2.38331	0
ENSG00000132849	INADL	2.10922	4e-05
ENSG00000149503	INCENP	5.84439	0
ENSG00000005961	ITGA2B	6.81736	0
ENSG00000161638	ITGA5	5.88493	0
ENSG00000113263	ITK	2.34554	0
ENSG00000205726	ITSN1	2.2421	0
ENSG00000128928	IVD	2.99745	0
ENSG00000160145	KALRN	2.25047	0
ENSG00000173338	KCNK7	2.04068	0.00891
ENSG00000110906	KCTD10	2.01991	1e-05
ENSG00000180332	KCTD4	2.66521	0.00199
ENSG00000004487	KDM1A	2.20685	0
ENSG00000007202	KIAA0100	2.75983	4e-05
ENSG00000137261	KIAA0319	2.65208	0
ENSG00000138688	KIAA1109	2.97249	0.00154
ENSG00000197892	KIF13B	3.93052	0
ENSG00000163808	KIF15	2.64677	0
ENSG00000054523	KIF1B	2.5372	0
ENSG00000138182	KIF20B	2.02642	0.00015
ENSG00000167702	KIFC2	3.7746	0
ENSG00000134962	KLB	2.58893	0.00192
ENSG00000161594	KLHL10	2.50722	0
ENSG00000134539	KLRD1	2.35861	0
ENSG00000196569	LAMA2	4.11503	0
ENSG00000172037	LAMB2	2.01921	0
ENSG00000133706	LARS	3.00536	0
ENSG00000115850	LCT	2.06867	2e-05
ENSG00000166816	LDHD	2.31492	0
ENSG00000064042	LIMCH1	3.81368	0
ENSG00000179406	LINC00174	3.64505	0
ENSG00000153363	LINC00467	2.26306	1e-05
ENSG00000117114	LPHN2	2.83826	0.00452
ENSG00000168702	LRP1B	2.24943	0
ENSG00000114248	LRRC31	13.4124	0
ENSG00000163818	LZTFL1	2.13686	0.00039
ENSG00000198042	MAK16	2.55793	0
ENSG00000132561	MATN2	2.17252	0.00027
ENSG00000015479	MATR3	2.29936	0.0006
ENSG00000104738	MCM4	2.52232	0
ENSG00000125885	MCM8	2.15903	0.00228
ENSG00000147316	MCPH1	2.01994	0
ENSG00000232119	MCTS1	2.04038	0.00529
ENSG00000112159	MDN1	19.8627	0.00367
ENSG00000162959	MEMO1	4.0496	0
ENSG00000105976	MET	3.38037	0.00941
ENSG00000198948	MFAP3L	3.53645	0
ENSG00000118855	MFSD1	2.42638	0.00058
ENSG00000170430	MGMT	11.6801	0
ENSG00000135596	MICAL1	2.54711	0
ENSG00000198160	MIER1	4.21332	0
ENSG00000159256	MORC3	2.03321	0.00136
ENSG00000149480	MTA2	2.44251	0
ENSG00000100330	MTMR3	2.42217	2e-05
ENSG00000170873	MTSS1	6.62332	0
ENSG00000177034	MTX3	2.04511	0.00037
ENSG00000133020	MYH8	2.22446	0.00019
ENSG00000041515	MYO16	2.28534	0
ENSG00000157483	MYO1E	2.46174	0.00217
ENSG00000137474	MYO7A	3.70672	5e-05
ENSG00000244754	N4BP2L2	2.14302	1e-05
ENSG00000164134	NAA15	2.16884	0.00018
ENSG00000168060	NAALADL1	2.50257	0.00656
ENSG00000185818	NAT8L	2.1011	0.00024
ENSG00000203832	NBPF20	2.27989	0.00302
ENSG00000123338	NCKAP1L	4.68663	0
ENSG00000189043	NDUFA4	2.36823	0
ENSG00000147684	NDUFB9	6.96157	0
ENSG00000069869	NEDD4	6.43058	0
ENSG00000176953	NFATC2IP	4.22922	0
ENSG00000072736	NFATC3	3.79306	0
ENSG00000008441	NFIX	3.41003	1e-05
ENSG00000196338	NLGN3	3.14777	0.00826
ENSG00000091592	NLRP1	7.4225	0
ENSG00000022556	NLRP2	4.53494	0
ENSG00000167634	NLRP7	4.2928	0
ENSG00000048162	NOP16	3.07853	0.00091
ENSG00000134986	NREP	3.01758	0.00947
ENSG00000088833	NSFL1C	2.15205	0.00021
ENSG00000035681	NSMAF	2.59204	0.0002
ENSG00000178425	NT5DC1	3.75788	0
ENSG00000162631	NTNG1	2.54447	0
ENSG00000070081	NUCB2	3.04738	0
ENSG00000155561	NUP205	30.8794	0
ENSG00000139496	NUPL1	2.90306	0.00678
ENSG00000102898	NUTF2	13.1769	0
ENSG00000154358	OBSCN	2.82673	0
ENSG00000229406	OFD1P4Y	4.33441	0
ENSG00000178814	OPLAH	11.4348	0
ENSG00000173200	PARP15	3.09648	0
ENSG00000138496	PARP9	4.3231	0
ENSG00000159086	PAXBP1	2.11301	0.00286
ENSG00000185630	PBX1	2.05754	0
ENSG00000078674	PCM1	2.4509	4e-05
ENSG00000115257	PCSK4	4.73982	0.00038
ENSG00000160613	PCSK7	2.13249	0
ENSG00000123360	PDE1B	6.01264	0
ENSG00000090857	PDPR	2.62493	0.00431
ENSG00000204138	PHACTR4	2.31986	0.0009
ENSG00000197724	PHF2	2.17941	0.0002
ENSG00000144824	PHLDB2	2.83622	0
ENSG00000105499	PLA2G4C	12.002	0
ENSG00000115956	PLEK	2.08324	0
ENSG00000130827	PLXNA3	2.01596	3e-05
ENSG00000136040	PLXNC1	3.01083	0.00873
ENSG00000105854	PON2	2.03853	0
ENSG00000143190	POU2F1	3.79012	0
ENSG00000160972	PPP1R16A	2.4606	0
ENSG00000156475	PPP2R2B	2.74462	0
ENSG00000138078	PREPL	2.32143	0.00117
ENSG00000146143	PRIM2	2.16816	0.00586
ENSG00000185532	PRKG1	3.46514	9e-05
ENSG00000132600	PRMT7	4.1123	1e-05
ENSG00000163704	PRRT3	4.51632	0.00437
ENSG00000165076	PRSS37	2.51729	0.00078
ENSG00000242221	PSG2	2.28829	0
ENSG00000087191	PSMC5	3.27553	0
ENSG00000122420	PTGFR	2.88288	0
ENSG00000060656	PTPRU	5.25095	0
ENSG00000243323	PTPRVP	2.24253	0
ENSG00000179950	PUF60	4.36775	0
ENSG00000143811	PYCR2	2.19833	0.0001
ENSG00000119943	PYROXD2	3.55631	0
ENSG00000166024	R3HCC1L	11.7175	0
ENSG00000109113	RAB34	2.02708	0
ENSG00000144566	RAB5A	2.90046	2e-05
ENSG00000111247	RAD51AP1	2.57877	0.00582
ENSG00000002016	RAD52	5.76262	0
ENSG00000218358	RAET1K	4.67426	3e-05
ENSG00000174373	RALGAPA1	2.66322	3e-05
ENSG00000131759	RARA	2.66896	0.00234
ENSG00000155903	RASA2	2.40273	0.00596
ENSG00000078328	RBFOX1	2.06867	2e-05
ENSG00000182872	RBM10	2.13951	0.00843
ENSG00000166831	RBPMS2	4.09472	0.00686
ENSG00000135597	REPS1	2.53596	0
ENSG00000143207	RFWD2	2.10089	0
ENSG00000187627	RGPD1	2.19475	0
ENSG00000007384	RHBDF1	2.70392	0
ENSG00000120925	RNF170	3.69733	0
ENSG00000063978	RNF4	2.04149	0.00539
ENSG00000111880	RNGTT	3.20529	7e-05
ENSG00000065371	ROPN1	2.05419	0
ENSG00000129824	RPS4Y1	3.97733	0
ENSG00000133318	RTN3	2.59925	0
ENSG00000124935	SCGB1D2	5.16669	0
ENSG00000168356	SCN11A	4.9555	0.00039
ENSG00000180900	SCRIB	3.13952	0
ENSG00000146555	SDK1	3.56218	1e-05
ENSG00000129657	SEC14L1	2.40762	0.0075
ENSG00000075223	SEMA3C	3.49446	0
ENSG00000174938	SEZ6L2	3.9056	0
ENSG00000189091	SF3B3	3.88592	0.0026
ENSG00000122852	SFTPA1	2.35498	0.00745
ENSG00000027869	SH2D2A	2.13589	2e-05
ENSG00000101307	SIRPB1	2.01844	0.00545
ENSG00000144136	SLC20A1	2.60591	0
ENSG00000168575	SLC20A2	2.09614	0.00013
ENSG00000013306	SLC25A39	2.24141	0.00011
ENSG00000181045	SLC26A11	2.10648	0
ENSG00000091137	SLC26A4	2.47247	0.00443
ENSG00000166558	SLC38A8	2.17658	0.00017
ENSG00000155465	SLC7A7	2.59844	0
ENSG00000188827	SLX4	2.0203	0.0007
ENSG00000077935	SMC1B	3.70653	0.00366
ENSG00000100796	SMEK1	2.08449	2e-05
ENSG00000108854	SMURF2	2.30144	0
ENSG00000159210	SNF8	2.51749	0.00397
ENSG00000161981	SNRNP25	2.97808	0
ENSG00000101400	SNTA1	3.81652	0
ENSG00000120896	SORBS3	2.53815	0.00129
ENSG00000061656	SPAG4	3.69277	0
ENSG00000187144	SPATA21	2.29261	0.00181
ENSG00000138600	SPPL2A	7.78	0
ENSG00000115306	SPTBN1	2.63614	0
ENSG00000125046	SSUH2	2.20263	0.00075
ENSG00000008513	ST3GAL1	4.547	0
ENSG00000174353	STAG3L3	2.33086	1e-05
ENSG00000116266	STXBP3	2.74927	0.00389
ENSG00000168952	STXBP6	2.32481	0.0008
ENSG00000136143	SUCLA2	2.70105	3e-05
ENSG00000107882	SUFU	2.54255	7e-05
ENSG00000175600	SUGCT	2.30164	4e-05
ENSG00000054654	SYNE2	2.82964	0
ENSG00000006114	SYNRG	2.21979	0.00355
ENSG00000102362	SYTL4	2.04144	0.00017
ENSG00000147133	TAF1	2.56419	0.0003
ENSG00000188755	TBC1D3P2	4.06169	0
ENSG00000204634	TBC1D8	2.09584	7e-05
ENSG00000119977	TCTN3	3.52549	0.00556
ENSG00000111802	TDP2	2.24382	0
ENSG00000167858	TEKT1	7.69294	0
ENSG00000129566	TEP1	2.6871	0
ENSG00000132604	TERF2	2.20166	0.00168
ENSG00000070759	TESK2	2.04594	0.00043
ENSG00000168769	TET2	2.22574	0
ENSG00000131931	THAP1	3.65092	0
ENSG00000075131	TIPIN	2.27407	0.00057
ENSG00000163931	TKT	2.14639	0.00186
ENSG00000106829	TLE4	2.95479	0
ENSG00000239732	TLR9	2.08243	0
ENSG00000167619	TMEM145	2.26362	0.00231
ENSG00000172738	TMEM217	2.33341	1e-05
ENSG00000149932	TMEM219	2.43003	0
ENSG00000205084	TMEM231	4.14334	0
ENSG00000154310	TNIK	2.64352	0
ENSG00000182095	TNRC18	18.9046	0
ENSG00000168477	TNXB	3.53374	0
ENSG00000171368	TPPP	2.25313	0
ENSG00000169902	TPST1	2.99374	0
ENSG00000056558	TRAF1	2.45426	0.00217
ENSG00000186439	TRDN	3.25826	0
ENSG00000095970	TREM2	3.39658	4e-05
ENSG00000100106	TRIOBP	2.704	3e-05
ENSG00000153827	TRIP12	2.09367	0.00148
ENSG00000092439	TRPM7	4.40198	0
ENSG00000111199	TRPV4	2.3759	0.00342
ENSG00000171045	TSNARE1	2.52768	0.00435
ENSG00000146216	TTBK1	2.46077	0
ENSG00000167552	TUBA1A	2.21934	4e-05
ENSG00000261812	TUBB8P7	3.11541	0.00191
ENSG00000144357	UBR3	2.41306	0.00936
ENSG00000111647	UHRF1BP1L	4.72153	0
ENSG00000198722	UNC13B	3.67689	0
ENSG00000059145	UNKL	12.3476	0
ENSG00000240520	UOX	2.87653	0
ENSG00000143258	USP21	3.30758	0
ENSG00000170832	USP32	2.02098	0.00027
ENSG00000238135	USP9YP10	2.4432	0
ENSG00000224571	USP9YP13	2.03766	3e-05
ENSG00000183878	UTY	19.5295	0.00522
ENSG00000183066	WBP2NL	2.58899	0
ENSG00000163625	WDFY3	2.62077	0.00937
ENSG00000136709	WDR33	2.0493	9e-05
ENSG00000118965	WDR35	2.18377	0.00024
ENSG00000243667	WDR92	2.29114	0.00228
ENSG00000060237	WNK1	5.43728	0
ENSG00000151718	WWC2	2.17004	0.00043
ENSG00000198373	WWP2	2.47261	0.0004
ENSG00000136936	XPA	2.04013	0.00029
ENSG00000124571	XPO5	2.37754	1e-05
ENSG00000176105	YES1	2.19805	0.00014
ENSG00000136758	YME1L1	2.03705	0
ENSG00000184828	ZBTB7C	2.14617	2e-05
ENSG00000148516	ZEB1	2.93674	0.00258
ENSG00000166140	ZFYVE19	2.0787	0
ENSG00000171649	ZIK1	2.30575	0.00193
ENSG00000165061	ZMAT4	4.99059	0
ENSG00000146463	ZMYM4	2.30521	0.00704
ENSG00000254004	ZNF260	3.23225	9e-05
ENSG00000186026	ZNF284	2.07288	0.00549
ENSG00000148143	ZNF462	12.8964	0
ENSG00000172000	ZNF556	3.26738	0.00198
ENSG00000181450	ZNF678	2.17676	0
ENSG00000164684	ZNF704	2.12458	0.00365
ENSG00000140548	ZNF710	2.21435	0.00035
ENSG00000048405	ZNF800	2.81415	0

## Sheet: LNCAP_24_Down
Genes with significantly decreased intronic expression after 6 hours Sulforaphane treatment in LNCAP prostate cancer cells
GeneID	Gene symbol	Fold change	FDR
ENSG00000117598		0.35123	0
ENSG00000163075		0.48745	0
ENSG00000189372		0.32493	2e-05
ENSG00000205506		0.46443	0.00011
ENSG00000205746		0.48509	3e-05
ENSG00000214331		0.23044	0
ENSG00000214702		0.40537	0.00044
ENSG00000217801		0.30898	0
ENSG00000225710		0.30494	0.0072
ENSG00000226002		0.34205	0.00941
ENSG00000226329		0.48726	0.00419
ENSG00000226724		0.45773	0.00014
ENSG00000227303		0.32238	0
ENSG00000227628		0.42682	0.00091
ENSG00000232637		0.29004	0
ENSG00000235142		0.4049	0
ENSG00000235339		0.37008	0.00437
ENSG00000237408		0.25724	0
ENSG00000237961		0.21051	0
ENSG00000242111		0.15415	0
ENSG00000245958		0.43736	0.00901
ENSG00000246203		0.43538	0.00127
ENSG00000246575		0.36699	4e-05
ENSG00000251545		0.31161	0
ENSG00000254893		0.25759	0
ENSG00000257159		0.41955	7e-05
ENSG00000257489		0.45118	0
ENSG00000260062		0.29672	0
ENSG00000261217		0.42085	0.00898
ENSG00000262481		0.31444	0
ENSG00000268884		0.05964	0
ENSG00000269388		0.29727	1e-05
ENSG00000271364		0.32629	0
ENSG00000271536		0.39638	0.00127
ENSG00000271699		0.2788	0
ENSG00000273045		0.40715	0.00623
ENSG00000166535	A2ML1	0.37802	0
ENSG00000081760	AACS	0.43254	0.00627
ENSG00000250420	AACSP1	0.36639	0.0006
ENSG00000154263	ABCA10	0.46781	0.00251
ENSG00000179869	ABCA13	0.47092	2e-05
ENSG00000085563	ABCB1	0.46022	0.00133
ENSG00000150967	ABCB9	0.45401	0
ENSG00000121270	ABCC11	0.46484	0.0005
ENSG00000140798	ABCC12	0.36331	0
ENSG00000125257	ABCC4	0.49097	0.00182
ENSG00000091262	ABCC6	0.45827	2e-05
ENSG00000069431	ABCC9	0.36752	0
ENSG00000117528	ABCD3	0.19324	0.0011
ENSG00000138443	ABI2	0.26934	0
ENSG00000159842	ABR	0.27558	0.00025
ENSG00000132142	ACACA	0.34779	0
ENSG00000151498	ACAD8	0.25745	0
ENSG00000120437	ACAT2	0.47374	0.00692
ENSG00000135847	ACBD6	0.44459	0
ENSG00000130234	ACE2	0.42234	5e-05
ENSG00000100813	ACIN1	0.2755	0.00591
ENSG00000122729	ACO1	0.34961	5e-05
ENSG00000184227	ACOT1	0.35887	0
ENSG00000134575	ACP2	0.42277	1e-05
ENSG00000130402	ACTN4	0.32828	0
ENSG00000137845	ADAM10	0.29482	0
ENSG00000197140	ADAM32	0.30983	1e-05
ENSG00000140470	ADAMTS17	0.49685	0
ENSG00000173157	ADAMTS20	0.43361	5e-05
ENSG00000156140	ADAMTS3	0.41707	0.00182
ENSG00000218052	ADAMTS7P4	0.33294	0
ENSG00000197381	ADARB1	0.41874	0.00284
ENSG00000205696	ADARB2-AS1	0.36162	0
ENSG00000142920	ADC	0.43184	0.0089
ENSG00000063761	ADCK1	0.29342	0
ENSG00000121281	ADCY7	0.31589	0
ENSG00000128271	ADORA2A	0.13725	1e-05
ENSG00000223959	AFG3L1P	0.36559	0
ENSG00000038002	AGA	0.2081	0
ENSG00000204310	AGPAT1	0.41524	0
ENSG00000135049	AGTPBP1	0.46567	2e-05
ENSG00000135541	AHI1	0.44923	0
ENSG00000183773	AIFM3	0.38264	0.00282
ENSG00000129221	AIPL1	0.43814	0
ENSG00000131016	AKAP12	0.26572	0
ENSG00000170776	AKAP13	0.33279	0.0064
ENSG00000147081	AKAP4	0.29994	0.00637
ENSG00000151320	AKAP6	0.31231	0
ENSG00000170017	ALCAM	0.29238	0
ENSG00000072210	ALDH3A2	0.33563	0
ENSG00000159423	ALDH4A1	0.36208	0
ENSG00000119711	ALDH6A1	0.32257	0
ENSG00000086848	ALG9	0.28196	0.00725
ENSG00000166199	ALKBH3	0.40961	0
ENSG00000110497	AMBRA1	0.36216	0.00106
ENSG00000159461	AMFR	0.23254	0
ENSG00000078053	AMPH	0.37187	0
ENSG00000110200	ANAPC15	0.30043	0
ENSG00000167772	ANGPTL4	0.05758	1e-05
ENSG00000151150	ANK3	0.24334	3e-05
ENSG00000186481	ANKRD20A5P	0.49405	0.00707
ENSG00000145700	ANKRD31	0.48504	1e-05
ENSG00000106367	AP1S1	0.28938	0
ENSG00000183020	AP2A2	0.39671	2e-05
ENSG00000081014	AP4E1	0.41833	0
ENSG00000242802	AP5Z1	0.48126	2e-05
ENSG00000120868	APAF1	0.46763	0.00053
ENSG00000166313	APBB1	0.42114	0.00258
ENSG00000164062	APEH	0.36309	0
ENSG00000267467	APOC4	0.34984	2e-05
ENSG00000224916	APOC4-APOC2	0.34984	2e-05
ENSG00000157500	APPL1	0.47619	0.00096
ENSG00000165272	AQP3	0.33716	0.00352
ENSG00000186466	AQP7P1	0.26208	0
ENSG00000134884	ARGLU1	0.4583	0
ENSG00000225485	ARHGAP23	0.49755	0
ENSG00000111348	ARHGDIB	0.47794	0
ENSG00000132694	ARHGEF11	0.44373	0.00068
ENSG00000214944	ARHGEF28	0.25931	0.0017
ENSG00000183111	ARHGEF37	0.45436	0
ENSG00000236699	ARHGEF38	0.46335	0.00022
ENSG00000196843	ARID5A	0.26044	0
ENSG00000166233	ARIH1	0.46348	0.00281
ENSG00000165997	ARL5B	0.38537	0
ENSG00000182196	ARL6IP4	0.48842	0.00336
ENSG00000170632	ARMC10	0.32662	1e-05
ENSG00000125962	ARMCX5	0.33816	0.00035
ENSG00000250151	ARPC4-TTLL3	0.32357	0
ENSG00000137486	ARRB1	0.46835	0
ENSG00000006756	ARSD	0.46097	0
ENSG00000164291	ARSK	0.39459	0
ENSG00000104763	ASAH1	0.45394	0
ENSG00000116539	ASH1L	0.3563	0
ENSG00000141431	ASXL3	0.1359	0.00012
ENSG00000115966	ATF2	0.21442	0
ENSG00000169136	ATF5	0.31065	0
ENSG00000118217	ATF6	0.49043	0.00042
ENSG00000066739	ATG2B	0.18281	0.00495
ENSG00000197548	ATG7	0.32489	0
ENSG00000184743	ATL3	0.49444	0
ENSG00000145246	ATP10D	0.40577	0
ENSG00000133657	ATP13A3	0.30673	0
ENSG00000127249	ATP13A4	0.4987	0.0004
ENSG00000070961	ATP2B1	0.45442	0
ENSG00000064270	ATP2C2	0.3474	0.00847
ENSG00000154518	ATP5G3	0.37329	0
ENSG00000123191	ATP7B	0.24673	0
ENSG00000107518	ATRNL1	0.16075	0
ENSG00000135407	AVIL	0.47503	0
ENSG00000187172	BAGE2	0.31304	0.00916
ENSG00000135298	BAI3	0.44194	0
ENSG00000009954	BAZ1B	0.23962	0
ENSG00000114439	BBX	0.2961	0
ENSG00000141376	BCAS3	0.22593	0.00967
ENSG00000171552	BCL2L1	0.22957	0
ENSG00000153094	BCL2L11	0.3496	1e-05
ENSG00000162373	BEND5	0.1516	0
ENSG00000142959	BEST4	0.49856	0.00876
ENSG00000015475	BID	0.41283	3e-05
ENSG00000136717	BIN1	0.41661	0.00182
ENSG00000115760	BIRC6	0.45046	0
ENSG00000134897	BIVM	0.34924	0
ENSG00000168487	BMP1	0.35546	1e-05
ENSG00000125845	BMP2	0.31516	0.0001
ENSG00000104765	BNIP3L	0.40098	0
ENSG00000125999	BPIFB1	0.35661	0.00347
ENSG00000106009	BRAT1	0.37591	0.00014
ENSG00000012048	BRCA1	0.46682	2e-05
ENSG00000185515	BRCC3	0.4009	0.00145
ENSG00000162819	BROX	0.45062	0.0007
ENSG00000132640	BTBD3	0.21148	0
ENSG00000011114	BTBD7	0.38279	0.00031
ENSG00000186265	BTLA	0.3148	0
ENSG00000124549	BTN2A3P	0.32678	0
ENSG00000165810	BTNL9	0.27535	0.00171
ENSG00000178645	C10orf53	0.31114	0
ENSG00000149179	C11orf49	0.45916	0.00516
ENSG00000150750	C11orf53	0.4027	0
ENSG00000157895	C12orf43	0.25339	0.00064
ENSG00000185306	C12orf56	0.15027	0
ENSG00000215277	C14orf164	0.35281	0.00984
ENSG00000214900	C14orf182	0.35007	0
ENSG00000100802	C14orf93	0.30166	0.00016
ENSG00000167173	C15orf39	0.2126	0
ENSG00000186073	C15orf41	0.41959	0
ENSG00000103544	C16orf62	0.3174	0
ENSG00000070761	C16orf80	0.2316	0.00575
ENSG00000172653	C17orf66	0.32919	0.00012
ENSG00000105072	C19orf44	0.1926	0
ENSG00000132016	C19orf57	0.30465	0.00019
ENSG00000197223	C1D	0.19617	0
ENSG00000116922	C1orf109	0.48628	4e-05
ENSG00000175262	C1orf127	0.19977	0
ENSG00000143633	C1orf131	0.36921	0
ENSG00000166278	C2	0.432	1e-05
ENSG00000196476	C20orf96	0.34197	0
ENSG00000157617	C2CD2	0.39783	0.00689
ENSG00000168014	C2CD3	0.31579	3e-05
ENSG00000111731	C2CD5	0.34384	0.00061
ENSG00000244731	C4A	0.38608	0.00037
ENSG00000172244	C5orf34	0.39667	0.00022
ENSG00000146826	C7orf43	0.32807	0.00019
ENSG00000021852	C8B	0.34227	0
ENSG00000177335	C8orf31	0.46878	0.00641
ENSG00000188523	C9orf171	0.17257	0
ENSG00000168748	CA7	0.49536	0
ENSG00000148408	CACNA1B	0.37023	6e-05
ENSG00000157445	CACNA2D3	0.49875	0.00347
ENSG00000172137	CALB2	0.28906	1e-05
ENSG00000122786	CALD1	0.36798	2e-05
ENSG00000137225	CAPN11	0.42404	0.00019
ENSG00000092529	CAPN3	0.32898	0
ENSG00000135773	CAPN9	0.34649	0
ENSG00000255221	CARD17	0.35824	0.00382
ENSG00000187796	CARD9	0.48237	2e-05
ENSG00000153048	CARHSP1	0.38716	1e-05
ENSG00000110619	CARS	0.24851	0
ENSG00000134905	CARS2	0.1321	0
ENSG00000165806	CASP7	0.26934	0
ENSG00000064012	CASP8	0.39913	0
ENSG00000174898	CATSPERD	0.49344	3e-05
ENSG00000114423	CBLB	0.4316	0.00079
ENSG00000136682	CBWD2	0.42322	0.00011
ENSG00000204790	CBWD6	0.27068	0.0004
ENSG00000108468	CBX1	0.43948	0.00852
ENSG00000132024	CC2D1A	0.48982	0.00935
ENSG00000188649	CC2D2B	0.33229	0
ENSG00000136710	CCDC115	0.47169	0
ENSG00000163006	CCDC138	0.38896	0
ENSG00000154898	CCDC144CP	0.25573	0
ENSG00000205212	CCDC144NL	0.34425	0.00075
ENSG00000161609	CCDC155	0.44463	3e-05
ENSG00000120262	CCDC170	0.40905	0.00137
ENSG00000151838	CCDC175	0.33841	0
ENSG00000163885	CCDC37	0.39364	0.00172
ENSG00000165972	CCDC38	0.30118	0
ENSG00000135127	CCDC64	0.47143	0.00086
ENSG00000115355	CCDC88A	0.29901	0
ENSG00000161573	CCL16	0.43114	0.00766
ENSG00000102962	CCL22	0.40586	1e-05
ENSG00000151882	CCL28	0.49425	0.00016
ENSG00000112237	CCNC	0.43196	0
ENSG00000156535	CD109	0.45267	0
ENSG00000177455	CD19	0.29393	1e-05
ENSG00000161649	CD300LG	0.40824	0
ENSG00000013725	CD6	0.42623	0.0006
ENSG00000198752	CDC42BPB	0.45314	0.008
ENSG00000139880	CDH24	0.3694	0
ENSG00000113361	CDH6	0.37034	0
ENSG00000128536	CDHR3	0.49909	0.00012
ENSG00000069998	CECR5	0.41844	0.00023
ENSG00000142789	CELA3A	0.45557	0.0028
ENSG00000154240	CEP112	0.38167	0.00817
ENSG00000174799	CEP135	0.45735	0
ENSG00000103995	CEP152	0.30345	0
ENSG00000099814	CEP170B	0.40231	0
ENSG00000126001	CEP250	0.32534	0.00023
ENSG00000198707	CEP290	0.44547	0
ENSG00000166037	CEP57	0.42658	0.00024
ENSG00000154227	CERS3	0.27206	0.00035
ENSG00000172831	CES2	0.44259	0.00866
ENSG00000243649	CFB	0.432	1e-05
ENSG00000128849	CGNL1	0.35342	0
ENSG00000131778	CHD1L	0.45235	0
ENSG00000111642	CHD4	0.23546	0
ENSG00000124177	CHD6	0.35465	2e-05
ENSG00000134121	CHL1	0.32109	0
ENSG00000130724	CHMP2A	0.30252	0
ENSG00000054938	CHRDL2	0.47133	0.00702
ENSG00000183196	CHST6	0.46551	0
ENSG00000125954	CHURC1-FNTB	0.34147	0
ENSG00000005194	CIAPIN1	0.16307	0
ENSG00000074054	CLASP1	0.32489	0
ENSG00000016602	CLCA4	0.2095	0
ENSG00000073464	CLCN4	0.32963	0.00056
ENSG00000157224	CLDN12	0.39331	0
ENSG00000162994	CLHC1	0.34277	0
ENSG00000132361	CLUH	0.3984	0
ENSG00000070729	CNGB1	0.49227	0
ENSG00000130176	CNN1	0.44988	5e-05
ENSG00000125107	CNOT1	0.47982	0.00059
ENSG00000182973	CNOT10	0.33198	8e-05
ENSG00000088038	CNOT3	0.37445	0.00966
ENSG00000198791	CNOT7	0.44313	0.00016
ENSG00000144619	CNTN4	0.34778	0
ENSG00000174469	CNTNAP2	0.35168	0
ENSG00000152910	CNTNAP4	0.32377	0.00051
ENSG00000119397	CNTRL	0.31229	0
ENSG00000121058	COIL	0.48303	0.00852
ENSG00000215018	COL28A1	0.27392	0
ENSG00000197565	COL4A6	0.35183	0.00053
ENSG00000130635	COL5A1	0.39814	0
ENSG00000114270	COL7A1	0.29862	0
ENSG00000171812	COL8A2	0.42518	0
ENSG00000173085	COQ2	0.35208	1e-05
ENSG00000119723	COQ6	0.15927	0
ENSG00000088682	COQ9	0.04403	0.00017
ENSG00000262246	CORO7	0.4568	1e-05
ENSG00000133983	COX16	0.38581	0.00168
ENSG00000214575	CPEB1	0.34947	0
ENSG00000107864	CPEB3	0.34683	0
ENSG00000214078	CPNE1	0.20136	0
ENSG00000196353	CPNE4	0.22432	0
ENSG00000149532	CPSF7	0.40114	0
ENSG00000169372	CRADD	0.30094	0
ENSG00000005339	CREBBP	0.37937	0
ENSG00000088766	CRLS1	0.28134	0
ENSG00000139631	CSAD	0.49337	0.00068
ENSG00000198223	CSF2RA	0.46334	0.00013
ENSG00000113712	CSNK1A1	0.46877	0
ENSG00000133275	CSNK1G2	0.40467	8e-05
ENSG00000150527	CTAGE5	0.41819	0
ENSG00000124092	CTCFL	0.36793	0
ENSG00000137770	CTDSPL2	0.48637	0.00409
ENSG00000044115	CTNNA1	0.27298	0
ENSG00000168925	CTRB1	0.3663	0
ENSG00000164733	CTSB	0.38918	8e-05
ENSG00000174080	CTSF	0.48482	0
ENSG00000143387	CTSK	0.44068	0.00041
ENSG00000256043	CTSO	0.4707	0
ENSG00000163131	CTSS	0.43427	0.00021
ENSG00000171604	CXXC5	0.48529	0
ENSG00000166347	CYB5A	0.45914	0.00026
ENSG00000167740	CYB5D2	0.37438	5e-05
ENSG00000198077	CYP2A7	0.48764	0.00495
ENSG00000197446	CYP2F1	0.39632	0
ENSG00000186104	CYP2R1	0.37304	0
ENSG00000154198	CYP4Z2P	0.39261	0.00113
ENSG00000142871	CYR61	0.27093	0.00052
ENSG00000100592	DAAM1	0.42117	0.0019
ENSG00000136848	DAB2IP	0.38711	0.00208
ENSG00000003249	DBNDD1	0.31626	0
ENSG00000162290	DCP1A	0.27657	0.00058
ENSG00000151065	DCP1B	0.26768	0.00373
ENSG00000167986	DDB1	0.39061	0
ENSG00000223972	DDX11L1	0.27536	0
ENSG00000214826	DDX12P	0.3945	0
ENSG00000100201	DDX17	0.30846	0
ENSG00000168872	DDX19A	0.46522	0.00013
ENSG00000174243	DDX23	0.47401	0.00322
ENSG00000125485	DDX31	0.39881	0.00082
ENSG00000198231	DDX42	0.44422	0.0011
ENSG00000141141	DDX52	0.45386	0.0014
ENSG00000118197	DDX59	0.34435	0
ENSG00000177030	DEAF1	0.37259	0
ENSG00000166153	DEPDC4	0.42174	0
ENSG00000100150	DEPDC5	0.46345	0
ENSG00000205267	DGAT2L7P	0.27392	0.00378
ENSG00000128191	DGCR8	0.27116	0
ENSG00000149091	DGKZ	0.43778	0
ENSG00000102967	DHODH	0.35615	0
ENSG00000157379	DHRS1	0.28645	0
ENSG00000108272	DHRS11	0.33831	2e-05
ENSG00000162496	DHRS3	0.41931	7e-05
ENSG00000184544	DHRS7C	0.24658	0
ENSG00000132153	DHX30	0.36805	0.0052
ENSG00000174953	DHX36	0.47381	0
ENSG00000150990	DHX37	0.3706	0
ENSG00000163214	DHX57	0.42536	0.00695
ENSG00000067596	DHX8	0.47019	3e-05
ENSG00000147202	DIAPH2	0.4377	0.00031
ENSG00000100697	DICER1	0.47608	0
ENSG00000050165	DKK3	0.45501	0.00531
ENSG00000176124	DLEU1	0.44362	0.0061
ENSG00000132535	DLG4	0.42606	9e-05
ENSG00000170579	DLGAP1	0.41461	0
ENSG00000100206	DMC1	0.37433	0.00497
ENSG00000135164	DMTF1	0.48883	0.00025
ENSG00000183914	DNAH2	0.47625	0.00076
ENSG00000187726	DNAJB13	0.49856	0
ENSG00000007923	DNAJC11	0.19841	0
ENSG00000115137	DNAJC27	0.33474	0.00017
ENSG00000213918	DNASE1	0.44787	0
ENSG00000179532	DNHD1	0.28916	5e-05
ENSG00000123992	DNPEP	0.24378	0.00183
ENSG00000150760	DOCK1	0.32919	2e-05
ENSG00000088538	DOCK3	0.31941	0.00291
ENSG00000088387	DOCK9	0.44061	0
ENSG00000125170	DOK4	0.13952	1e-05
ENSG00000148399	DPH7	0.37122	0
ENSG00000162961	DPY30	0.41046	1e-05
ENSG00000151577	DRD3	0.26014	0
ENSG00000113360	DROSHA	0.39686	0.00503
ENSG00000151914	DST	0.22133	0
ENSG00000133059	DSTYK	0.49234	0.00033
ENSG00000141627	DYM	0.45185	1e-05
ENSG00000088986	DYNLL1	0.46068	0
ENSG00000205250	E2F4	0.31336	0.00108
ENSG00000133740	E2F5	0.2494	0
ENSG00000093144	ECHDC1	0.39162	0
ENSG00000203734	ECT2L	0.49007	0
ENSG00000131080	EDA2R	0.29672	0
ENSG00000102189	EEA1	0.4546	0.00039
ENSG00000156508	EEF1A1	0.26428	0
ENSG00000114942	EEF1B2	0.38058	0
ENSG00000254772	EEF1G	0.39482	0
ENSG00000132394	EEFSEC	0.16434	0
ENSG00000140025	EFCAB11	0.26218	0
ENSG00000177685	EFCAB4A	0.42899	0.00247
ENSG00000176927	EFCAB5	0.41042	0.00048
ENSG00000206120	EGFEM1P	0.41203	5e-05
ENSG00000241404	EGFL8	0.42783	0
ENSG00000181090	EHMT1	0.3629	0.00012
ENSG00000175376	EIF1AD	0.37639	0.00254
ENSG00000172071	EIF2AK3	0.22157	0
ENSG00000145191	EIF2B5	0.01587	0
ENSG00000106263	EIF3B	0.28517	0
ENSG00000161960	EIF4A1	0.43636	0.00149
ENSG00000156976	EIF4A2	0.13472	2e-05
ENSG00000066044	ELAVL1	0.45651	0.00018
ENSG00000179387	ELMOD2	0.48065	0
ENSG00000156030	ELMSAN1	0.19737	2e-05
ENSG00000197977	ELOVL2	0.46351	3e-05
ENSG00000134014	ELP3	0.35467	9e-05
ENSG00000163832	ELP6	0.32233	0
ENSG00000066629	EML1	0.22776	0.00039
ENSG00000165521	EML5	0.48755	0
ENSG00000268758	EMR4P	0.2547	0.00398
ENSG00000170370	EMX2	0.29904	0
ENSG00000229847	EMX2OS	0.20195	5e-05
ENSG00000167280	ENGASE	0.16073	0
ENSG00000132199	ENOSF1	0.26086	0
ENSG00000256589	ENPP7P5	0.37115	0.00016
ENSG00000187097	ENTPD5	0.19443	0
ENSG00000183495	EP400	0.48512	0.00012
ENSG00000129595	EPB41L4A	0.2299	0
ENSG00000120915	EPHX2	0.38812	0.00264
ENSG00000072134	EPN2	0.21353	0
ENSG00000131037	EPS8L1	0.28567	0
ENSG00000138018	EPT1	0.34833	9e-05
ENSG00000112851	ERBB2IP	0.24198	0
ENSG00000082805	ERC1	0.3574	0
ENSG00000087502	ERGIC2	0.47754	0.00026
ENSG00000125991	ERGIC3	0.39335	0.00047
ENSG00000197930	ERO1L	0.36861	0
ENSG00000171503	ETFDH	0.44785	0
ENSG00000134954	ETS1	0.3839	0
ENSG00000167880	EVPL	0.46279	0.00042
ENSG00000180104	EXOC3	0.38288	0
ENSG00000131558	EXOC4	0.33893	1e-05
ENSG00000120699	EXOSC8	0.19896	0
ENSG00000088926	F11	0.4614	0.00103
ENSG00000131187	F12	0.48571	0.0005
ENSG00000169612	FAM103A1	0.38063	0.00226
ENSG00000121104	FAM117A	0.33888	0.002
ENSG00000141699	FAM134C	0.4188	0.00583
ENSG00000175170	FAM182B	0.3854	0
ENSG00000160767	FAM189B	0.38858	1e-05
ENSG00000172775	FAM192A	0.47974	1e-05
ENSG00000125386	FAM193A	0.47466	0.00296
ENSG00000177150	FAM210A	0.46788	0.00097
ENSG00000099290	FAM21A	0.48449	0.00073
ENSG00000184949	FAM227A	0.35875	0.00171
ENSG00000196937	FAM3C	0.48093	0
ENSG00000143409	FAM63A	0.41551	0.0014
ENSG00000188522	FAM83G	0.40427	0.00765
ENSG00000162981	FAM84A	0.45433	0
ENSG00000158169	FANCC	0.36898	0
ENSG00000140525	FANCI	0.39802	8e-05
ENSG00000152767	FARP1	0.24717	0
ENSG00000169710	FASN	0.34424	0
ENSG00000083857	FAT1	0.35654	0.00013
ENSG00000165323	FAT3	0.23364	4e-05
ENSG00000140092	FBLN5	0.4371	0.0015
ENSG00000161040	FBXL13	0.35635	0
ENSG00000164616	FBXL21	0.43217	0
ENSG00000141665	FBXO15	0.20822	0
ENSG00000147364	FBXO25	0.26422	0.00034
ENSG00000100225	FBXO7	0.48871	1e-05
ENSG00000164049	FBXW12	0.3806	0
ENSG00000079459	FDFT1	0.40709	1e-05
ENSG00000128610	FEZF1	0.48129	0.00083
ENSG00000102302	FGD1	0.3277	1e-05
ENSG00000077782	FGFR1	0.23486	0
ENSG00000000938	FGR	0.34124	0
ENSG00000112367	FIG4	0.4944	0.00029
ENSG00000077800	FKBP6	0.17318	2e-05
ENSG00000196924	FLNA	0.46621	0.00012
ENSG00000137312	FLOT1	0.47488	0.00367
ENSG00000122025	FLT3	0.35097	0
ENSG00000090554	FLT3LG	0.36745	2e-05
ENSG00000155816	FMN2	0.4398	0.00821
ENSG00000109920	FNBP4	0.42297	0.00165
ENSG00000257365	FNTB	0.34147	0
ENSG00000188352	FOCAD	0.22958	0
ENSG00000133393	FOPNL	0.29994	2e-05
ENSG00000053254	FOXN3	0.34998	0
ENSG00000138759	FRAS1	0.33016	0
ENSG00000114541	FRMD4B	0.28667	0.00133
ENSG00000186628	FSD2	0.31171	0.00262
ENSG00000053108	FSTL4	0.41204	0.00308
ENSG00000068438	FTSJ1	0.34234	0.00062
ENSG00000108592	FTSJ3	0.44095	0.00757
ENSG00000171124	FUT3	0.49997	0
ENSG00000089327	FXYD5	0.42528	0.0013
ENSG00000141349	G6PC3	0.46467	0
ENSG00000128242	GAL3ST1	0.39536	0.00544
ENSG00000108479	GALK1	0.31443	0.00076
ENSG00000156958	GALK2	0.2898	0
ENSG00000178234	GALNT11	0.37449	1e-05
ENSG00000144278	GALNT13	0.28371	0.0003
ENSG00000100626	GALNT16	0.28249	0
ENSG00000182870	GALNT9	0.40088	0
ENSG00000106648	GALNTL5	0.43628	8e-05
ENSG00000111640	GAPDH	0.1935	0
ENSG00000239282	GATSL3	0.39936	0
ENSG00000177628	GBA	0.34643	0.00076
ENSG00000131979	GCH1	0.44372	0.00018
ENSG00000089154	GCN1L1	0.32163	0
ENSG00000111846	GCNT2	0.468	0.00459
ENSG00000140297	GCNT3	0.46799	0.00072
ENSG00000131459	GFPT2	0.41117	0
ENSG00000103365	GGA2	0.40402	0.00591
ENSG00000125447	GGA3	0.46786	0.00059
ENSG00000146830	GIGYF1	0.25122	0
ENSG00000198814	GK	0.32915	0.00258
ENSG00000156689	GLYATL2	0.33721	0.00703
ENSG00000112699	GMDS	0.29403	0
ENSG00000101216	GMEB2	0.20583	0.00015
ENSG00000130119	GNL3L	0.35667	0
ENSG00000179938	GOLGA8J	0.47866	0.0002
ENSG00000188626	GOLGA8M	0.44895	0.00641
ENSG00000261739	GOLGA8S	0.47845	0.00384
ENSG00000116580	GON4L	0.44673	0
ENSG00000133114	GPALPP1	0.4404	0
ENSG00000119927	GPAM	0.27589	0
ENSG00000076716	GPC4	0.26991	0
ENSG00000125734	GPR108	0.21674	0
ENSG00000144820	GPR128	0.32976	0
ENSG00000121957	GPSM2	0.29632	0.00019
ENSG00000178075	GRAMD1C	0.41534	0
ENSG00000106070	GRB10	0.36918	0
ENSG00000137106	GRHPR	0.43157	0
ENSG00000152208	GRID2	0.38848	0.00013
ENSG00000198055	GRK6	0.33495	0
ENSG00000197448	GSTK1	0.45504	0.00587
ENSG00000121964	GTDC1	0.26944	0
ENSG00000188342	GTF2F2	0.28036	0.00066
ENSG00000122034	GTF3A	0.25588	3e-05
ENSG00000115207	GTF3C2	0.36183	0.00138
ENSG00000105793	GTPBP10	0.39857	0
ENSG00000123201	GUCY1B2	0.48788	0
ENSG00000111713	GYS2	0.44939	0.00012
ENSG00000092036	HAUS4	0.38248	0.00324
ENSG00000100429	HDAC10	0.20467	0
ENSG00000048052	HDAC9	0.29251	0
ENSG00000119285	HEATR1	0.32113	0.00038
ENSG00000173064	HECTD4	0.31784	0
ENSG00000103657	HERC1	0.2693	0.0002
ENSG00000128731	HERC2	0.27532	0
ENSG00000230267	HERC2P4	0.42413	0.00397
ENSG00000138641	HERC3	0.28198	0
ENSG00000148634	HERC4	0.27004	0.00016
ENSG00000049860	HEXB	0.33471	0
ENSG00000162669	HFM1	0.4614	0
ENSG00000231389	HLA-DPA1	0.42912	0
ENSG00000101076	HNF4A	0.46913	0
ENSG00000135486	HNRNPA1	0.47227	0.00044
ENSG00000170144	HNRNPA3	0.44708	0
ENSG00000197451	HNRNPAB	0.38778	0
ENSG00000104824	HNRNPL	0.47677	0.00746
ENSG00000099783	HNRNPM	0.43136	4e-05
ENSG00000103942	HOMER2	0.35005	0
ENSG00000037965	HOXC8	0.40699	0
ENSG00000110756	HPS5	0.4643	1e-05
ENSG00000173083	HPSE	0.35696	0
ENSG00000113905	HRG	0.10696	1e-05
ENSG00000122254	HS3ST2	0.45491	0
ENSG00000230989	HSBP1	0.32198	0
ENSG00000166598	HSP90B1	0.3465	7e-05
ENSG00000187522	HSPA14	0.26675	0
ENSG00000120694	HSPH1	0.21006	0
ENSG00000122986	HVCN1	0.23345	0
ENSG00000114378	HYAL1	0.43831	0
ENSG00000157423	HYDIN	0.27848	0
ENSG00000005700	IBTK	0.34777	0.00785
ENSG00000003147	ICA1	0.38831	0
ENSG00000163596	ICA1L	0.22362	0
ENSG00000119912	IDE	0.2848	0
ENSG00000137965	IFI44	0.48631	0
ENSG00000137959	IFI44L	0.32456	0
ENSG00000187535	IFT140	0.36451	0
ENSG00000100360	IFT27	0.48984	0.00123
ENSG00000140443	IGF1R	0.36904	0.00073
ENSG00000197081	IGF2R	0.40902	0
ENSG00000211644	IGLV1-51	0.49564	0
ENSG00000080854	IGSF9B	0.38426	0.00522
ENSG00000113141	IK	0.29001	0.00514
ENSG00000123496	IL13RA2	0.44641	0.0075
ENSG00000163701	IL17RE	0.44618	0
ENSG00000100385	IL2RB	0.47796	0.00498
ENSG00000137033	IL33	0.4109	0.00276
ENSG00000104951	IL4I1	0.34767	5e-05
ENSG00000091181	IL5RA	0.3634	0.00322
ENSG00000105135	ILVBL	0.44586	0
ENSG00000132849	INADL	0.47983	0
ENSG00000128908	INO80	0.41389	0
ENSG00000148384	INPP5E	0.47221	0.00064
ENSG00000132376	INPP5K	0.44931	0.0005
ENSG00000102786	INTS6	0.48479	0.00103
ENSG00000117408	IPO13	0.38894	0
ENSG00000132321	IQCA1	0.43079	0.00576
ENSG00000106012	IQCE	0.42391	0.00117
ENSG00000198001	IRAK4	0.11031	0
ENSG00000126456	IRF3	0.33136	0
ENSG00000170561	IRX2	0.46885	0
ENSG00000167178	ISLR2	0.41736	0.00115
ENSG00000182149	IST1	0.44786	0
ENSG00000078747	ITCH	0.28356	0
ENSG00000111203	ITFG2	0.28301	0
ENSG00000167930	ITFG3	0.3154	0
ENSG00000137809	ITGA11	0.2701	0
ENSG00000005884	ITGA3	0.4981	0.00231
ENSG00000091409	ITGA6	0.49091	0.00143
ENSG00000077943	ITGA8	0.33124	0
ENSG00000055955	ITIH4	0.22332	0
ENSG00000113263	ITK	0.35401	0.00019
ENSG00000150995	ITPR1	0.3005	0.00045
ENSG00000123104	ITPR2	0.32343	0
ENSG00000096433	ITPR3	0.2499	0
ENSG00000148841	ITPRIP	0.31533	0
ENSG00000099840	IZUMO4	0.4073	0.00134
ENSG00000184916	JAG2	0.18338	0
ENSG00000173801	JUP	0.45529	0.0042
ENSG00000197256	KANK2	0.38555	0.00192
ENSG00000139620	KANSL2	0.34129	0.00019
ENSG00000114982	KANSL3	0.38638	0
ENSG00000114166	KAT2B	0.33252	0
ENSG00000103510	KAT8	0.3514	0.00015
ENSG00000175538	KCNE3	0.47339	0.00615
ENSG00000173338	KCNK7	0.3547	0
ENSG00000053918	KCNQ1	0.35238	0
ENSG00000135253	KCP	0.16989	0.00025
ENSG00000147050	KDM6A	0.43378	2e-05
ENSG00000100441	KHNYN	0.41813	0.0005
ENSG00000047578	KIAA0556	0.49459	6e-05
ENSG00000135315	KIAA1009	0.37502	0.00205
ENSG00000169330	KIAA1024	0.28648	0
ENSG00000112379	KIAA1244	0.4223	0.00737
ENSG00000164659	KIAA1324L	0.36401	2e-05
ENSG00000163617	KIAA1407	0.37193	0
ENSG00000084444	KIAA1467	0.32961	1e-05
ENSG00000134444	KIAA1468	0.38184	0.00256
ENSG00000130294	KIF1A	0.45417	0
ENSG00000151657	KIN	0.44593	0.00775
ENSG00000174996	KLC2	0.49273	0.00056
ENSG00000169926	KLF13	0.32979	0
ENSG00000128607	KLHDC10	0.2144	0
ENSG00000104731	KLHDC4	0.35926	2e-05
ENSG00000076321	KLHL20	0.27894	0
ENSG00000114796	KLHL24	0.31858	0
ENSG00000135686	KLHL36	0.36923	0.00102
ENSG00000164344	KLKB1	0.44333	3e-05
ENSG00000167548	KMT2D	0.31462	0
ENSG00000001631	KRIT1	0.32552	0
ENSG00000204897	KRT25	0.47027	2e-05
ENSG00000100395	L3MBTL2	0.43506	0
ENSG00000198945	L3MBTL3	0.25391	0
ENSG00000154655	L3MBTL4	0.25551	1e-05
ENSG00000196569	LAMA2	0.47777	0
ENSG00000162511	LAPTM5	0.38827	0
ENSG00000011376	LARS2	0.42742	0.00094
ENSG00000001497	LAS1L	0.21535	0.00036
ENSG00000178177	LCORL	0.35938	0
ENSG00000111716	LDHB	0.38516	0.00636
ENSG00000243709	LEFTY1	0.23988	0.00015
ENSG00000197980	LEKR1	0.48412	0.00178
ENSG00000106003	LFNG	0.3877	0.00089
ENSG00000119862	LGALSL	0.32711	6e-05
ENSG00000113594	LIFR	0.46082	0
ENSG00000050405	LIMA1	0.33767	0.0004
ENSG00000072163	LIMS2	0.25036	3e-05
ENSG00000153363	LINC00467	0.3631	0
ENSG00000223414	LINC00473	0.3634	0
ENSG00000235703	LINC00894	0.45478	0
ENSG00000131899	LLGL1	0.23773	0
ENSG00000074695	LMAN1	0.40979	0
ENSG00000165714	LOH12CR1	0.49474	0
ENSG00000153395	LPCAT1	0.39488	0.00087
ENSG00000117114	LPHN2	0.41297	0.00107
ENSG00000101577	LPIN2	0.21727	0
ENSG00000198589	LRBA	0.35004	0.00655
ENSG00000118308	LRMP	0.40802	0
ENSG00000134569	LRP4	0.45898	0
ENSG00000079691	LRRC16A	0.46605	9e-05
ENSG00000186648	LRRC16B	0.27272	0
ENSG00000159708	LRRC36	0.33551	0
ENSG00000265158	LRRC37A7P	0.34174	0
ENSG00000250462	LRRC37BP1	0.31749	0
ENSG00000171017	LRRC8E	0.43808	8e-05
ENSG00000131951	LRRC9	0.37133	0
ENSG00000111144	LTA4H	0.21607	0
ENSG00000108848	LUC7L3	0.48479	0
ENSG00000204428	LY6G5C	0.34608	0.00032
ENSG00000150556	LYPD6B	0.37731	0.00746
ENSG00000147676	MAL2	0.34595	0.00023
ENSG00000173327	MAP3K11	0.43914	0
ENSG00000047849	MAP4	0.44016	1e-05
ENSG00000071054	MAP4K4	0.28814	1e-05
ENSG00000012983	MAP4K5	0.29622	0
ENSG00000100030	MAPK1	0.37242	0
ENSG00000188130	MAPK12	0.19811	0
ENSG00000119487	MAPKAP1	0.32071	0
ENSG00000099785	Mar2	0.03808	1e-05
ENSG00000116141	MARK1	0.30752	2e-05
ENSG00000072518	MARK2	0.44906	0
ENSG00000015479	MATR3	0.42256	0
ENSG00000204406	MBD5	0.42159	0.00427
ENSG00000151332	MBIP	0.2968	3e-05
ENSG00000172197	MBOAT1	0.42799	0.00338
ENSG00000177669	MBOAT4	0.46569	0.00023
ENSG00000131844	MCCC2	0.46717	0.00754
ENSG00000104738	MCM4	0.38275	0.00033
ENSG00000100297	MCM5	0.40306	0.00073
ENSG00000135679	MDM2	0.31394	0.00616
ENSG00000116353	MECR	0.3395	0
ENSG00000099917	MED15	0.43745	0.00481
ENSG00000175221	MED16	0.40833	2e-05
ENSG00000155868	MED7	0.26822	0
ENSG00000162959	MEMO1	0.41046	0
ENSG00000145388	METTL14	0.44817	7e-05
ENSG00000169519	METTL15	0.46565	0.00043
ENSG00000123600	METTL8	0.47798	0.00925
ENSG00000205639	MFSD2B	0.40729	0.00067
ENSG00000257335	MGAM	0.42272	1e-05
ENSG00000154305	MIA3	0.49325	0
ENSG00000133816	MICAL2	0.28655	0
ENSG00000243156	MICAL3	0.41387	0
ENSG00000116691	MIIP	0.33517	0
ENSG00000265496	MIR1539	0.24981	0
ENSG00000129534	MIS18BP1	0.45021	0
ENSG00000187098	MITF	0.36286	0
ENSG00000128585	MKLN1	0.33207	0
ENSG00000079277	MKNK1	0.43038	1e-05
ENSG00000075975	MKRN2	0.39764	1e-05
ENSG00000075643	MOCOS	0.48549	1e-05
ENSG00000061987	MON2	0.48545	0.00481
ENSG00000135698	MPHOSPH6	0.33055	0.00774
ENSG00000051825	MPHOSPH9	0.4456	0
ENSG00000108852	MPP2	0.41335	0.00016
ENSG00000161647	MPP3	0.4576	0.00143
ENSG00000172935	MRGPRF	0.25254	0
ENSG00000179826	MRGPRX3	0.49537	0
ENSG00000101353	MROH8	0.42432	0
ENSG00000112110	MRPL18	0.27112	0.0035
ENSG00000162910	MRPL55	0.27351	2e-05
ENSG00000125901	MRPS26	0.24409	0
ENSG00000232894	MRPS31P2	0.40343	0
ENSG00000061794	MRPS35	0.23084	0
ENSG00000134056	MRPS36	0.40655	0.00435
ENSG00000203761	MSTO2P	0.45362	0.0015
ENSG00000172167	MTBP	0.38996	0
ENSG00000122033	MTIF3	0.38244	0
ENSG00000132749	MTL5	0.19959	0
ENSG00000166912	MTMR10	0.49959	0.00116
ENSG00000181143	MUC16	0.47673	0.00023
ENSG00000205592	MUC19	0.48808	0
ENSG00000167508	MVD	0.37482	0
ENSG00000133026	MYH10	0.32754	0.0002
ENSG00000100345	MYH9	0.44213	0.00058
ENSG00000101608	MYL12A	0.18938	0
ENSG00000091536	MYO15A	0.21673	0
ENSG00000041515	MYO16	0.33357	0.00012
ENSG00000136286	MYO1G	0.41186	1e-05
ENSG00000172399	MYOZ2	0.47318	0.00472
ENSG00000138347	MYPN	0.31529	3e-05
ENSG00000186487	MYT1L	0.44771	0
ENSG00000173272	MZT2A	0.29421	0.00285
ENSG00000077616	NAALAD2	0.37474	0
ENSG00000177694	NAALADL2	0.08136	1e-05
ENSG00000161653	NAGS	0.43033	0.00125
ENSG00000103245	NARFL	0.35748	0
ENSG00000167011	NAT16	0.31969	0
ENSG00000166833	NAV2	0.35529	0
ENSG00000172915	NBEA	0.45014	0
ENSG00000144426	NBEAL1	0.25176	0.00263
ENSG00000188554	NBR1	0.34239	0
ENSG00000213672	NCKIPSD	0.24087	0
ENSG00000084676	NCOA1	0.37915	0.00402
ENSG00000141027	NCOR1	0.47675	0
ENSG00000101247	NDUFAF5	0.21343	0
ENSG00000090266	NDUFB2	0.21274	2e-05
ENSG00000078114	NEBL	0.26986	0
ENSG00000069869	NEDD4	0.40697	0
ENSG00000049759	NEDD4L	0.03862	0
ENSG00000197168	NEK5	0.39112	0.0084
ENSG00000165525	NEMF	0.46187	1e-05
ENSG00000100968	NFATC4	0.2396	0
ENSG00000082641	NFE2L1	0.37073	0.00394
ENSG00000109320	NFKB1	0.36186	0
ENSG00000244005	NFS1	0.40079	0
ENSG00000086102	NFX1	0.34103	0
ENSG00000101004	NINL	0.39195	0.0004
ENSG00000022556	NLRP2	0.34019	0.00068
ENSG00000174885	NLRP6	0.44598	5e-05
ENSG00000152465	NMT2	0.24882	0
ENSG00000188976	NOC2L	0.45487	0
ENSG00000173145	NOC3L	0.46233	0.00182
ENSG00000167207	NOD2	0.41833	0
ENSG00000100101	NOL12	0.4014	0.0003
ENSG00000165271	NOL6	0.32437	0.00142
ENSG00000185164	NOMO2	0.34285	0.0001
ENSG00000103226	NOMO3	0.33885	0.00021
ENSG00000089250	NOS1	0.31536	0
ENSG00000134250	NOTCH2	0.44877	0.0001
ENSG00000169246	NPIPB3	0.21709	0
ENSG00000021645	NRXN3	0.26434	1e-05
ENSG00000165671	NSD1	0.34103	2e-05
ENSG00000076685	NT5C2	0.31051	0
ENSG00000142233	NTN5	0.21029	0.00887
ENSG00000162631	NTNG1	0.49089	2e-05
ENSG00000095906	NUBP2	0.21233	0
ENSG00000106268	NUDT1	0.34702	0.00764
ENSG00000111581	NUP107	0.34635	0.00017
ENSG00000030066	NUP160	0.39793	0.00517
ENSG00000184923	NUTM2A	0.298	2e-05
ENSG00000162231	NXF1	0.27487	0
ENSG00000154358	OBSCN	0.49292	0.00024
ENSG00000124006	OBSL1	0.26834	6e-05
ENSG00000242153	OFD1P6Y	0.34867	0
ENSG00000197444	OGDHL	0.32327	0
ENSG00000238243	OR2W3	0.24356	1e-05
ENSG00000144645	OSBPL10	0.48025	0.00099
ENSG00000141447	OSBPL1A	0.43555	0.00116
ENSG00000079156	OSBPL6	0.16809	0
ENSG00000091039	OSBPL8	0.42451	0.00901
ENSG00000081087	OSTM1	0.27549	0
ENSG00000164164	OTUD4	0.48073	0
ENSG00000165912	PACSIN3	0.23785	0
ENSG00000238269	PAGE2B	0.45424	0
ENSG00000073150	PANX2	0.3144	0.00094
ENSG00000182752	PAPPA	0.36268	3e-05
ENSG00000170915	PAQR8	0.31615	0
ENSG00000148498	PARD3	0.15652	0
ENSG00000102699	PARP4	0.4563	1e-05
ENSG00000151883	PARP8	0.30978	0
ENSG00000197702	PARVA	0.35006	9e-05
ENSG00000198807	PAX9	0.30594	0
ENSG00000159086	PAXBP1	0.48939	0
ENSG00000157212	PAXIP1	0.48127	0.00066
ENSG00000175198	PCCA	0.41662	0.00029
ENSG00000204956	PCDHGA1	0.06017	0
ENSG00000253873	PCDHGA11	0.10352	1e-05
ENSG00000253305	PCDHGB6	0.12885	0
ENSG00000156374	PCGF6	0.34702	0.00567
ENSG00000078674	PCM1	0.411	1e-05
ENSG00000197136	PCNXL3	0.43401	0.00018
ENSG00000071994	PDCD2	0.41063	0.00171
ENSG00000112541	PDE10A	0.39589	0
ENSG00000115252	PDE1A	0.45536	0.00095
ENSG00000186642	PDE2A	0.19984	0.00447
ENSG00000152270	PDE3B	0.38058	1e-05
ENSG00000164951	PDP1	0.37258	0.00022
ENSG00000172840	PDP2	0.38452	8e-05
ENSG00000162493	PDPN	0.33986	0.00024
ENSG00000090857	PDPR	0.43163	3e-05
ENSG00000121892	PDS5A	0.32847	0.0021
ENSG00000160209	PDXK	0.32894	0.00127
ENSG00000165650	PDZD8	0.30859	0.00878
ENSG00000162366	PDZK1IP1	0.34573	0.00048
ENSG00000197329	PELI1	0.30165	0
ENSG00000139946	PELI2	0.46922	0
ENSG00000114757	PEX5L	0.2062	0
ENSG00000124587	PEX6	0.48523	0.00595
ENSG00000123349	PFDN5	0.3524	3e-05
ENSG00000123836	PFKFB2	0.44335	0.00102
ENSG00000197121	PGAP1	0.35253	0
ENSG00000169299	PGM2	0.27389	0
ENSG00000040633	PHF23	0.37856	4e-05
ENSG00000172943	PHF8	0.21321	0
ENSG00000175309	PHYKPL	0.40383	0
ENSG00000215513	PI4KAP1	0.31528	0
ENSG00000183506	PI4KAP2	0.44433	0
ENSG00000131788	PIAS3	0.45799	0.00051
ENSG00000174227	PIGG	0.21939	0
ENSG00000101464	PIGU	0.28427	0.00354
ENSG00000121879	PIK3CA	0.33677	2e-05
ENSG00000141720	PIP4K2B	0.3821	3e-05
ENSG00000180957	PITPNB	0.46686	0.00127
ENSG00000187008	PKD1L3	0.29099	0
ENSG00000205038	PKHD1L1	0.45395	0
ENSG00000067225	PKM	0.39989	1e-05
ENSG00000168907	PLA2G4F	0.48056	0
ENSG00000137055	PLAA	0.37151	0.00749
ENSG00000161714	PLCD3	0.48703	0.0091
ENSG00000120278	PLEKHG1	0.32691	2e-05
ENSG00000152527	PLEKHH2	0.44131	0.00821
ENSG00000148735	PLEKHS1	0.38519	0
ENSG00000147872	PLIN2	0.21365	0
ENSG00000188313	PLSCR1	0.43387	0
ENSG00000130827	PLXNA3	0.34262	0
ENSG00000188073	PMS2P10	0.40891	0
ENSG00000067601	PMS2P4	0.31927	5e-05
ENSG00000123965	PMS2P5	0.37704	1e-05
ENSG00000146453	PNLDC1	0.39642	0
ENSG00000115946	PNO1	0.36933	0
ENSG00000198805	PNP	0.42592	0.00083
ENSG00000139323	POC1B	0.48735	0.00204
ENSG00000152359	POC5	0.32588	0
ENSG00000058600	POLR3E	0.39793	0
ENSG00000130714	POMT1	0.35332	0.00033
ENSG00000128513	POT1	0.45407	0
ENSG00000204434	POTEKP	0.40725	2e-05
ENSG00000186951	PPARA	0.46461	0.00032
ENSG00000155846	PPARGC1B	0.4078	0
ENSG00000138621	PPCDC	0.39521	0.00052
ENSG00000139220	PPFIA2	0.21912	0
ENSG00000166387	PPFIBP2	0.21039	0
ENSG00000134283	PPHLN1	0.39329	0
ENSG00000100023	PPIL2	0.47735	0
ENSG00000145725	PPIP5K2	0.34634	0
ENSG00000125503	PPP1R12C	0.4713	0.0012
ENSG00000101445	PPP1R16B	0.39264	0.00199
ENSG00000146112	PPP1R18	0.17441	0
ENSG00000112640	PPP2R5D	0.33012	0
ENSG00000154845	PPP4R1	0.42651	0.0011
ENSG00000110075	PPP6R3	0.32396	0
ENSG00000221988	PPT2	0.42783	0
ENSG00000141956	PRDM15	0.34184	0
ENSG00000175785	PRIMA1	0.46456	0.00018
ENSG00000154229	PRKCA	0.41933	0
ENSG00000163932	PRKCD	0.15453	0
ENSG00000163558	PRKCI	0.41565	4e-05
ENSG00000184304	PRKD1	0.36724	0
ENSG00000253729	PRKDC	0.4599	0.00031
ENSG00000126457	PRMT1	0.43119	0.00013
ENSG00000111218	PRMT8	0.38624	0.00109
ENSG00000007062	PROM1	0.38923	5e-05
ENSG00000155066	PROM2	0.32848	0.00162
ENSG00000176532	PRR15	0.43195	0.00535
ENSG00000166450	PRTG	0.48253	0
ENSG00000196415	PRTN3	0.07081	0
ENSG00000248257	PSG10P	0.14687	0
ENSG00000087191	PSMC5	0.29729	0.00033
ENSG00000244615	PSPC1P2	0.38507	1e-05
ENSG00000152229	PSTPIP2	0.38253	0
ENSG00000132300	PTCD3	0.19719	0.00014
ENSG00000165983	PTER	0.29702	0
ENSG00000106853	PTGR1	0.46923	0.00312
ENSG00000169398	PTK2	0.30944	0
ENSG00000104960	PTOV1	0.36491	0.00543
ENSG00000076201	PTPN23	0.36302	0.00013
ENSG00000088179	PTPN4	0.46831	0
ENSG00000127329	PTPRB	0.45542	0.00482
ENSG00000153707	PTPRD	0.24522	0
ENSG00000142949	PTPRF	0.35581	0
ENSG00000151490	PTPRO	0.40859	0
ENSG00000153233	PTPRR	0.48953	4e-05
ENSG00000243323	PTPRVP	0.30257	0
ENSG00000183255	PTTG1IP	0.47004	2e-05
ENSG00000134644	PUM1	0.30656	0.0001
ENSG00000048991	R3HDM1	0.39564	0.00025
ENSG00000179912	R3HDM2	0.43338	0
ENSG00000105514	RAB3D	0.3961	1e-05
ENSG00000168118	RAB4A	0.21235	0
ENSG00000029725	RABEP1	0.43169	0.00352
ENSG00000011454	RABGAP1	0.46428	0
ENSG00000244588	RAD21L1	0.37111	0
ENSG00000002016	RAD52	0.23063	1e-05
ENSG00000116191	RALGPS2	0.44396	0.00245
ENSG00000125970	RALY	0.42934	0.00041
ENSG00000031823	RANBP3	0.31447	2e-05
ENSG00000108961	RANGRF	0.41684	1e-05
ENSG00000138698	RAP1GDS1	0.08527	0.0001
ENSG00000146090	RASGEF1C	0.34283	0
ENSG00000101265	RASSF2	0.23701	0.00016
ENSG00000103479	RBL2	0.32447	0
ENSG00000213411	RBM22P2	0.26184	0
ENSG00000100461	RBM23	0.37918	0.0054
ENSG00000106344	RBM28	0.44092	0
ENSG00000132819	RBM38	0.39831	4e-05
ENSG00000168214	RBPJ	0.38998	1e-05
ENSG00000166831	RBPMS2	0.40099	0.00018
ENSG00000172348	RCAN2	0.35441	8e-05
ENSG00000089902	RCOR1	0.40608	0.00593
ENSG00000134533	RERG	0.43844	0
ENSG00000035928	RFC1	0.14278	0
ENSG00000183054	RGPD6	0.10434	0
ENSG00000169629	RGPD8	0.26208	0.00273
ENSG00000140519	RHCG	0.2451	0.00822
ENSG00000171792	RHNO1	0.49315	7e-05
ENSG00000126858	RHOT1	0.27033	0
ENSG00000140983	RHOT2	0.3594	0
ENSG00000164327	RICTOR	0.2532	0
ENSG00000080345	RIF1	0.36465	0
ENSG00000153561	RMND5A	0.25712	0.00272
ENSG00000022840	RNF10	0.3871	0.00748
ENSG00000170153	RNF150	0.34182	0
ENSG00000034677	RNF19A	0.40187	2e-05
ENSG00000108375	RNF43	0.45364	0.00391
ENSG00000114547	ROPN1B	0.47665	0.00082
ENSG00000069667	RORA	0.3144	0.00017
ENSG00000116745	RPE65	0.47645	0
ENSG00000145592	RPL37	0.32438	0
ENSG00000229117	RPL41	0.49099	0.00189
ENSG00000243742	RPLP0P2	0.44492	0
ENSG00000136643	RPS6KC1	0.32553	2e-05
ENSG00000052749	RRP12	0.4152	0
ENSG00000160208	RRP1B	0.26309	0
ENSG00000189306	RRP7A	0.41251	0
ENSG00000048649	RSF1	0.26037	0
ENSG00000137815	RTF1	0.49176	1e-05
ENSG00000139970	RTN1	0.44906	0.00125
ENSG00000133318	RTN3	0.32863	0.00038
ENSG00000176225	RTTN	0.34899	0.00876
ENSG00000159216	RUNX1	0.32419	0.00508
ENSG00000079102	RUNX1T1	0.46305	0.00158
ENSG00000020633	RUNX3	0.32704	0
ENSG00000175792	RUVBL1	0.48879	7e-05
ENSG00000163221	S100A12	0.26477	0
ENSG00000116497	S100PBP	0.40708	0.00075
ENSG00000020577	SAMD4A	0.40361	0
ENSG00000179134	SAMD4B	0.47361	0.00093
ENSG00000205323	SARNP	0.42142	0.00767
ENSG00000139697	SBNO1	0.35964	0
ENSG00000196876	SCN8A	0.32727	0
ENSG00000185485	SDHAP1	0.39846	0
ENSG00000150961	SEC24D	0.46675	0.0096
ENSG00000075826	SEC31B	0.33368	0
ENSG00000168758	SEMA4C	0.33733	1e-05
ENSG00000138623	SEMA7A	0.41362	0
ENSG00000265500	SENP3-EIF4A1	0.43636	0.00149
ENSG00000112701	SENP6	0.37433	0
ENSG00000162430	SEPN1	0.42376	1e-05
ENSG00000164300	SERINC5	0.27672	2e-05
ENSG00000166401	SERPINB8	0.43543	0.00182
ENSG00000253309	SERPINE3	0.33604	0.00067
ENSG00000163536	SERPINI1	0.20938	0
ENSG00000139718	SETD1B	0.371	0.00463
ENSG00000061936	SFSWAP	0.3072	0.00091
ENSG00000197860	SGTB	0.39926	5e-05
ENSG00000097033	SH3GLB1	0.31962	0.00067
ENSG00000185960	SHOX	0.39479	0
ENSG00000161640	SIGLEC11	0.29611	0
ENSG00000197555	SIPA1L1	0.32993	0
ENSG00000116991	SIPA1L2	0.24865	0.00163
ENSG00000187531	SIRT7	0.30686	0.00044
ENSG00000154839	SKA1	0.26257	0
ENSG00000158714	SLAMF8	0.36364	0
ENSG00000140199	SLC12A6	0.41421	0
ENSG00000141469	SLC14A1	0.24945	0
ENSG00000088386	SLC15A1	0.41161	0
ENSG00000110446	SLC15A3	0.22664	0
ENSG00000119899	SLC17A5	0.43388	0.00012
ENSG00000184999	SLC22A10	0.46752	0.00195
ENSG00000197901	SLC22A6	0.39826	5e-05
ENSG00000149452	SLC22A8	0.30287	0
ENSG00000213901	SLC23A3	0.47392	0
ENSG00000147454	SLC25A37	0.31675	4e-05
ENSG00000112053	SLC26A8	0.23017	0
ENSG00000112759	SLC29A1	0.21051	1e-05
ENSG00000142583	SLC2A5	0.46438	0
ENSG00000014824	SLC30A9	0.41587	0.00375
ENSG00000164414	SLC35A1	0.48668	0
ENSG00000123643	SLC36A1	0.38293	0
ENSG00000017483	SLC38A5	0.3522	0.00165
ENSG00000133195	SLC39A11	0.48719	0.00156
ENSG00000167703	SLC43A2	0.41319	0.00017
ENSG00000134802	SLC43A3	0.4546	3e-05
ENSG00000070214	SLC44A1	0.31171	0
ENSG00000142494	SLC47A1	0.39735	0.00111
ENSG00000180638	SLC47A2	0.21929	0
ENSG00000100678	SLC8A3	0.27123	3e-05
ENSG00000089060	SLC8B1	0.33339	0
ENSG00000065923	SLC9A7	0.39967	0.00035
ENSG00000137491	SLCO2B1	0.4657	0
ENSG00000172716	SLFN11	0.32893	0
ENSG00000170365	SMAD1	0.39968	0.00037
ENSG00000166949	SMAD3	0.39183	4e-05
ENSG00000127616	SMARCA4	0.30265	0.00566
ENSG00000101596	SMCHD1	0.29392	0
ENSG00000070366	SMG6	0.2776	0.00539
ENSG00000163683	SMIM14	0.49882	0.00021
ENSG00000198732	SMOC1	0.42177	0
ENSG00000123415	SMUG1	0.3522	0
ENSG00000165684	SNAPC4	0.42711	0
ENSG00000060688	SNRNP40	0.22598	0
ENSG00000048471	SNX29	0.48597	0.00037
ENSG00000174226	SNX31	0.36486	3e-05
ENSG00000242808	SOX2-OT	0.40525	0
ENSG00000110693	SOX6	0.39673	0
ENSG00000182310	SPACA6P	0.37701	0.00797
ENSG00000163071	SPATA18	0.4235	0
ENSG00000006282	SPATA20	0.27101	0
ENSG00000128487	SPECC1	0.27646	0
ENSG00000100014	SPECC1L	0.24232	0.0008
ENSG00000144228	SPOPL	0.42706	0.00034
ENSG00000197694	SPTAN1	0.34539	0.00025
ENSG00000197122	SRC	0.38571	0
ENSG00000153914	SREK1	0.32363	0
ENSG00000196935	SRGAP1	0.4495	0.00367
ENSG00000167881	SRP68	0.45476	0.0002
ENSG00000167720	SRR	0.23521	2e-05
ENSG00000116350	SRSF4	0.39943	0
ENSG00000106028	SSBP1	0.3637	0
ENSG00000123096	SSPN	0.40087	0.00745
ENSG00000197558	SSPO	0.26183	0.00539
ENSG00000157965	SSX8	0.2864	0
ENSG00000166444	ST5	0.49916	2e-05
ENSG00000101638	ST8SIA5	0.37875	0
ENSG00000118007	STAG1	0.36195	0.0006
ENSG00000144589	STK11IP	0.15198	4e-05
ENSG00000115694	STK25	0.30605	0
ENSG00000196335	STK31	0.39139	0
ENSG00000163482	STK36	0.4487	0
ENSG00000198648	STK39	0.43371	9e-05
ENSG00000136874	STX17	0.30863	0
ENSG00000162236	STX5	0.40661	0
ENSG00000136854	STXBP1	0.46072	0.00524
ENSG00000145087	STXBP5L	0.49403	1e-05
ENSG00000060140	STYK1	0.3046	0
ENSG00000198252	STYX	0.38191	0
ENSG00000137573	SULF1	0.47171	0
ENSG00000100242	SUN2	0.3503	3e-05
ENSG00000143502	SUSD4	0.31685	0
ENSG00000135316	SYNCRIP	0.24769	2e-05
ENSG00000054654	SYNE2	0.37547	0
ENSG00000159082	SYNJ1	0.29882	0
ENSG00000172403	SYNPO2	0.43286	0
ENSG00000019505	SYT13	0.35191	0.00039
ENSG00000147526	TACC1	0.47488	0.00415
ENSG00000147133	TAF1	0.44271	0.00082
ENSG00000143498	TAF1A	0.4938	0.00092
ENSG00000231925	TAPBP	0.28794	4e-05
ENSG00000109680	TBC1D19	0.46471	0.0022
ENSG00000146350	TBC1D32	0.29558	1e-05
ENSG00000224226	TBC1D3B	0.38778	0.00745
ENSG00000131374	TBC1D5	0.22013	0
ENSG00000101849	TBL1X	0.44219	0.00043
ENSG00000028839	TBPL1	0.22849	0
ENSG00000059377	TBXAS1	0.39008	0.00645
ENSG00000165929	TC2N	0.28444	0
ENSG00000139437	TCHP	0.41787	0.00034
ENSG00000083544	TDRD3	0.22895	0
ENSG00000129566	TEP1	0.422	0
ENSG00000090447	TFAP4	0.35192	0
ENSG00000029639	TFB1M	0.39786	0.00022
ENSG00000105967	TFEC	0.39137	0
ENSG00000072274	TFRC	0.46714	0
ENSG00000177426	TGIF1	0.37704	0.00142
ENSG00000198959	TGM2	0.47745	0
ENSG00000137574	TGS1	0.49864	0
ENSG00000113296	THBS4	0.37022	0
ENSG00000125676	THOC2	0.4429	0.00176
ENSG00000140534	TICRR	0.38983	0.0025
ENSG00000075336	TIMM21	0.48526	0
ENSG00000163931	TKT	0.13838	0
ENSG00000140950	TLDC1	0.35854	0
ENSG00000065717	TLE2	0.35496	0
ENSG00000095587	TLL2	0.31013	0
ENSG00000137076	TLN1	0.37885	0.00328
ENSG00000171914	TLN2	0.31437	0
ENSG00000162604	TM2D1	0.47518	0
ENSG00000213996	TM6SF2	0.41582	0.0001
ENSG00000167895	TMC8	0.25267	0
ENSG00000150403	TMCO3	0.4375	0
ENSG00000166557	TMED3	0.34033	2e-05
ENSG00000184988	TMEM106A	0.14608	4e-05
ENSG00000139173	TMEM117	0.28887	0
ENSG00000137210	TMEM14B	0.41588	0.00039
ENSG00000151353	TMEM18	0.31754	0.00821
ENSG00000164168	TMEM184C	0.31933	0
ENSG00000105518	TMEM205	0.36362	0.00029
ENSG00000146842	TMEM209	0.2194	1e-05
ENSG00000186501	TMEM222	0.41541	0
ENSG00000149582	TMEM25	0.23884	0
ENSG00000187838	TMEM256-PLSCR3	0.39232	0
ENSG00000167904	TMEM68	0.49579	0
ENSG00000129925	TMEM8A	0.43805	4e-05
ENSG00000142046	TMEM91	0.44681	1e-05
ENSG00000006042	TMEM98	0.41011	0.00053
ENSG00000138594	TMOD3	0.41321	0
ENSG00000166682	TMPRSS5	0.37606	7e-05
ENSG00000179104	TMTC2	0.27986	1e-05
ENSG00000123610	TNFAIP6	0.21471	0
ENSG00000149115	TNKS1BP1	0.29863	0
ENSG00000083312	TNPO1	0.35536	0.00086
ENSG00000079308	TNS1	0.49834	0
ENSG00000248290	TNXA	0.48266	0
ENSG00000160949	TONSL	0.42064	0
ENSG00000131747	TOP2A	0.24949	0
ENSG00000078804	TP53INP2	0.24671	0.00617
ENSG00000186815	TPCN1	0.3188	0
ENSG00000139287	TPH2	0.31749	0
ENSG00000214869	TPM3P4	0.36283	0.00206
ENSG00000166157	TPTE	0.3283	0
ENSG00000132958	TPTE2	0.24468	0
ENSG00000131323	TRAF3	0.30082	0
ENSG00000126602	TRAP1	0.44812	2e-05
ENSG00000171853	TRAPPC12	0.44883	0.00021
ENSG00000154370	TRIM11	0.4456	0
ENSG00000162931	TRIM17	0.42875	5e-05
ENSG00000113595	TRIM23	0.40717	0
ENSG00000146755	TRIM50	0.19504	0
ENSG00000162722	TRIM58	0.44978	0
ENSG00000146054	TRIM7	0.31973	2e-05
ENSG00000071539	TRIP13	0.30582	4e-05
ENSG00000134160	TRPM1	0.31202	0
ENSG00000070985	TRPM5	0.29718	0
ENSG00000167723	TRPV3	0.4935	0.00037
ENSG00000231738	TSPAN19	0.27039	0.00018
ENSG00000064201	TSPAN32	0.33713	0
ENSG00000032389	TSSC1	0.44988	0
ENSG00000128881	TTBK2	0.47864	0
ENSG00000123607	TTC21B	0.473	0.00088
ENSG00000103852	TTC23	0.40252	0.00029
ENSG00000204815	TTC25	0.275	0
ENSG00000235954	TTC28-AS1	0.30035	0
ENSG00000113638	TTC33	0.33109	0
ENSG00000198677	TTC37	0.26106	0
ENSG00000168234	TTC39C	0.45819	0.00022
ENSG00000139865	TTC6	0.30966	0
ENSG00000116830	TTF2	0.45489	0
ENSG00000214021	TTLL3	0.32357	0
ENSG00000131044	TTLL9	0.47024	0.00702
ENSG00000127824	TUBA4A	0.49392	0.00592
ENSG00000237469	TUBB8P10	0.33598	0.00033
ENSG00000131462	TUBG1	0.33155	0.00103
ENSG00000163714	U2SURP	0.37496	0.00106
ENSG00000033178	UBA6	0.4298	0.00038
ENSG00000175567	UCP2	0.42063	0.00048
ENSG00000151116	UEVLD	0.4641	0
ENSG00000168038	ULK4	0.38746	0
ENSG00000151461	UPF2	0.34496	0
ENSG00000007001	UPP2	0.40328	0
ENSG00000159650	UROC1	0.32562	0
ENSG00000173915	USMG5	0.39841	1e-05
ENSG00000162402	USP24	0.32463	0
ENSG00000140455	USP3	0.45296	3e-05
ENSG00000154914	USP43	0.41866	0.00126
ENSG00000145390	USP53	0.4385	0
ENSG00000166348	USP54	0.3901	0.00588
ENSG00000120800	UTP20	0.45621	0
ENSG00000049247	UTS2	0.48403	0.00279
ENSG00000125753	VASP	0.2922	0
ENSG00000160293	VAV2	0.28383	8e-05
ENSG00000111424	VDR	0.2996	0
ENSG00000028203	VEZT	0.41899	0
ENSG00000129003	VPS13C	0.23517	0
ENSG00000151502	VPS26B	0.37371	0.00641
ENSG00000069329	VPS35	0.47989	0.00269
ENSG00000006715	VPS41	0.27733	0
ENSG00000100749	VRK1	0.36417	0
ENSG00000028116	VRK2	0.44266	0.00537
ENSG00000105053	VRK3	0.25181	0.00035
ENSG00000151532	VTI1A	0.47783	0.00076
ENSG00000168658	VWA3B	0.49326	0.00086
ENSG00000102763	VWA8	0.36724	0
ENSG00000110799	VWF	0.46852	2e-05
ENSG00000158195	WASF2	0.43134	8e-05
ENSG00000185596	WASH3P	0.34879	0
ENSG00000198554	WDHD1	0.36607	0.00027
ENSG00000176473	WDR25	0.41072	7e-05
ENSG00000184465	WDR27	0.24409	0
ENSG00000163811	WDR43	0.39889	0
ENSG00000227057	WDR46	0.35891	9e-05
ENSG00000114742	WDR48	0.49399	0
ENSG00000133316	WDR74	0.31418	0
ENSG00000123154	WDR83	0.40583	0
ENSG00000243667	WDR92	0.25785	0
ENSG00000156232	WHAMM	0.19348	0
ENSG00000248334	WHAMMP2	0.46304	0.00039
ENSG00000109685	WHSC1	0.39345	0
ENSG00000115935	WIPF1	0.49908	0.00545
ENSG00000112761	WISP3	0.21401	0
ENSG00000158156	XKR8	0.29347	0
ENSG00000184575	XPOT	0.40928	0
ENSG00000126215	XRCC3	0.44258	1e-05
ENSG00000166435	XRRA1	0.46739	0
ENSG00000015153	YAF2	0.4604	0
ENSG00000119820	YIPF4	0.17097	0.00037
ENSG00000119596	YLPM1	0.26949	0.00198
ENSG00000136758	YME1L1	0.48096	0.00017
ENSG00000180667	YOD1	0.3526	0.0074
ENSG00000100027	YPEL1	0.37064	0
ENSG00000124256	ZBP1	0.22491	0
ENSG00000181722	ZBTB20	0.36506	0.00573
ENSG00000112365	ZBTB24	0.47949	0.00256
ENSG00000091732	ZC3HC1	0.29734	0
ENSG00000121766	ZCCHC17	0.29394	0
ENSG00000141664	ZCCHC2	0.27256	3e-05
ENSG00000147905	ZCCHC7	0.22615	0.00026
ENSG00000156639	ZFAND3	0.39226	0.00264
ENSG00000133858	ZFC3H1	0.01875	0.00011
ENSG00000179059	ZFP42	0.49946	0.00031
ENSG00000196345	ZKSCAN7	0.43572	0
ENSG00000197056	ZMYM1	0.35803	0.00031
ENSG00000146463	ZMYM4	0.32814	0
ENSG00000004838	ZMYND10	0.23134	0
ENSG00000101040	ZMYND8	0.40556	0
ENSG00000123870	ZNF137P	0.12496	0
ENSG00000122386	ZNF205	0.31927	0
ENSG00000056277	ZNF280C	0.4664	0.0001
ENSG00000145908	ZNF300	0.38651	0.00133
ENSG00000160961	ZNF333	0.43986	1e-05
ENSG00000133250	ZNF414	0.27541	0
ENSG00000173480	ZNF417	0.24698	0
ENSG00000256087	ZNF432	0.41236	0
ENSG00000196700	ZNF512B	0.45016	2e-05
ENSG00000163795	ZNF513	0.46344	0.0003
ENSG00000101493	ZNF516	0.37874	0
ENSG00000240225	ZNF542	0.24373	0
ENSG00000198453	ZNF568	0.41857	0
ENSG00000189190	ZNF600	0.42378	0
ENSG00000167528	ZNF641	0.47484	0
ENSG00000161914	ZNF653	0.48887	0
ENSG00000196946	ZNF705A	0.35826	0
ENSG00000215339	ZNF705C	0.38031	2e-05
ENSG00000197128	ZNF772	0.38021	0
ENSG00000128000	ZNF780B	0.31818	0.00136
ENSG00000198346	ZNF813	0.356	0.00064
ENSG00000149506	ZP1	0.43742	0.00023
ENSG00000019995	ZRANB1	0.3871	0.00106
ENSG00000121988	ZRANB3	0.49706	1e-05
ENSG00000132003	ZSWIM4	0.33645	0
ENSG00000214655	ZSWIM8	0.47993	2e-05

## Sheet: PC3_6_UP
Genes with significantly increased intronic expression after 6 hours Sulforaphane treatment in PC3 prostate cancer cells.
GeneID	Gene symbol	Fold change	FDR
ENSG00000214135		2.42552	0.00624
ENSG00000215512		2.01167	0
ENSG00000226145		2.55856	6e-05
ENSG00000227827		5.34005	0
ENSG00000228464		7.86701	0
ENSG00000235583		3.00834	0.00013
ENSG00000241150		3.00701	0.00021
ENSG00000246575		2.96487	0.0002
ENSG00000250803		2.20591	0.00069
ENSG00000254634		2.00143	0.00176
ENSG00000255292		3.14165	0.00342
ENSG00000255753		4.73948	0
ENSG00000258488		2.37574	0.00681
ENSG00000261457		2.25935	1e-05
ENSG00000261740		2.00143	0.00176
ENSG00000266865		2.17571	0
ENSG00000268027		2.58605	0
ENSG00000115977	AAK1	2.14903	0.00824
ENSG00000072778	ACADVL	2.20001	0.0082
ENSG00000144648	ACKR2	2.005	0.00449
ENSG00000184227	ACOT1	2.3059	4e-05
ENSG00000161533	ACOX1	2.32212	0
ENSG00000005187	ACSM3	2.06849	0
ENSG00000183549	ACSM5	4.11535	2e-05
ENSG00000072110	ACTN1	2.53809	0.00076
ENSG00000173157	ADAMTS20	2.164	0.00066
ENSG00000197381	ADARB1	2.54022	0.0003
ENSG00000174233	ADCY6	2.01025	0
ENSG00000148700	ADD3	3.64787	0
ENSG00000128271	ADORA2A	2.09205	0.00065
ENSG00000204310	AGPAT1	4.43842	0
ENSG00000168710	AHCYL1	2.33802	0
ENSG00000170017	ALCAM	2.17274	0
ENSG00000159423	ALDH4A1	2.23614	0.00455
ENSG00000143149	ALDH9A1	2.01641	0.00987
ENSG00000179477	ALOX12B	3.47088	0
ENSG00000003393	ALS2	2.14498	0.00693
ENSG00000183684	ALYREF	3.13702	0
ENSG00000242110	AMACR	3.91981	0
ENSG00000261239	ANKRD26P1	2.04546	0
ENSG00000196912	ANKRD36B	2.45161	0.0085
ENSG00000100124	ANKRD54	3.19847	0
ENSG00000164512	ANKRD55	3.41106	0
ENSG00000135299	ANKRD6	2.14774	0.00809
ENSG00000185046	ANKS1B	2.13693	0
ENSG00000185101	ANO9	2.73399	0
ENSG00000065000	AP3D1	2.46039	0.00047
ENSG00000157823	AP3S2	2.20123	0.00975
ENSG00000221838	AP4M1	3.22594	0.00648
ENSG00000149089	APIP	2.52744	0.00581
ENSG00000175336	APOF	2.087	0.001
ENSG00000100342	APOL1	2.87433	0
ENSG00000124198	ARFGEF2	3.92504	0
ENSG00000049618	ARID1B	2.52453	0.00258
ENSG00000029153	ARNTL2	2.42205	0.00831
ENSG00000241685	ARPC1A	3.19878	0
ENSG00000130429	ARPC1B	2.93259	0
ENSG00000113273	ARSB	2.05762	0
ENSG00000183475	ASB7	2.53796	0
ENSG00000138303	ASCC1	7.05942	0
ENSG00000100325	ASCC2	2.77865	0
ENSG00000112249	ASCC3	5.63352	0
ENSG00000110046	ATG2A	2.38597	0
ENSG00000187527	ATP13A5	2.63509	0.00035
ENSG00000074370	ATP2A3	2.16636	0.0076
ENSG00000105675	ATP4A	7.58788	0
ENSG00000124406	ATP8A1	2.23336	0.00829
ENSG00000166377	ATP9B	2.11758	0.00819
ENSG00000088812	ATRN	2.23516	1e-05
ENSG00000230223	ATXN8OS	2.4067	0.00088
ENSG00000129151	BBOX1	3.03414	0
ENSG00000185825	BCAP31	2.54254	0
ENSG00000050820	BCAR1	2.68571	0.00959
ENSG00000137875	BCL2L10	2.05726	0
ENSG00000125864	BFSP1	2.94703	0.00203
ENSG00000158019	BRE	2.77622	0
ENSG00000124549	BTN2A3P	5.71645	0
ENSG00000165863	C10orf82	2.51308	0
ENSG00000162062	C16orf59	2.12302	0.00018
ENSG00000196118	C16orf93	3.45637	0.00749
ENSG00000180336	C17orf104	2.16295	0.00079
ENSG00000224877	C17orf89	2.34817	1e-05
ENSG00000128254	C22orf24	2.186	0.0062
ENSG00000172375	C2CD2L	2.27283	0.00032
ENSG00000243449	C4orf48	3.05044	0
ENSG00000106804	C5	2.93853	0
ENSG00000181577	C6orf223	2.00665	1e-05
ENSG00000154975	CA10	3.94964	0.00333
ENSG00000158966	CACHD1	3.21786	0.00066
ENSG00000141837	CACNA1A	2.97036	0
ENSG00000135387	CAPRIN1	3.00931	0
ENSG00000105483	CARD8	2.2002	0.00166
ENSG00000078699	CBFA2T2	2.30347	0.0018
ENSG00000215126	CBWD7	2.06207	0.0016
ENSG00000104957	CCDC130	2.07989	8e-05
ENSG00000145075	CCDC39	8.75067	0.00021
ENSG00000173588	CCDC41	2.76273	0.00119
ENSG00000176155	CCDC57	2.09052	0.00917
ENSG00000168071	CCDC88B	2.24622	0
ENSG00000184305	CCSER1	12.2495	0.00016
ENSG00000156535	CD109	20.4315	0
ENSG00000177697	CD151	3.20507	2e-05
ENSG00000103855	CD276	2.90063	0.00104
ENSG00000010610	CD4	3.92925	0
ENSG00000026508	CD44	3.36674	0
ENSG00000112149	CD83	2.22506	0.00422
ENSG00000002586	CD99	5.64866	0
ENSG00000164287	CDC20B	2.18193	0
ENSG00000168438	CDC40	2.28519	0.00496
ENSG00000099834	CDHR5	2.32877	0
ENSG00000111328	CDK2AP1	3.56252	0
ENSG00000008086	CDKL5	2.10833	9e-05
ENSG00000227255	CDRT15P2	2.15104	0
ENSG00000153879	CEBPG	4.14287	0
ENSG00000142615	CELA2A	3.18242	3e-05
ENSG00000161082	CELF5	2.70145	0.00828
ENSG00000213753	CENPBD1P1	2.12678	0.00112
ENSG00000138778	CENPE	2.35951	0
ENSG00000182923	CEP63	2.23201	0.00021
ENSG00000258890	CEP95	2.12913	0
ENSG00000138028	CGREF1	2.19332	0.00288
ENSG00000171316	CHD7	3.38582	1e-05
ENSG00000183765	CHEK2	3.05246	0.00783
ENSG00000086065	CHMP5	2.02602	7e-05
ENSG00000106069	CHN2	3.35142	0.00148
ENSG00000054938	CHRDL2	2.0466	0
ENSG00000122966	CIT	2.04609	0.00033
ENSG00000148337	CIZ1	4.09405	0.0006
ENSG00000109572	CLCN3	2.35106	0
ENSG00000011021	CLCN6	3.93198	9e-05
ENSG00000038532	CLEC16A	2.22762	0.00737
ENSG00000166509	CLEC3A	2.10071	0
ENSG00000112782	CLIC5	2.17446	0
ENSG00000113282	CLINT1	2.11544	1e-05
ENSG00000149646	CNBD2	2.00406	8e-05
ENSG00000018236	CNTN1	3.78693	0
ENSG00000149972	CNTN5	2.12566	0
ENSG00000174469	CNTNAP2	2.41905	0.00283
ENSG00000119397	CNTRL	2.29306	0
ENSG00000183513	COA5	2.00286	1e-05
ENSG00000187498	COL4A1	2.66013	0
ENSG00000134871	COL4A2	2.13179	0.00848
ENSG00000105664	COMP	3.25297	0
ENSG00000110880	CORO1C	4.12906	0.00037
ENSG00000262246	CORO7	2.04842	0.0007
ENSG00000103426	CORO7-PAM16	2.04842	0.0007
ENSG00000160111	CPAMD8	2.09514	9e-05
ENSG00000214078	CPNE1	2.47842	0.00564
ENSG00000196353	CPNE4	19.9271	0
ENSG00000103316	CRYM	2.10156	5e-05
ENSG00000121904	CSMD2	7.36618	0
ENSG00000101138	CSTF1	2.04117	0.00144
ENSG00000183678	CTAG1A	4.41007	0
ENSG00000178971	CTC1	2.5102	0
ENSG00000044090	CUL7	6.02109	0
ENSG00000163734	CXCL3	17.4188	0.00931
ENSG00000171903	CYP4F11	2.61469	1e-05
ENSG00000035664	DAPK2	2.00385	0.00055
ENSG00000183283	DAZAP2	3.20274	0
ENSG00000204843	DCTN1	2.67706	0
ENSG00000214826	DDX12P	2.10323	0
ENSG00000168872	DDX19A	3.00579	0
ENSG00000136271	DDX56	33.282	0
ENSG00000242612	DECR2	2.7836	0
ENSG00000119522	DENND1A	2.07362	1e-05
ENSG00000146966	DENND2A	2.27322	0
ENSG00000072849	DERL2	2.16117	4e-05
ENSG00000182108	DEXI	2.98979	0
ENSG00000116133	DHCR24	3.2046	0
ENSG00000140829	DHX38	3.65273	0
ENSG00000150768	DLAT	2.7108	0.0046
ENSG00000150672	DLG2	2.22625	0.00694
ENSG00000151208	DLG5	3.4421	0
ENSG00000170579	DLGAP1	3.0019	4e-05
ENSG00000100206	DMC1	2.0579	0.00352
ENSG00000138346	DNA2	2.2673	0.00219
ENSG00000124721	DNAH8	3.19691	0
ENSG00000179532	DNHD1	2.04588	0.0003
ENSG00000259890	DNM1P50	2.03364	0.00117
ENSG00000147251	DOCK11	2.26666	0.00618
ENSG00000128512	DOCK4	3.21742	0.00933
ENSG00000107099	DOCK8	2.23865	0.00343
ENSG00000015413	DPEP1	2.68381	0.00222
ENSG00000229358	DPY19L1P1	2.4036	1e-05
ENSG00000178904	DPY19L3	2.07685	3e-05
ENSG00000136048	DRAM1	2.36575	0
ENSG00000157538	DSCR3	2.139	0.00024
ENSG00000134769	DTNA	2.29071	0.00023
ENSG00000047579	DTNBP1	2.70085	0.00205
ENSG00000140254	DUOXA1	5.00607	0
ENSG00000167264	DUS2	2.23675	0.00053
ENSG00000184545	DUSP8	3.72852	0
ENSG00000172771	EFCAB12	2.12163	0.0017
ENSG00000172638	EFEMP2	2.30245	0.00061
ENSG00000146648	EGFR	3.64966	0.00268
ENSG00000173442	EHBP1L1	2.76783	0
ENSG00000149547	EI24	2.77802	2e-05
ENSG00000205609	EIF3CL	2.84278	0
ENSG00000156976	EIF4A2	2.25512	0
ENSG00000167302	ENTHD2	2.24159	0.0002
ENSG00000197586	ENTPD6	2.54241	5e-05
ENSG00000185684	EP400NL	2.57807	1e-05
ENSG00000120616	EPC1	2.37487	1e-05
ENSG00000146904	EPHA1	2.56432	0
ENSG00000112685	EXOC2	3.82715	0
ENSG00000123737	EXOSC9	3.29374	0
ENSG00000198734	F5	2.68792	0.00015
ENSG00000197416	FABP12	2.38252	0.00017
ENSG00000205186	FABP9	2.34049	0.00033
ENSG00000138640	FAM13A	7.22069	0
ENSG00000184949	FAM227A	2.0233	0.00547
ENSG00000197910	FAM25G	2.65369	0
ENSG00000204805	FAM27E4	3.92036	2e-05
ENSG00000120709	FAM53C	3.01861	0.00023
ENSG00000039523	FAM65A	2.42892	0.00227
ENSG00000147689	FAM83A	4.05801	0.00626
ENSG00000166492	FAM86GP	2.63009	0.00017
ENSG00000006607	FARP2	2.04704	0.00013
ENSG00000118246	FASTKD2	2.8504	0.00148
ENSG00000165323	FAT3	2.50194	0
ENSG00000188878	FBF1	2.26358	0
ENSG00000161243	FBXO27	2.32703	0.00396
ENSG00000145868	FBXO38	2.62164	0.00103
ENSG00000156509	FBXO43	2.46066	0
ENSG00000164049	FBXW12	2.27338	0.00101
ENSG00000134775	FHOD3	3.81319	0
ENSG00000079150	FKBP7	2.04412	0.00219
ENSG00000196924	FLNA	2.72311	0.00267
ENSG00000141560	FN3KRP	2.27755	7e-05
ENSG00000187239	FNBP1	2.75143	1e-05
ENSG00000102531	FNDC3A	3.15131	0.00013
ENSG00000160097	FNDC5	7.33061	0
ENSG00000141568	FOXK2	2.31865	0.00213
ENSG00000149531	FRG1B	2.30362	0.00067
ENSG00000171877	FRMD5	3.81416	0
ENSG00000073910	FRY	2.45297	6e-05
ENSG00000167996	FTH1	2.22379	0.0002
ENSG00000108592	FTSJ3	3.42195	0
ENSG00000204681	GABBR1	2.35475	0.00057
ENSG00000136928	GABBR2	2.96603	0.00027
ENSG00000163288	GABRB1	2.33208	0.00017
ENSG00000178950	GAK	19.5103	0.00068
ENSG00000136895	GARNL3	2.07347	7e-05
ENSG00000187871	GFRAL	2.75095	0.00376
ENSG00000119392	GLE1	35.6688	0
ENSG00000114450	GNB4	3.0233	0
ENSG00000186469	GNG2	2.38451	0
ENSG00000111670	GNPTAB	2.2984	0
ENSG00000159289	GOLGA6A	2.19693	0.00036
ENSG00000254374	GOLGA6L21P	2.14216	0.00608
ENSG00000215252	GOLGA8B	2.35096	0.00042
ENSG00000173905	GOLIM4	2.01686	0.00203
ENSG00000133114	GPALPP1	2.55045	0
ENSG00000144230	GPR17	2.18503	0.0003
ENSG00000198932	GPRASP1	2.09655	0.00425
ENSG00000167191	GPRC5B	3.17637	0
ENSG00000182771	GRID1	3.46554	0.00304
ENSG00000176884	GRIN1	2.20857	5e-05
ENSG00000100744	GSKIP	2.08128	0.00682
ENSG00000188342	GTF2F2	2.74487	0
ENSG00000232561	GTF2IP1	3.15554	0
ENSG00000152240	HAUS1	2.16982	0.00307
ENSG00000172534	HCFC1	3.22306	0.00821
ENSG00000204625	HCG9	2.00787	0.00796
ENSG00000094631	HDAC6	19.6035	0
ENSG00000115677	HDLBP	2.35115	0.00028
ENSG00000165259	HDX	3.08365	0.00126
ENSG00000173064	HECTD4	2.01626	0
ENSG00000259414	HERC2P7	3.02887	0
ENSG00000138641	HERC3	10.7575	1e-05
ENSG00000204642	HLA-F	3.04905	0
ENSG00000261548	HLA-P	2.23905	0.00423
ENSG00000143341	HMCN1	10.3872	0
ENSG00000096746	HNRNPH3	2.06749	0.00301
ENSG00000105323	HNRNPUL1	2.42845	0.00327
ENSG00000095066	HOOK2	3.7521	0
ENSG00000108511	HOXB6	2.48015	0.00022
ENSG00000233101	HOXB-AS3	2.00467	0
ENSG00000121905	HPCA	4.20848	0
ENSG00000107521	HPS1	3.66413	0
ENSG00000170606	HSPA4	2.5657	5e-05
ENSG00000086758	HUWE1	2.30421	0.00233
ENSG00000067704	IARS2	6.56351	0.00037
ENSG00000010404	IDS	2.20665	0.00031
ENSG00000068885	IFT80	3.34782	0
ENSG00000197081	IGF2R	2.44672	0
ENSG00000081985	IL12RB2	2.08239	0.00887
ENSG00000150782	IL18	3.22055	0.00284
ENSG00000197272	IL27	2.09736	0
ENSG00000133731	IMPA1	2.33795	0
ENSG00000141401	IMPA2	2.06809	0.00333
ENSG00000178035	IMPDH2	2.2295	4e-05
ENSG00000149503	INCENP	2.37517	0
ENSG00000151689	INPP1	2.00164	4e-05
ENSG00000188487	INSC	2.96937	0
ENSG00000143624	INTS3	5.02296	0
ENSG00000133704	IPO8	2.43477	0
ENSG00000185507	IRF7	2.54823	0
ENSG00000105655	ISYNA1	2.09407	0.00459
ENSG00000161638	ITGA5	2.27026	0
ENSG00000135424	ITGA7	2.9441	0.0015
ENSG00000142856	ITGB3BP	2.08477	0.00229
ENSG00000136156	ITM2B	2.44389	0.00281
ENSG00000100605	ITPK1	2.51945	0
ENSG00000128928	IVD	3.41605	1e-05
ENSG00000102221	JADE3	4.84944	0.00956
ENSG00000160145	KALRN	2.53758	5e-05
ENSG00000144445	KANSL1L	4.02773	0
ENSG00000184408	KCND2	2.56102	0
ENSG00000110906	KCTD10	2.02952	0.00018
ENSG00000089094	KDM2B	2.59857	0
ENSG00000137261	KIAA0319	2.51339	0.00077
ENSG00000150477	KIAA1328	2.52051	1e-05
ENSG00000197892	KIF13B	3.46523	0
ENSG00000163808	KIF15	2.03869	7e-05
ENSG00000121621	KIF18A	2.31142	0.00057
ENSG00000116852	KIF21B	3.02648	0.00164
ENSG00000183853	KIRREL	3.39944	5e-05
ENSG00000119138	KLF9	2.86132	0
ENSG00000256667	KLRAP1	2.2626	0
ENSG00000118058	KMT2A	2.09959	0
ENSG00000128944	KNSTRN	2.19102	0
ENSG00000196911	KPNA5	2.27154	0.00054
ENSG00000214856	KRT16P1	2.37952	6e-05
ENSG00000126777	KTN1	2.30503	0.00829
ENSG00000100395	L3MBTL2	2.3094	3e-05
ENSG00000116586	LAMTOR2	2.52471	0.00027
ENSG00000104341	LAPTM4B	2.16112	0.00016
ENSG00000161813	LARP4	2.44916	1e-05
ENSG00000205629	LCMT1	2.17902	0.00012
ENSG00000169744	LDB2	2.04862	0.00041
ENSG00000169756	LIMS1	2.16805	0.00165
ENSG00000232401	LINC00112	2.09266	0.00044
ENSG00000179406	LINC00174	3.64113	0
ENSG00000212766	LINC00277	2.55737	0.00802
ENSG00000182586	LINC00334	2.07967	0.00084
ENSG00000132204	LINC00470	2.09792	0
ENSG00000189067	LITAF	3.74994	0
ENSG00000131899	LLGL1	2.32285	0.00501
ENSG00000164187	LMBRD2	3.3036	0
ENSG00000160789	LMNA	3.23503	8e-05
ENSG00000117114	LPHN2	2.26954	0.00016
ENSG00000198589	LRBA	2.00529	0.00404
ENSG00000077454	LRCH4	2.38887	3e-05
ENSG00000139263	LRIG3	3.16829	0.00106
ENSG00000168702	LRP1B	3.5577	0
ENSG00000162337	LRP5	2.36603	0.00061
ENSG00000012223	LTF	2.20931	3e-05
ENSG00000054219	LY75	2.61397	0.00896
ENSG00000248672	LY75-CD302	2.61397	0.00896
ENSG00000124466	LYPD3	2.1249	0.00016
ENSG00000214113	LYRM4	2.7905	4e-05
ENSG00000104774	MAN2B1	2.92756	0
ENSG00000172469	MANEA	2.7495	0
ENSG00000011566	MAP4K3	2.32742	5e-05
ENSG00000109339	MAPK10	2.02754	0.00845
ENSG00000235963	MCCD1P1	24.6745	0
ENSG00000112118	MCM3	2.5586	0.00266
ENSG00000076003	MCM6	2.96739	0.00462
ENSG00000197771	MCMBP	3.41846	0.00373
ENSG00000082212	ME2	2.54915	0
ENSG00000085276	MECOM	2.40881	0.00652
ENSG00000133997	MED6	2.31229	0
ENSG00000214548	MEG3	2.06722	0.00728
ENSG00000167077	MEI1	6.88276	0
ENSG00000169026	MFSD7	2.16378	0.00405
ENSG00000164073	MFSD8	4.52801	0
ENSG00000100139	MICALL1	2.12143	0.00017
ENSG00000198160	MIER1	4.14118	0
ENSG00000155545	MIER3	2.71686	0.00108
ENSG00000196588	MKL1	2.66925	0.00566
ENSG00000146147	MLIP	3.01468	0
ENSG00000155229	MMS19	6.28488	0
ENSG00000185681	MORN5	2.33649	0.00482
ENSG00000129255	MPDU1	2.34773	0
ENSG00000120586	MRC1	2.37242	0.0001
ENSG00000020922	MRE11A	3.05228	0.00068
ENSG00000134042	MRO	3.89217	0.00482
ENSG00000179832	MROH1	2.39377	3e-05
ENSG00000116898	MRPS15	3.11395	0.00295
ENSG00000166961	MS4A15	2.67094	0.00103
ENSG00000153944	MSI2	2.0367	0.00053
ENSG00000003987	MTMR7	2.06622	0.00464
ENSG00000196091	MYBPC1	2.61715	0
ENSG00000105357	MYH14	3.03288	0
ENSG00000002079	MYH16	2.34547	0.00034
ENSG00000100345	MYH9	2.06311	0.00165
ENSG00000106436	MYL10	2.1685	0.00067
ENSG00000091536	MYO15A	2.36789	0.00028
ENSG00000167306	MYO5B	4.28345	2e-05
ENSG00000111300	NAA25	2.39812	0.0081
ENSG00000135040	NAA35	2.62287	0
ENSG00000135372	NAT10	3.23216	0
ENSG00000243477	NAT6	7.09344	0
ENSG00000166833	NAV2	2.21204	0
ENSG00000152042	NBPF11	2.66426	0.00114
ENSG00000203836	NBPF24	2.17628	0.00286
ENSG00000168614	NBPF9	2.17497	0
ENSG00000146918	NCAPG2	2.5792	6e-05
ENSG00000136937	NCBP1	2.10502	0.00346
ENSG00000100365	NCF4	2.27813	0.00142
ENSG00000123338	NCKAP1L	2.27951	0
ENSG00000124151	NCOA3	2.66866	1e-05
ENSG00000165795	NDRG2	2.50316	0
ENSG00000147684	NDUFB9	2.09103	0
ENSG00000183091	NEB	2.20268	0.00275
ENSG00000165525	NEMF	2.79643	0
ENSG00000086102	NFX1	2.27406	0
ENSG00000104361	NIPAL2	3.46363	0
ENSG00000188580	NKAIN2	2.24106	0.00864
ENSG00000114857	NKTR	2.47409	0.00021
ENSG00000022556	NLRP2	3.17098	0
ENSG00000167634	NLRP7	3.13449	0
ENSG00000143156	NME7	10.3882	0
ENSG00000115761	NOL10	2.28107	0.00069
ENSG00000100101	NOL12	2.1542	0
ENSG00000103226	NOMO3	2.12157	0.00319
ENSG00000196943	NOP9	2.53748	0
ENSG00000161270	NPHS1	2.44234	0.00111
ENSG00000120798	NR2C1	2.26943	0.0063
ENSG00000035681	NSMAF	2.22784	1e-05
ENSG00000178425	NT5DC1	2.68904	0.00013
ENSG00000168268	NT5DC2	3.3226	0.0015
ENSG00000183828	NUDT14	2.1327	0.00019
ENSG00000143228	NUF2	9.56797	0
ENSG00000155561	NUP205	6.65946	0
ENSG00000248916	NUP210P3	2.32664	0.00124
ENSG00000108559	NUP88	4.11959	0.00095
ENSG00000176046	NUPR1	2.14496	0
ENSG00000185945	NXF2B	4.48991	0
ENSG00000124006	OBSL1	2.11996	0
ENSG00000087263	OGFOD1	2.48339	0.0001
ENSG00000141447	OSBPL1A	2.22115	0
ENSG00000140961	OSGIN1	2.69047	7e-05
ENSG00000188162	OTOG	2.7548	0.00434
ENSG00000183378	OVCH2	2.1318	0.00814
ENSG00000172939	OXSR1	3.52442	0
ENSG00000173200	PARP15	2.52479	0.00014
ENSG00000102699	PARP4	4.07479	0
ENSG00000138496	PARP9	2.52489	0.00013
ENSG00000100731	PCNX	2.27258	4e-05
ENSG00000123360	PDE1B	2.25428	0
ENSG00000186642	PDE2A	2.03092	0.0004
ENSG00000152270	PDE3B	2.98983	0.00521
ENSG00000141456	PELP1	2.63233	0.00156
ENSG00000114757	PEX5L	5.69482	0
ENSG00000257150	PGAM1P5	2.35041	0.0072
ENSG00000165434	PGM2L1	3.60051	0
ENSG00000087157	PGS1	5.7371	0
ENSG00000019144	PHLDB1	2.62168	0
ENSG00000144824	PHLDB2	3.50126	0
ENSG00000040199	PHLPP2	3.44004	0.0012
ENSG00000139200	PIANP	2.93693	0.00036
ENSG00000131788	PIAS3	4.36309	0.00024
ENSG00000083535	PIBF1	2.78954	8e-05
ENSG00000078142	PIK3C3	2.06949	0.00157
ENSG00000008710	PKD1	2.47992	0.0012
ENSG00000067225	PKM	3.83516	0
ENSG00000105499	PLA2G4C	3.0062	0
ENSG00000170965	PLAC1	2.097	0.00119
ENSG00000149782	PLCB3	2.18852	0
ENSG00000124181	PLCG1	5.55173	0
ENSG00000197943	PLCG2	3.89082	0.00052
ENSG00000075651	PLD1	2.03299	7e-05
ENSG00000225190	PLEKHM1	2.4661	0
ENSG00000116786	PLEKHM2	2.84423	0.00314
ENSG00000152952	PLOD2	2.18699	7e-05
ENSG00000161381	PLXDC1	2.64041	0.00616
ENSG00000136040	PLXNC1	2.95583	0.00562
ENSG00000118557	PMFBP1	3.41975	0.00497
ENSG00000165862	PNLIPRP2	2.63875	0
ENSG00000139323	POC1B	2.33225	0
ENSG00000102978	POLR2C	3.40524	2e-05
ENSG00000121577	POPDC2	4.07007	0.00095
ENSG00000128059	PPAT	2.08599	0
ENSG00000196262	PPIA	11.1563	0.00689
ENSG00000155367	PPM1J	4.97277	0
ENSG00000156475	PPP2R2B	2.31142	2e-05
ENSG00000105063	PPP6R1	3.37453	0
ENSG00000214140	PRCD	3.01036	3e-05
ENSG00000185532	PRKG1	4.62465	0
ENSG00000180259	PRNT	2.02376	1e-05
ENSG00000007062	PROM1	2.33248	0
ENSG00000101182	PSMA7	2.00049	0.00922
ENSG00000087191	PSMC5	3.31298	0
ENSG00000119314	PTBP3	2.2557	0.00186
ENSG00000120899	PTK2B	3.12739	1e-05
ENSG00000127947	PTPN12	2.04278	1e-05
ENSG00000106278	PTPRZ1	2.29424	0.00039
ENSG00000179950	PUF60	2.63368	0.00019
ENSG00000168994	PXDC1	2.95061	0.00338
ENSG00000147485	PXDNL	2.13496	0.00337
ENSG00000143811	PYCR2	5.68774	0
ENSG00000119943	PYROXD2	3.67764	0
ENSG00000151552	QDPR	2.05338	0.00918
ENSG00000179912	R3HDM2	2.38862	0
ENSG00000198858	R3HDM4	3.02992	0.00743
ENSG00000144566	RAB5A	2.04999	0.00382
ENSG00000144840	RABL3	2.43347	0.00483
ENSG00000182185	RAD51B	2.02847	0.00662
ENSG00000002016	RAD52	2.11774	0
ENSG00000259144	RANBP20P	2.60459	0
ENSG00000031823	RANBP3	7.31961	0
ENSG00000111344	RASAL1	3.45233	0
ENSG00000100461	RBM23	2.60175	0.00704
ENSG00000163694	RBM47	2.09122	0.00069
ENSG00000072042	RDH11	7.83782	1e-05
ENSG00000139988	RDH12	12.1966	0
ENSG00000160439	RDH13	2.48687	0.00821
ENSG00000092871	RFFL	2.08497	0
ENSG00000143390	RFX5	2.0362	0
ENSG00000007384	RHBDF1	2.21188	0.00362
ENSG00000168421	RHOH	2.09207	0.00037
ENSG00000258818	RNASE4	2.38647	0
ENSG00000188655	RNASE9	2.38705	0
ENSG00000171865	RNASEH1	2.29973	3e-05
ENSG00000152193	RNF219	2.06569	0.00881
ENSG00000204308	RNF5	5.56814	0
ENSG00000154133	ROBO4	2.20987	0.00459
ENSG00000047936	ROS1	2.43723	0.00075
ENSG00000183638	RP1L1	2.02198	0.0001
ENSG00000092200	RPGRIP1	5.2246	0
ENSG00000147403	RPL10	2.73497	0
ENSG00000105640	RPL18A	2.02747	0
ENSG00000162302	RPS6KA4	2.01157	0.00432
ENSG00000198208	RPS6KL1	2.4243	0.00641
ENSG00000125744	RTN2	2.16026	0
ENSG00000018189	RUFY3	2.20846	0.00182
ENSG00000159216	RUNX1	2.64878	0
ENSG00000143546	S100A8	2.45329	0
ENSG00000167100	SAMD14	2.08538	4e-05
ENSG00000101347	SAMHD1	2.3566	0.00034
ENSG00000139697	SBNO1	4.0878	0
ENSG00000138760	SCARB2	2.80164	0.00406
ENSG00000124935	SCGB1D2	2.28461	0
ENSG00000180900	SCRIB	3.66703	1e-05
ENSG00000146555	SDK1	2.46118	0.00027
ENSG00000075213	SEMA3A	2.68122	0.0095
ENSG00000168385	SEPT2	2.35487	0.00504
ENSG00000135919	SERPINE2	2.19348	0.00017
ENSG00000132386	SERPINF1	2.70997	0
ENSG00000168137	SETD5	2.20386	0.0095
ENSG00000183955	SETD8	3.43486	0
ENSG00000174938	SEZ6L2	2.55609	0
ENSG00000198879	SFMBT2	2.13095	0
ENSG00000061936	SFSWAP	2.80204	0
ENSG00000183605	SFXN4	3.23698	0.00639
ENSG00000171241	SHCBP1	2.25633	1e-05
ENSG00000149577	SIDT2	2.67976	0.00634
ENSG00000163950	SLBP	2.0908	0.00802
ENSG00000100156	SLC16A8	3.3618	0
ENSG00000168575	SLC20A2	2.25784	0
ENSG00000175003	SLC22A1	2.00677	0.005
ENSG00000196600	SLC22A25	4.95537	0.00121
ENSG00000091137	SLC26A4	3.07663	0
ENSG00000174669	SLC29A2	3.31565	0.00021
ENSG00000109667	SLC2A9	3.48156	0
ENSG00000164414	SLC35A1	2.10435	4e-05
ENSG00000121073	SLC35B1	2.71418	0.00797
ENSG00000115084	SLC35F5	2.7376	0.00309
ENSG00000104635	SLC39A14	2.72301	0.00534
ENSG00000070214	SLC44A1	2.14566	1e-05
ENSG00000162753	SLC9C2	2.13223	0.00022
ENSG00000173930	SLCO4C1	2.29167	0
ENSG00000141646	SMAD4	2.30429	0.00157
ENSG00000099956	SMARCB1	2.04558	0
ENSG00000108854	SMURF2	2.1138	0
ENSG00000145335	SNCA	10.2252	0.00853
ENSG00000064692	SNCAIP	2.01021	0.00207
ENSG00000232956	SNHG15	2.88243	0.00749
ENSG00000161981	SNRNP25	2.70878	0
ENSG00000101400	SNTA1	7.86682	0
ENSG00000135317	SNX14	2.17365	4e-05
ENSG00000120451	SNX19	2.92907	0.00041
ENSG00000205302	SNX2	3.20373	7e-05
ENSG00000064652	SNX24	2.08727	0.00072
ENSG00000174226	SNX31	2.85388	0
ENSG00000162627	SNX7	2.97038	0.00017
ENSG00000115904	SOS1	2.16375	2e-05
ENSG00000134532	SOX5	2.36974	0
ENSG00000185404	SP140L	2.02529	0
ENSG00000144451	SPAG16	2.63235	0
ENSG00000227543	SPAG5-AS1	2.29053	0.00327
ENSG00000106686	SPATA6L	2.07793	5e-05
ENSG00000133104	SPG20	2.99934	0
ENSG00000134278	SPIRE1	2.46256	0.00233
ENSG00000138600	SPPL2A	3.81222	0
ENSG00000163486	SRGAP2	12.3958	0
ENSG00000149136	SSRP1	2.9471	3e-05
ENSG00000125046	SSUH2	3.41794	0
ENSG00000008513	ST3GAL1	12.0699	0
ENSG00000126091	ST3GAL3	3.99063	0.00476
ENSG00000144057	ST6GAL2	2.35009	0.004
ENSG00000010327	STAB1	3.23901	0
ENSG00000185482	STAC3	2.17824	0.00998
ENSG00000035720	STAP1	2.20594	0.00016
ENSG00000147465	STAR	2.09776	0.00203
ENSG00000144589	STK11IP	2.41414	0
ENSG00000266173	STRADA	2.76055	0
ENSG00000196792	STRN3	2.45447	2e-05
ENSG00000101846	STS	2.53322	0
ENSG00000136874	STX17	2.29406	0.00011
ENSG00000166263	STXBP4	4.78969	0
ENSG00000196562	SULF2	3.39876	0.00141
ENSG00000144455	SUMF1	2.98081	0.00079
ENSG00000153157	SYCP2L	2.36078	0.00214
ENSG00000078269	SYNJ2	3.60038	0.00014
ENSG00000102362	SYTL4	2.33026	0
ENSG00000085231	TAF9	3.67548	0.00713
ENSG00000204634	TBC1D8	2.14615	3e-05
ENSG00000110719	TCIRG1	2.38903	0.00179
ENSG00000242220	TCP10L	2.41499	0.00551
ENSG00000139372	TDG	2.37925	0
ENSG00000109927	TECTA	3.73369	0.00052
ENSG00000167858	TEKT1	2.05682	0
ENSG00000072274	TFRC	2.09423	0
ENSG00000180176	TH	2.72088	0
ENSG00000066056	TIE1	2.12719	0.0002
ENSG00000134809	TIMM10	3.04127	0.00304
ENSG00000075336	TIMM21	3.66297	0
ENSG00000101342	TLDC2	3.47307	0
ENSG00000139173	TMEM117	2.0447	0.0001
ENSG00000137210	TMEM14B	2.32548	1e-05
ENSG00000119777	TMEM214	2.32544	0
ENSG00000188051	TMEM221	2.87004	0.00237
ENSG00000072954	TMEM38A	2.0993	0.00066
ENSG00000137216	TMEM63B	4.58216	0
ENSG00000182271	TMIGD1	2.04425	0
ENSG00000229009	TMPRSS11GP	3.07493	0
ENSG00000161955	TNFSF13	3.04621	0.00182
ENSG00000182095	TNRC18	2.80081	0
ENSG00000186815	TPCN1	4.00199	0
ENSG00000134779	TPGS2	2.68437	0
ENSG00000169902	TPST1	2.81793	0.00023
ENSG00000088325	TPX2	2.13507	0.00052
ENSG00000186439	TRDN	2.292	2e-05
ENSG00000204977	TRIM13	2.48968	0.00069
ENSG00000204713	TRIM27	2.01976	1e-05
ENSG00000104228	TRIM35	2.27146	0.00103
ENSG00000237706	TRIM51EP	2.46603	0.00672
ENSG00000100106	TRIOBP	4.15236	0
ENSG00000083067	TRPM3	2.85201	0
ENSG00000092439	TRPM7	2.88216	0
ENSG00000103197	TSC2	2.89966	0.00217
ENSG00000102804	TSC22D1	2.09032	0.00761
ENSG00000170892	TSEN34	2.40617	0.0008
ENSG00000102904	TSNAXIP1	2.71767	0.00145
ENSG00000168785	TSPAN5	5.99311	0
ENSG00000198677	TTC37	2.44855	0.00655
ENSG00000165533	TTC8	2.47552	0.00644
ENSG00000117289	TXNIP	3.84417	0
ENSG00000081307	UBA5	3.07082	1e-05
ENSG00000012963	UBR7	2.21888	0.0079
ENSG00000104691	UBXN8	2.53807	0
ENSG00000136731	UGGT1	2.7279	2e-05
ENSG00000111647	UHRF1BP1L	2.3894	0
ENSG00000059145	UNKL	2.9561	0
ENSG00000005007	UPF1	2.88162	4e-05
ENSG00000101019	UQCC1	2.07858	0.00346
ENSG00000156467	UQCRB	2.08683	0.00641
ENSG00000135655	USP15	2.91875	0
ENSG00000229375	USP24P1	2.48204	0
ENSG00000131864	USP29	2.15376	0.0053
ENSG00000077254	USP33	2.45788	0.00768
ENSG00000120800	UTP20	2.84885	0
ENSG00000115652	UXS1	2.76908	0.0001
ENSG00000171724	VAT1L	2.33384	1e-05
ENSG00000078668	VDAC3	2.35464	2e-05
ENSG00000173511	VEGFB	2.11216	0
ENSG00000150630	VEGFC	2.51895	0.00972
ENSG00000147852	VLDLR	2.23381	0.00027
ENSG00000160695	VPS11	2.15848	0.00058
ENSG00000015285	WAS	2.18601	0.00996
ENSG00000065183	WDR3	3.8163	0.00056
ENSG00000157954	WIPI2	3.17043	1e-05
ENSG00000060237	WNK1	2.38895	0
ENSG00000173578	XCR1	2.21858	4e-05
ENSG00000196236	XPNPEP3	2.11869	0
ENSG00000169180	XPO6	2.05074	0.00109
ENSG00000119801	YPEL5	2.09085	0.00037
ENSG00000126804	ZBTB1	3.58236	0.00057
ENSG00000011590	ZBTB32	2.25338	0.00028
ENSG00000118491	ZC2HC1B	2.72079	1e-05
ENSG00000119703	ZC2HC1C	2.43907	0
ENSG00000123200	ZC3H13	2.68845	0.00369
ENSG00000184307	ZDHHC23	2.32122	0.00036
ENSG00000166140	ZFYVE19	2.27515	0
ENSG00000072121	ZFYVE26	3.3796	0.00104
ENSG00000165061	ZMAT4	4.82505	0
ENSG00000015171	ZMYND11	2.78236	5e-05
ENSG00000164631	ZNF12	2.55034	0.00103
ENSG00000105497	ZNF175	2.27423	0.00069
ENSG00000137871	ZNF280D	2.48351	0.0069
ENSG00000171467	ZNF318	5.15025	0
ENSG00000130844	ZNF331	2.48026	0
ENSG00000198026	ZNF335	2.18487	0.00085
ENSG00000196378	ZNF34	2.29605	0.00286
ENSG00000161642	ZNF385A	2.67845	0
ENSG00000198546	ZNF511	2.9571	0.00334
ENSG00000188321	ZNF559	3.02967	0
ENSG00000270011	ZNF559-ZNF177	3.02967	0
ENSG00000075292	ZNF638	2.46211	0
ENSG00000197343	ZNF655	2.96426	0.0084
ENSG00000198556	ZNF789	2.67295	0.00653
ENSG00000186814	ZSCAN30	3.39946	0
ENSG00000131848	ZSCAN5A	3.48741	0.00023
ENSG00000137185	ZSCAN9	2.34102	0

## Sheet: PC3_6_Down
Genes with significantly decreased intronic expression after 6 hours Sulforaphane treatment in PC3 prostate cancer cells.
GeneID	Gene symbol	Fold change	FDR
ENSG00000129951		0.46649	0.00681
ENSG00000183291		0.39014	0
ENSG00000183748		0.3537	0.00335
ENSG00000184616		0.38497	8e-05
ENSG00000205746		0.4554	0.00932
ENSG00000215158		0.43011	0.00297
ENSG00000215409		0.48713	1e-05
ENSG00000224363		0.24485	0.00569
ENSG00000226926		0.43432	0.00641
ENSG00000227468		0.46368	0.00152
ENSG00000228991		0.48708	0
ENSG00000244627		0.49431	9e-05
ENSG00000255358		0.45409	0.00198
ENSG00000258947		0.4347	0.00464
ENSG00000266911		0.4644	0
ENSG00000271364		0.39944	0
ENSG00000157426	AASDH	0.49707	0.00074
ENSG00000154265	ABCA5	0.27948	0
ENSG00000130377	ACSBG2	0.39634	0.00192
ENSG00000184009	ACTG1	0.33805	0.00071
ENSG00000130402	ACTN4	0.40302	0
ENSG00000197140	ADAM32	0.37458	0
ENSG00000151651	ADAM8	0.39597	0.00011
ENSG00000138316	ADAMTS14	0.40959	0
ENSG00000104964	AES	0.3501	0.00058
ENSG00000084693	AGBL5	0.36283	0.00082
ENSG00000116771	AGMAT	0.47132	0.00493
ENSG00000135541	AHI1	0.4727	0.00656
ENSG00000154027	AK5	0.40941	3e-05
ENSG00000196326	AKR1CL1	0.47019	0.00124
ENSG00000262943	ALOX12P2	0.48908	0.00167
ENSG00000196704	AMZ2	0.45385	5e-05
ENSG00000166839	ANKDD1A	0.17986	0.00675
ENSG00000186481	ANKRD20A5P	0.32197	0.00486
ENSG00000064999	ANKS1A	0.4986	0.00211
ENSG00000115266	APC2	0.47598	0
ENSG00000138613	APH1B	0.36694	0
ENSG00000066777	ARFGEF1	0.29107	0.00478
ENSG00000187951	ARHGAP11B	0.47867	0
ENSG00000165322	ARHGAP12	0.44299	0
ENSG00000128805	ARHGAP22	0.27077	0.00151
ENSG00000102606	ARHGEF7	0.30832	0.00806
ENSG00000213465	ARL2	0.44999	0.00332
ENSG00000182196	ARL6IP4	0.46441	0
ENSG00000169126	ARMC4	0.40564	0.00324
ENSG00000133794	ARNTL	0.41893	0
ENSG00000029153	ARNTL2	0.36592	0
ENSG00000112249	ASCC3	0.48416	0.00279
ENSG00000149311	ATM	0.36171	0
ENSG00000196296	ATP2A1	0.43668	0.00017
ENSG00000178999	AURKB	0.45626	0.00397
ENSG00000076108	BAZ2A	0.39817	0.00778
ENSG00000123636	BAZ2B	0.49899	0.00498
ENSG00000125124	BBS2	0.45435	0.0003
ENSG00000183092	BEGAIN	0.43188	2e-05
ENSG00000138756	BMP2K	0.45023	0.00465
ENSG00000251079	BMS1P2	0.39237	0.00436
ENSG00000162813	BPNT1	0.39074	0
ENSG00000174744	BRMS1	0.49057	0.00169
ENSG00000137656	BUD13	0.41399	0
ENSG00000173124	C10orf129	0.45774	0.0021
ENSG00000120029	C10orf76	0.45759	0.00012
ENSG00000149300	C11orf52	0.46358	0
ENSG00000177627	C12orf54	0.41536	0.00284
ENSG00000214700	C12orf71	0.38956	0.00011
ENSG00000188305	C19orf35	0.3629	0.00276
ENSG00000000460	C1orf112	0.42811	0.00511
ENSG00000116667	C1orf21	0.40016	0.00365
ENSG00000188511	C22orf34	0.39255	0
ENSG00000088543	C3orf18	0.41361	1e-05
ENSG00000158966	CACHD1	0.38184	0
ENSG00000151067	CACNA1C	0.37006	0
ENSG00000145349	CAMK2D	0.43617	0.0005
ENSG00000042493	CAPG	0.3991	0.00567
ENSG00000153113	CAST	0.46936	0.00052
ENSG00000133962	CATSPERB	0.41911	0.00391
ENSG00000176476	CCDC101	0.45154	0.00697
ENSG00000122483	CCDC18	0.41332	0.0015
ENSG00000186409	CCDC30	0.46677	0.00357
ENSG00000173588	CCDC41	0.49267	0
ENSG00000130783	CCDC62	0.38956	0.00011
ENSG00000015133	CCDC88C	0.4418	0.00789
ENSG00000136280	CCM2	0.3122	0.00857
ENSG00000184305	CCSER1	0.27747	0.0011
ENSG00000026508	CD44	0.46708	5e-05
ENSG00000135404	CD63	0.36153	0.00847
ENSG00000134371	CDC73	0.36219	0.00509
ENSG00000008128	CDK11A	0.35032	0
ENSG00000064309	CDON	0.46195	0.00019
ENSG00000170835	CEL	0.40441	0.00101
ENSG00000174799	CEP135	0.27884	0.00108
ENSG00000173575	CHD2	0.42604	0.0001
ENSG00000170004	CHD3	0.38713	0.00415
ENSG00000124177	CHD6	0.39229	0
ENSG00000100888	CHD8	0.43486	0.00016
ENSG00000196811	CHRNG	0.48437	0.00692
ENSG00000175264	CHST1	0.44724	0.00543
ENSG00000229376	CICP3	0.45947	3e-05
ENSG00000103051	COG4	0.30719	0
ENSG00000171502	COL24A1	0.49227	6e-05
ENSG00000188517	COL25A1	0.48622	0.0031
ENSG00000187498	COL4A1	0.22928	0.00128
ENSG00000134871	COL4A2	0.4644	0
ENSG00000240230	COX19	0.40829	0.00689
ENSG00000137504	CREBZF	0.42169	0.00021
ENSG00000009307	CSDE1	0.39852	0
ENSG00000164796	CSMD3	0.4342	0.00505
ENSG00000167740	CYB5D2	0.38157	0
ENSG00000142871	CYR61	0.46371	6e-05
ENSG00000136848	DAB2IP	0.30705	0
ENSG00000100897	DCAF11	0.46308	0.00667
ENSG00000170959	DCDC1	0.37224	0
ENSG00000133083	DCLK1	0.47831	1e-05
ENSG00000137692	DCUN1D5	0.29744	0
ENSG00000167986	DDB1	0.41632	0.00769
ENSG00000085788	DDHD2	0.40986	0.00157
ENSG00000125485	DDX31	0.45854	0
ENSG00000213047	DENND1B	0.40936	0
ENSG00000102780	DGKH	0.3482	0.00012
ENSG00000005100	DHX33	0.4345	0.00891
ENSG00000174953	DHX36	0.30451	0
ENSG00000150990	DHX37	0.20569	2e-05
ENSG00000160305	DIP2A	0.49812	0.00011
ENSG00000231672	DIRC3	0.30058	0.0046
ENSG00000150672	DLG2	0.4778	0.00483
ENSG00000132535	DLG4	0.44015	0.00034
ENSG00000158856	DMTN	0.48352	0
ENSG00000167646	DNAAF3	0.31748	0.00811
ENSG00000183914	DNAH2	0.36161	0
ENSG00000102580	DNAJC3	0.34397	0.00311
ENSG00000107554	DNMBP	0.47586	0.00054
ENSG00000101457	DNTTIP1	0.49765	0.00022
ENSG00000176978	DPP7	0.37198	0.00895
ENSG00000111266	DUSP16	0.40682	0.00067
ENSG00000187240	DYNC2H1	0.33724	0.0062
ENSG00000167967	E4F1	0.48309	0.00014
ENSG00000108001	EBF3	0.19766	1e-05
ENSG00000078401	EDN1	0.41559	0.00352
ENSG00000177685	EFCAB4A	0.44079	0.00158
ENSG00000186976	EFCAB6	0.49583	0
ENSG00000206120	EGFEM1P	0.42522	0
ENSG00000115504	EHBP1	0.30703	1e-05
ENSG00000119718	EIF2B2	0.44222	0.0084
ENSG00000120690	ELF1	0.44738	0.00056
ENSG00000105656	ELL	0.33266	0.00065
ENSG00000115459	ELMOD3	0.38441	0.00647
ENSG00000164181	ELOVL7	0.35516	0.00928
ENSG00000170370	EMX2	0.47512	0.00162
ENSG00000054179	ENTPD2	0.44356	2e-05
ENSG00000164307	ERAP1	0.49912	0.00791
ENSG00000178568	ERBB4	0.35684	0.00058
ENSG00000068912	ERLEC1	0.48991	0.00882
ENSG00000086619	ERO1LB	0.42538	1e-05
ENSG00000138190	EXOC6	0.3573	0
ENSG00000120699	EXOSC8	0.28023	0.00043
ENSG00000130054	FAM155B	0.45831	1e-05
ENSG00000151553	FAM160B1	0.19728	0
ENSG00000108021	FAM208B	0.49197	0.00659
ENSG00000172717	FAM71D	0.47529	0.00892
ENSG00000158483	FAM86C1	0.49232	0.00065
ENSG00000177138	FAM9B	0.17588	0.00015
ENSG00000163705	FANCD2OS	0.48429	0.00093
ENSG00000169710	FASN	0.45195	0.0097
ENSG00000165323	FAT3	0.38675	0.00314
ENSG00000174013	FBXO45	0.38419	9e-05
ENSG00000066926	FECH	0.22395	0.00086
ENSG00000128610	FEZF1	0.35082	0
ENSG00000196924	FLNA	0.41128	0
ENSG00000136068	FLNB	0.4815	0.00243
ENSG00000037280	FLT4	0.45627	0.00617
ENSG00000109920	FNBP4	0.46071	0
ENSG00000257365	FNTB	0.41262	0.00079
ENSG00000188352	FOCAD	0.45145	0.00235
ENSG00000153303	FRMD1	0.43638	0
ENSG00000151474	FRMD4A	0.48689	0
ENSG00000171877	FRMD5	0.46437	0
ENSG00000170324	FRMPD2	0.49228	0.00039
ENSG00000157353	FUK	0.40686	0
ENSG00000114416	FXR1	0.40043	0
ENSG00000146276	GABRR1	0.40844	0.001
ENSG00000234741	GAS5	0.48	0
ENSG00000141013	GAS8	0.34909	2e-05
ENSG00000089154	GCN1L1	0.34	0.00072
ENSG00000178295	GEN1	0.37609	0.00044
ENSG00000147536	GINS4	0.46261	0.00673
ENSG00000106415	GLCCI1	0.35121	0
ENSG00000108010	GLRX3	0.07286	0
ENSG00000078369	GNB1	0.41616	5e-05
ENSG00000168243	GNG4	0.41854	2e-05
ENSG00000153666	GOLGA8I	0.33358	0
ENSG00000103832	GOLGA8UP	0.44852	0.00912
ENSG00000173905	GOLIM4	0.41484	0.00538
ENSG00000092978	GPATCH2	0.41966	5e-05
ENSG00000154478	GPR26	0.48938	0.00302
ENSG00000178623	GPR35	0.3934	0.00627
ENSG00000138271	GPR87	0.44677	0
ENSG00000164199	GPR98	0.43952	0
ENSG00000164418	GRIK2	0.40034	0.00031
ENSG00000198822	GRM3	0.42677	0
ENSG00000230583	GTF2IRD1P1	0.43557	0
ENSG00000077235	GTF3C1	0.37903	0
ENSG00000070019	GUCY2C	0.45267	0.00468
ENSG00000056998	GYG2	0.4183	0
ENSG00000249454	GZMAP1	0.33226	0
ENSG00000228789	HCG22	0.45772	0
ENSG00000173064	HECTD4	0.39871	0
ENSG00000002746	HECW1	0.25138	0
ENSG00000167861	HID1	0.4297	0.00436
ENSG00000181061	HIGD1A	0.46358	0
ENSG00000110422	HIPK3	0.40725	0.00055
ENSG00000156515	HK1	0.25791	0
ENSG00000182952	HMGN4	0.46745	0
ENSG00000135486	HNRNPA1	0.39141	0.00152
ENSG00000105323	HNRNPUL1	0.32434	0.0012
ENSG00000095066	HOOK2	0.42849	0.00048
ENSG00000107521	HPS1	0.46467	0
ENSG00000254445	HSPB2-C11orf52	0.46358	0
ENSG00000142798	HSPG2	0.36878	0.00028
ENSG00000186090	HTR3D	0.34855	0.00189
ENSG00000196305	IARS	0.48799	0.0005
ENSG00000138002	IFT172	0.41529	0
ENSG00000114446	IFT57	0.46421	0
ENSG00000089289	IGBP1	0.41953	0.00771
ENSG00000204866	IGFL2	0.49619	0.00599
ENSG00000169306	IL1RAPL1	0.23403	0.00043
ENSG00000143195	ILDR2	0.33264	1e-05
ENSG00000129351	ILF3	0.3606	0
ENSG00000184903	IMMP2L	0.43641	0
ENSG00000186480	INSIG1	0.46163	0
ENSG00000166578	IQCD	0.49869	0.00201
ENSG00000140575	IQGAP1	0.46797	1e-05
ENSG00000136381	IREB2	0.48064	7e-05
ENSG00000005961	ITGA2B	0.38623	0.00021
ENSG00000147166	ITGB1BP2	0.35296	0.00857
ENSG00000132470	ITGB4	0.36161	0
ENSG00000113263	ITK	0.42346	1e-05
ENSG00000161999	JMJD8	0.43259	0.00018
ENSG00000152409	JMY	0.46801	0
ENSG00000151704	KCNJ1	0.36172	0
ENSG00000075043	KCNQ2	0.33515	0.00266
ENSG00000243335	KCTD7	0.30689	1e-05
ENSG00000089094	KDM2B	0.31129	0
ENSG00000088247	KHSRP	0.33437	0.00626
ENSG00000177728	KIAA0195	0.39265	0.00121
ENSG00000103888	KIAA1199	0.49966	1e-05
ENSG00000164659	KIAA1324L	0.43226	0
ENSG00000134313	KIDINS220	0.28934	0.00105
ENSG00000137177	KIF13A	0.43526	0.00991
ENSG00000139116	KIF21A	0.46824	0
ENSG00000137807	KIF23	0.47904	0.00617
ENSG00000183853	KIRREL	0.39784	0
ENSG00000049130	KITLG	0.33979	0.00239
ENSG00000167548	KMT2D	0.49455	0.00142
ENSG00000005483	KMT2E	0.46004	0.00194
ENSG00000118162	KPTN	0.49361	0.00035
ENSG00000129347	KRI1	0.44387	0.00079
ENSG00000214822	KRT16P3	0.49585	0.00126
ENSG00000050555	LAMC3	0.36255	0.00012
ENSG00000155506	LARP1	0.3991	0.00058
ENSG00000133706	LARS	0.34693	0
ENSG00000100600	LGMN	0.26562	0.0008
ENSG00000182508	LHFPL1	0.42692	0
ENSG00000064042	LIMCH1	0.36072	1e-05
ENSG00000131899	LLGL1	0.36476	0.00922
ENSG00000062524	LTK	0.4969	0.0039
ENSG00000011009	LYPLA2	0.40183	0
ENSG00000180815	MAP3K15	0.44001	0.00054
ENSG00000011258	MBTD1	0.47599	0
ENSG00000153898	MCOLN2	0.42401	0
ENSG00000123066	MED13L	0.46968	0.0008
ENSG00000063322	MED29	0.46086	0.0011
ENSG00000005102	MEOX1	0.42168	9e-05
ENSG00000067365	METTL22	0.27438	0.00681
ENSG00000074416	MGLL	0.27849	0
ENSG00000243156	MICAL3	0.48299	0.00851
ENSG00000164654	MIOS	0.47984	0.00163
ENSG00000186260	MKL2	0.47263	0.00736
ENSG00000128585	MKLN1	0.45923	0.00286
ENSG00000149968	MMP3	0.33036	0
ENSG00000073146	MOV10L1	0.32161	0.00728
ENSG00000130830	MPP1	0.34637	0.00039
ENSG00000082126	MPP4	0.42612	0.00775
ENSG00000197965	MPZL1	0.49423	0
ENSG00000184313	MROH7	0.44625	0.00107
ENSG00000172590	MRPL52	0.47315	0.0002
ENSG00000144029	MRPS5	0.35329	0.00025
ENSG00000124532	MRS2	0.36462	0
ENSG00000153944	MSI2	0.47017	0.00143
ENSG00000143033	MTF2	0.4043	0
ENSG00000100714	MTHFD1	0.49516	1e-05
ENSG00000103248	MTHFSD	0.40829	0.00759
ENSG00000003987	MTMR7	0.34934	0.00142
ENSG00000198793	MTOR	0.30903	0.00564
ENSG00000198336	MYL4	0.43279	9e-05
ENSG00000128641	MYO1B	0.47012	4e-05
ENSG00000136286	MYO1G	0.28823	0.00146
ENSG00000099331	MYO9B	0.454	0.00095
ENSG00000111300	NAA25	0.4167	0.00078
ENSG00000152620	NADK2	0.49362	4e-05
ENSG00000172890	NADSYN1	0.46598	0.00292
ENSG00000171428	NAT1	0.49248	0.00082
ENSG00000163386	NBPF10	0.43363	0.00983
ENSG00000186010	NDUFA13	0.43135	0.00405
ENSG00000110717	NDUFS8	0.41399	0
ENSG00000183091	NEB	0.44423	0
ENSG00000163491	NEK10	0.47502	0
ENSG00000197168	NEK5	0.44168	0.00812
ENSG00000102908	NFAT5	0.48561	0.00059
ENSG00000077150	NFKB2	0.31047	0
ENSG00000188811	NHLRC3	0.4643	4e-05
ENSG00000145029	NICN1	0.4405	0.00745
ENSG00000160505	NLRP4	0.4206	0.0025
ENSG00000136448	NMT1	0.47285	0.00612
ENSG00000167207	NOD2	0.49532	2e-05
ENSG00000198000	NOL8	0.49531	0.00274
ENSG00000074181	NOTCH3	0.45844	0.00617
ENSG00000078618	NRD1	0.47011	0
ENSG00000103274	NUBP1	0.35333	0.00356
ENSG00000132182	NUP210	0.45161	0
ENSG00000126883	NUP214	0.47061	1e-05
ENSG00000185945	NXF2B	0.4053	0.00297
ENSG00000180304	OAZ2	0.28773	0.00259
ENSG00000154358	OBSCN	0.32988	0
ENSG00000087263	OGFOD1	0.46794	0.00205
ENSG00000111325	OGFOD2	0.48174	0
ENSG00000162745	OLFML2B	0.40405	0
ENSG00000214788	OOSP1	0.38625	0.00021
ENSG00000198836	OPA1	0.47068	0.0001
ENSG00000115947	ORC4	0.36252	0.00836
ENSG00000070882	OSBPL3	0.28802	0
ENSG00000188729	OSTN	0.05113	0.00049
ENSG00000164164	OTUD4	0.49498	0.00876
ENSG00000174944	P2RY14	0.46775	0.00068
ENSG00000152520	PAN3	0.36735	0.00088
ENSG00000115687	PASK	0.49475	3e-05
ENSG00000196844	PATE2	0.30965	0.00516
ENSG00000157212	PAXIP1	0.35225	0
ENSG00000173599	PC	0.4514	0.00042
ENSG00000102290	PCDH11X	0.45933	0.0001
ENSG00000186472	PCLO	0.48985	0
ENSG00000081154	PCNP	0.42459	0.00011
ENSG00000172572	PDE3A	0.49943	0.00025
ENSG00000113231	PDE8B	0.38474	6e-05
ENSG00000173517	PEAK1	0.38356	0.00077
ENSG00000162517	PEF1	0.3661	7e-05
ENSG00000157911	PEX10	0.3396	0.00524
ENSG00000121680	PEX16	0.48075	0.00217
ENSG00000152556	PFKM	0.40772	0.00109
ENSG00000067057	PFKP	0.41502	0
ENSG00000204138	PHACTR4	0.40378	0
ENSG00000070047	PHRF1	0.47942	0
ENSG00000105229	PIAS4	0.38662	6e-05
ENSG00000163964	PIGX	0.43144	0.00022
ENSG00000011405	PIK3C2A	0.43478	0
ENSG00000117461	PIK3R3	0.41775	0.00296
ENSG00000181191	PJA1	0.42207	1e-05
ENSG00000254681	PKD1P5	0.33868	0.00951
ENSG00000078795	PKD2L2	0.45549	0.00523
ENSG00000057294	PKP2	0.44739	0.00133
ENSG00000168907	PLA2G4F	0.44113	0.00539
ENSG00000153246	PLA2R1	0.49804	0.00015
ENSG00000052126	PLEKHA5	0.3125	5e-05
ENSG00000166689	PLEKHA7	0.47601	0
ENSG00000021300	PLEKHB1	0.36147	0.0012
ENSG00000102024	PLS3	0.44597	0.0029
ENSG00000122512	PMS2	0.33504	0.00134
ENSG00000203902	PNMA6B	0.46889	0.00107
ENSG00000100341	PNPLA5	0.37947	0.00318
ENSG00000125630	POLR1B	0.30463	0.00016
ENSG00000138032	PPM1B	0.44639	0.00916
ENSG00000104881	PPP1R13L	0.41906	0.0063
ENSG00000078304	PPP2R5C	0.46597	0.0027
ENSG00000107758	PPP3CB	0.42801	0
ENSG00000141956	PRDM15	0.37022	0.00024
ENSG00000126856	PRDM7	0.34427	2e-05
ENSG00000126231	PROZ	0.33798	0.00294
ENSG00000147224	PRPS1	0.41931	0
ENSG00000164985	PSIP1	0.48185	0.00018
ENSG00000087191	PSMC5	0.27634	0
ENSG00000108671	PSMD11	0.33976	0.00105
ENSG00000106853	PTGR1	0.36424	0.0001
ENSG00000169398	PTK2	0.39034	3e-05
ENSG00000173482	PTPRM	0.35647	0.00434
ENSG00000162927	PUS10	0.39727	0
ENSG00000176894	PXMP2	0.30576	5e-05
ENSG00000089159	PXN	0.31165	0
ENSG00000171016	PYGO1	0.46888	0.00196
ENSG00000060749	QSER1	0.38124	0
ENSG00000109113	RAB34	0.45603	0
ENSG00000182185	RAD51B	0.42626	5e-05
ENSG00000174373	RALGAPA1	0.35687	0.00491
ENSG00000170471	RALGAPB	0.4907	0
ENSG00000141084	RANBP10	0.4666	5e-05
ENSG00000172575	RASGRP1	0.37759	0
ENSG00000119707	RBM25	0.49955	2e-05
ENSG00000102317	RBM3	0.43578	0.00453
ENSG00000056586	RC3H2	0.46712	0.00054
ENSG00000137710	RDX	0.27289	0.00515
ENSG00000054967	RELT	0.42512	0.00096
ENSG00000214022	REPIN1	0.4318	1e-05
ENSG00000135945	REV1	0.4855	0.00155
ENSG00000035928	RFC1	0.37265	0.00473
ENSG00000087903	RFX2	0.33197	2e-05
ENSG00000205517	RGL3	0.42673	0.00926
ENSG00000015568	RGPD5	0.483	0.00743
ENSG00000169220	RGS14	0.41705	0.00314
ENSG00000080345	RIF1	0.46696	0.00037
ENSG00000022840	RNF10	0.39404	0
ENSG00000151692	RNF144A	0.39271	0.0001
ENSG00000181852	RNF41	0.4939	0.00486
ENSG00000103932	RPAP1	0.44067	0.00183
ENSG00000116745	RPE65	0.28339	0.00026
ENSG00000142676	RPL11	0.39225	0.00852
ENSG00000089157	RPLP0	0.367	0
ENSG00000182774	RPS17L	0.45803	0
ENSG00000100784	RPS6KA5	0.49809	2e-05
ENSG00000160208	RRP1B	0.43069	0
ENSG00000198626	RYR2	0.34623	0
ENSG00000196154	S100A4	0.27651	0
ENSG00000187634	SAMD11	0.34147	0.00307
ENSG00000167100	SAMD14	0.38055	0.00555
ENSG00000166257	SCN3B	0.44845	0.00843
ENSG00000100445	SDR39U1	0.44907	0.0038
ENSG00000103184	SEC14L5	0.38711	0.00405
ENSG00000176986	SEC24C	0.38564	0
ENSG00000138674	SEC31A	0.36907	0.00434
ENSG00000075826	SEC31B	0.37248	0
ENSG00000138593	SECISBP2L	0.38923	0.00101
ENSG00000112701	SENP6	0.37225	0
ENSG00000138468	SENP7	0.49669	0
ENSG00000250722	SEPP1	0.35446	0.00453
ENSG00000129158	SERGEF	0.34146	0.00308
ENSG00000021355	SERPINB1	0.49886	0.0001
ENSG00000097033	SH3GLB1	0.33267	0.00655
ENSG00000148341	SH3GLB2	0.34052	1e-05
ENSG00000146414	SHPRH	0.40418	0.00167
ENSG00000197555	SIPA1L1	0.37432	0
ENSG00000162739	SLAMF6	0.09971	0
ENSG00000158296	SLC13A3	0.47114	0
ENSG00000079215	SLC1A3	0.47167	0.00259
ENSG00000197847	SLC22A20	0.46746	0.00013
ENSG00000181045	SLC26A11	0.46639	0.00028
ENSG00000174669	SLC29A2	0.48402	0.00036
ENSG00000142583	SLC2A5	0.46985	7e-05
ENSG00000169359	SLC33A1	0.37831	0.00026
ENSG00000134955	SLC37A2	0.46687	4e-05
ENSG00000139974	SLC38A6	0.48948	0.00138
ENSG00000147804	SLC39A4	0.41099	0.00769
ENSG00000138821	SLC39A8	0.4823	0
ENSG00000180638	SLC47A2	0.44436	0.00158
ENSG00000100191	SLC5A4	0.21761	0.00026
ENSG00000117834	SLC5A9	0.43779	0
ENSG00000155465	SLC7A7	0.34149	0.00022
ENSG00000092068	SLC7A8	0.43341	0
ENSG00000118160	SLC8A2	0.48832	0.00023
ENSG00000164609	SLU7	0.36309	0.00302
ENSG00000066117	SMARCD1	0.34824	0.00117
ENSG00000157106	SMG1	0.35494	0
ENSG00000120451	SNX19	0.39821	0
ENSG00000158482	SNX29P1	0.42615	0
ENSG00000174226	SNX31	0.30141	0
ENSG00000112096	SOD2	0.29515	0
ENSG00000242808	SOX2-OT	0.40544	0
ENSG00000123352	SPATS2	0.35013	0
ENSG00000106723	SPIN1	0.33506	0.00132
ENSG00000152268	SPON1	0.42962	0.0001
ENSG00000122862	SRGN	0.36651	0
ENSG00000153037	SRP19	0.43932	0.00048
ENSG00000124193	SRSF6	0.42562	0.00014
ENSG00000197558	SSPO	0.36206	0.00559
ENSG00000147488	ST18	0.27314	0
ENSG00000126091	ST3GAL3	0.46042	1e-05
ENSG00000136011	STAB2	0.47293	0.00695
ENSG00000205583	STAG3L1	0.36683	0
ENSG00000130052	STARD8	0.42659	1e-05
ENSG00000157214	STEAP2	0.29878	0.0046
ENSG00000130413	STK33	0.48605	0.0033
ENSG00000136854	STXBP1	0.43194	0.00439
ENSG00000165416	SUGT1	0.39714	0.00089
ENSG00000130540	SULT4A1	0.49899	0.00157
ENSG00000197321	SVIL	0.47036	1e-05
ENSG00000234814	SVILP1	0.49661	4e-05
ENSG00000135316	SYNCRIP	0.44759	0.00037
ENSG00000170743	SYT9	0.38467	0.00146
ENSG00000138162	TACC2	0.47336	3e-05
ENSG00000103168	TAF1C	0.41791	0.0028
ENSG00000115183	TANC1	0.39342	0
ENSG00000121749	TBC1D15	0.32369	0
ENSG00000187621	TCL6	0.29751	0.00109
ENSG00000218336	TENM3	0.41318	0
ENSG00000138336	TET1	0.49683	0.0054
ENSG00000105967	TFEC	0.48616	0.00045
ENSG00000041988	THAP3	0.14109	0
ENSG00000144229	THSD7B	0.44349	3e-05
ENSG00000126953	TIMM8A	0.42253	0.00038
ENSG00000139644	TMBIM6	0.36897	5e-05
ENSG00000167895	TMC8	0.45608	0
ENSG00000241697	TMEFF1	0.4407	0
ENSG00000188735	TMEM120B	0.38565	0.00025
ENSG00000170006	TMEM154	0.43867	9e-05
ENSG00000232070	TMEM253	0.43548	0.00958
ENSG00000155099	TMEM55A	0.43784	0.00922
ENSG00000165548	TMEM63C	0.426	0.00378
ENSG00000137648	TMPRSS4	0.20775	0
ENSG00000133687	TMTC1	0.49556	1e-05
ENSG00000125247	TMTC4	0.3916	0
ENSG00000215788	TNFRSF25	0.3345	0
ENSG00000118194	TNNT2	0.46761	0
ENSG00000177302	TOP3A	0.45054	0.00234
ENSG00000205456	TP53TG3D	0.49724	2e-05
ENSG00000170919	TPT1-AS1	0.35698	1e-05
ENSG00000269113	TRABD2B	0.48096	0.00012
ENSG00000131653	TRAF7	0.47272	0
ENSG00000124731	TREM1	0.37706	0.00801
ENSG00000188917	TRMT2B	0.40289	0.00011
ENSG00000198860	TSEN15	0.49315	3e-05
ENSG00000213265	TSGA13	0.44249	0.00851
ENSG00000113312	TTC1	0.38698	0.00032
ENSG00000155158	TTC39B	0.25215	0.00013
ENSG00000155657	TTN	0.43455	0.00851
ENSG00000224625	TUBB8P6	0.29704	0
ENSG00000261812	TUBB8P7	0.35759	0
ENSG00000131002	TXLNG2P	0.45912	0.00627
ENSG00000087301	TXNDC16	0.41808	0.00896
ENSG00000134882	UBAC2	0.37081	0
ENSG00000175931	UBE2O	0.4778	2e-05
ENSG00000103353	UBFD1	0.42591	0.00056
ENSG00000065060	UHRF1BP1	0.438	1e-05
ENSG00000092929	UNC13D	0.25135	6e-05
ENSG00000144406	UNC80	0.28662	0.00633
ENSG00000059145	UNKL	0.37229	0.00493
ENSG00000094841	UPRT	0.49041	0
ENSG00000188690	UROS	0.39142	0.00496
ENSG00000172046	USP19	0.45871	0.00269
ENSG00000168883	USP39	0.42614	0.00796
ENSG00000148429	USP6NL	0.4172	0.00056
ENSG00000011260	UTP18	0.47792	0.00012
ENSG00000117533	VAMP4	0.37797	0.00262
ENSG00000122958	VPS26A	0.41252	0
ENSG00000139722	VPS37B	0.31165	0
ENSG00000156931	VPS8	0.2593	1e-05
ENSG00000062650	WAPAL	0.31455	0.00056
ENSG00000132970	WASF3	0.45954	0
ENSG00000183066	WBP2NL	0.41306	0.00056
ENSG00000120688	WBP4	0.3666	0.00158
ENSG00000185798	WDR53	0.4669	0
ENSG00000158023	WDR66	0.43764	0.00737
ENSG00000197748	WDR96	0.27902	0.00774
ENSG00000109685	WHSC1	0.43256	0
ENSG00000169884	WNT10B	0.38986	0.00523
ENSG00000165392	WRN	0.36651	0
ENSG00000166435	XRRA1	0.39121	2e-05
ENSG00000090238	YPEL3	0.37546	0.00915
ENSG00000177888	ZBTB41	0.48168	0.0031
ENSG00000122299	ZC3H7A	0.48837	0
ENSG00000177054	ZDHHC13	0.44238	0.00026
ENSG00000204160	ZDHHC18	0.29032	0.0054
ENSG00000133858	ZFC3H1	0.03663	0.0022
ENSG00000155592	ZKSCAN2	0.36873	0
ENSG00000101040	ZMYND8	0.45923	0.00035
ENSG00000188629	ZNF177	0.03983	0.00038
ENSG00000249471	ZNF324B	0.45356	0
ENSG00000183621	ZNF438	0.36719	0.00011
ENSG00000197363	ZNF517	0.4721	4e-05
ENSG00000198597	ZNF536	0.47311	0.00015
ENSG00000270011	ZNF559-ZNF177	0.03983	0.00038
ENSG00000168916	ZNF608	0.29599	0
ENSG00000242779	ZNF702P	0.32759	0
ENSG00000197782	ZNF780A	0.39572	0

[truncated: 2 more sheets: PC3_24_UP, PC3_24_Down]
