# Supplementary material for: Effects of Antioxidants in Human Cancers: Differential Effects on Non-Coding Intronic RNA Expression
Source: Antioxidants (Basel). 2016 Jan 4;5(1):1. doi: 10.3390/antiox5010001 (PMC4808750; doi:10.3390/antiox5010001)
Supplement: Supplementary file 1 [file antioxidants-05-00001-s001.zip › antioxidants-05-00001-supplementary/Supplementry data 1.xlsx]

## Sheet: NACTum_ControlTum_Down
Enembl GeneID	Gene symbol	foldchange	FDR
ENSMUSG00000093861		0.292733	0.004015
ENSMUSG00000094335		0.386414	0.001288
ENSMUSG00000094420		0.182632	4e-06
ENSMUSG00000094433		0.087361	0
ENSMUSG00000094930		0.168251	0.00234
ENSMUSG00000095497		0.316427	9.3e-05
ENSMUSG00000096490		0.245381	0.001563
ENSMUSG00000028441	1110017D15Rik	0.473355	3e-06
ENSMUSG00000046242	1600029I14Rik	0.49038	1.2e-05
ENSMUSG00000029182	1700001C02Rik	0.494458	1e-06
ENSMUSG00000028294	1700003M02Rik	0.469909	7e-06
ENSMUSG00000057816	1700007G11Rik	0.486756	8.8e-05
ENSMUSG00000092599	1700010K23Rik	0.340778	3e-05
ENSMUSG00000053783	1700016K19Rik	0.467907	4e-06
ENSMUSG00000029248	1700023E05Rik	0.485022	0.001215
ENSMUSG00000072473	1700024G13Rik	0.482247	1.3e-05
ENSMUSG00000011154	1700026D08Rik	0.461395	6.5e-05
ENSMUSG00000026809	1700026L06Rik	0.477081	1.1e-05
ENSMUSG00000010136	1700027A23Rik	0.485273	1.6e-05
ENSMUSG00000033053	1700028P14Rik	0.496442	0.000182
ENSMUSG00000086999	1700040N02Rik	0.4914	0.006188
ENSMUSG00000087204	1700073E17Rik	0.348811	0.000257
ENSMUSG00000079502	1700101E01Rik	0.499661	2.6e-05
ENSMUSG00000024353	2010001M09Rik	0.424655	4e-05
ENSMUSG00000071398	2410004P03Rik	0.432161	1.2e-05
ENSMUSG00000038311	2410017I17Rik	0.134368	0.000289
ENSMUSG00000020014	4930485B16Rik	0.488238	4.7e-05
ENSMUSG00000085516	4930538E20Rik	0.383984	0.001089
ENSMUSG00000090336	4932443I19Rik	0.478139	7.9e-05
ENSMUSG00000085837	4933400F03Rik	0.477765	0.004838
ENSMUSG00000091370	5730435O14Rik	0.480044	0.000374
ENSMUSG00000084803	5830444B04Rik	0.422935	0.000183
ENSMUSG00000029659	6330406I15Rik	0.392761	9.2e-05
ENSMUSG00000032680	6820408C15Rik	0.485259	7.4e-05
ENSMUSG00000050994	9130014G24Rik	0.403103	0.006999
ENSMUSG00000078776	9530053A07Rik	0.455622	0.000343
ENSMUSG00000044551	9930012K11Rik	0.061603	9.4e-05
ENSMUSG00000040473	A330021E22Rik	0.439445	2.3e-05
ENSMUSG00000072109	A530040E14Rik	0.451818	0.008192
ENSMUSG00000092201	A530058N18Rik	0.131666	8.5e-05
ENSMUSG00000041828	Abca8a	0.489631	0.000183
ENSMUSG00000001588	Acap1	0.489808	0.008264
ENSMUSG00000021751	Acox2	0.495461	0.00029
ENSMUSG00000076435	Acsf2	0.388201	6e-06
ENSMUSG00000018796	Acsl1	0.496706	7.6e-05
ENSMUSG00000033533	Acsm1	0.481184	0.000843
ENSMUSG00000035783	Acta2	0.497137	0.000277
ENSMUSG00000068614	Actc1	0.146079	5.2e-05
ENSMUSG00000059430	Actg2	0.416891	0.000478
ENSMUSG00000014725	Adam28	0.489623	2e-06
ENSMUSG00000025473	Adam8	0.454899	6.1e-05
ENSMUSG00000074207	Adh1	0.492384	1e-06
ENSMUSG00000055301	Adh7	0.347911	2e-06
ENSMUSG00000044405	Adig	0.385147	0.001728
ENSMUSG00000040812	Agbl2	0.488851	0.006121
ENSMUSG00000050103	Agmo	0.446463	0.000302
ENSMUSG00000020581	Agr2	0.345712	0.001691
ENSMUSG00000036231	Agr3	0.492089	3.3e-05
ENSMUSG00000005705	Agrp	0.477125	0.002762
ENSMUSG00000024397	Aif1	0.488879	9e-06
ENSMUSG00000012123	Aim1l	0.427672	3e-06
ENSMUSG00000026807	Ak8	0.457088	1e-05
ENSMUSG00000036551	Akap14	0.481363	0.000544
ENSMUSG00000019699	Akt3	0.497896	0.001754
ENSMUSG00000053279	Aldh1a1	0.40616	1e-06
ENSMUSG00000019102	Aldh3a1	0.483964	2e-06
ENSMUSG00000090098	Alms1-ps2	0.25579	0.003792
ENSMUSG00000031543	Ank1	0.144887	0.002078
ENSMUSG00000024803	Ankrd1	0.254197	0.000472
ENSMUSG00000041343	Ankrd42	0.470414	0.003054
ENSMUSG00000078487	Ankrd65	0.495393	0.001165
ENSMUSG00000021950	Anxa8	0.491907	0.001243
ENSMUSG00000019326	Aoc3	0.310129	0.00065
ENSMUSG00000020955	Ap4s1	0.393168	0.007754
ENSMUSG00000022548	Apod	0.407839	2e-06
ENSMUSG00000057315	Arhgap24	0.244278	0
ENSMUSG00000073433	Arhgdig	0.483658	0
ENSMUSG00000037683	Armc3	0.470622	2e-06
ENSMUSG00000061802	Armc4	0.499115	0.001226
ENSMUSG00000034842	Art3	0.453679	0.000105
ENSMUSG00000020884	Asgr1	0.295662	0.000533
ENSMUSG00000034112	Atp2c2	0.476488	0.00113
ENSMUSG00000006269	Atp6v1b1	0.378834	0.000196
ENSMUSG00000045655	AU021034	0.496624	0.000336
ENSMUSG00000045999	AY036118	0.499257	0.002674
ENSMUSG00000046415	B430212C06Rik	0.345228	0.004598
ENSMUSG00000028541	B4galt2	0.490305	1.8e-05
ENSMUSG00000040605	Bace2	0.44635	7e-05
ENSMUSG00000044937	BC030307	0.236439	0.000298
ENSMUSG00000047228	BC048546	0.335829	0.009016
ENSMUSG00000031022	BC051019	0.48732	0.000625
ENSMUSG00000000861	Bcl11a	0.43881	0.000772
ENSMUSG00000061132	Blnk	0.484162	8.3e-05
ENSMUSG00000039004	Bmp6	0.440415	0.000832
ENSMUSG00000027483	Bpifa1	0.032	1e-06
ENSMUSG00000027485	Bpifb1	0.235713	0.00016
ENSMUSG00000052477	C130026I21Rik	0.353593	8.3e-05
ENSMUSG00000086655	C330018A13Rik	0.492669	0.000295
ENSMUSG00000079105	C7	0.488992	0.000491
ENSMUSG00000043541	Casc1	0.436568	0.004401
ENSMUSG00000027861	Casq2	0.378208	0.007962
ENSMUSG00000047021	Ccdc108	0.492147	0.002563
ENSMUSG00000036598	Ccdc113	0.482495	2.3e-05
ENSMUSG00000037973	Ccdc129	0.48197	0.000929
ENSMUSG00000079235	Ccdc13	0.494643	0.002876
ENSMUSG00000031786	Ccdc135	0.481095	2e-06
ENSMUSG00000046585	Ccdc147	0.490243	2.1e-05
ENSMUSG00000070306	Ccdc153	0.492192	6.3e-05
ENSMUSG00000059562	Ccdc154	0.493298	0.000223
ENSMUSG00000038292	Ccdc155	0.409871	0.000397
ENSMUSG00000026546	Ccdc19	0.481934	2.5e-05
ENSMUSG00000078588	Ccdc24	0.490305	1.8e-05
ENSMUSG00000028637	Ccdc30	0.497646	0.000242
ENSMUSG00000037716	Ccdc33	0.49154	4.5e-05
ENSMUSG00000048794	Ccdc37	0.465394	1e-05
ENSMUSG00000045915	Ccdc42	0.372102	0.004526
ENSMUSG00000043913	Ccdc60	0.481378	0.006347
ENSMUSG00000003354	Ccdc65	0.442259	3.5e-05
ENSMUSG00000071202	Ccdc78	0.481927	0.000165
ENSMUSG00000039391	Ccdc81	0.493767	0.000509
ENSMUSG00000026166	Ccl20	0.29245	0
ENSMUSG00000009185	Ccl8	0.380429	7e-06
ENSMUSG00000021624	Cd180	0.490753	0.003468
ENSMUSG00000034783	Cd207	0.406776	0.000135
ENSMUSG00000030336	Cd27	0.423781	0.004701
ENSMUSG00000030798	Cd37	0.494776	0.004906
ENSMUSG00000032094	Cd3d	0.472268	3.8e-05
ENSMUSG00000002033	Cd3g	0.495062	0.001355
ENSMUSG00000026399	Cd55	0.473604	0.000255
ENSMUSG00000003379	Cd79a	0.364917	0.000275
ENSMUSG00000053044	Cd8b1	0.424865	0.007706
ENSMUSG00000033502	Cdc14a	0.474746	0.000184
ENSMUSG00000026361	Cdc73	0.165698	9.2e-05
ENSMUSG00000031841	Cdh13	0.492589	0.006065
ENSMUSG00000035860	Cdhr3	0.466912	4e-06
ENSMUSG00000032595	Cdhr4	0.488247	0.0001
ENSMUSG00000061533	Cep128	0.481643	0.001763
ENSMUSG00000075256	Cerkl	0.486809	0.008633
ENSMUSG00000056973	Ces1d	0.484117	0.000108
ENSMUSG00000045031	Cetn4	0.470496	0.001563
ENSMUSG00000039084	Chad	0.430089	1e-06
ENSMUSG00000024526	Cidea	0.329631	0.000136
ENSMUSG00000021622	Ckmt2	0.263195	0.000346
ENSMUSG00000000318	Clec10a	0.484063	0.001806
ENSMUSG00000068663	Clec16a	0.462215	5.8e-05
ENSMUSG00000000248	Clec2g	0.483443	7.8e-05
ENSMUSG00000028478	Clta	0.080236	0
ENSMUSG00000022235	Cmbl	0.487346	4e-06
ENSMUSG00000001349	Cnn1	0.338906	0.000223
ENSMUSG00000074218	Cox7a1	0.215226	0.000322
ENSMUSG00000034855	Cxcl10	0.486004	0.000533
ENSMUSG00000020340	Cyfip2	0.481111	5e-06
ENSMUSG00000091867	Cyp2a22	0.041474	0
ENSMUSG00000074254	Cyp2a4	0.084811	0
ENSMUSG00000005547	Cyp2a5	0.106917	0
ENSMUSG00000052974	Cyp2f2	0.458519	5e-06
ENSMUSG00000028712	Cyp4a31	0.478732	0.000274
ENSMUSG00000063929	Cyp4a32	0.479027	1.9e-05
ENSMUSG00000028713	Cyp4b1	0.49611	4.3e-05
ENSMUSG00000062329	Cytl1	0.4622	0.007514
ENSMUSG00000085772	D630024D03Rik	0.415968	0.000153
ENSMUSG00000055639	Dach1	0.468552	0.005897
ENSMUSG00000026401	Daf2	0.225739	5e-06
ENSMUSG00000078552	Dcdc2b	0.492866	1e-06
ENSMUSG00000019929	Dcn	0.466274	0.003813
ENSMUSG00000063428	Ddo	0.485043	0.00315
ENSMUSG00000030747	Dgat2	0.390956	0.004445
ENSMUSG00000038060	Dlec1	0.491626	0.001199
ENSMUSG00000060962	Dmkn	0.49936	9e-06
ENSMUSG00000031831	Dnaaf1	0.49646	0.000832
ENSMUSG00000055809	Dnaaf3	0.499535	3.1e-05
ENSMUSG00000019027	Dnahc1	0.478736	0.006414
ENSMUSG00000038011	Dnahc10	0.482486	0.001185
ENSMUSG00000018581	Dnahc11	0.452273	0.000639
ENSMUSG00000005237	Dnahc2	0.477342	0.0013
ENSMUSG00000022262	Dnahc5	0.48372	0.00023
ENSMUSG00000052861	Dnahc6	0.467076	0.000607
ENSMUSG00000041144	Dnahc7b	0.421499	0.000779
ENSMUSG00000056752	Dnahc9	0.485817	2.9e-05
ENSMUSG00000061322	Dnaic1	0.493629	0.000151
ENSMUSG00000034706	Dnaic2	0.495176	3e-05
ENSMUSG00000042707	Dnali1	0.493134	2.3e-05
ENSMUSG00000025279	Dnase1l3	0.425053	0.002919
ENSMUSG00000027560	Dok5	0.44385	0.009793
ENSMUSG00000026131	Dst	0.185231	0.000109
ENSMUSG00000042156	Dzip1	0.481708	0.000107
ENSMUSG00000078580	E430018J23Rik	0.459801	0.000504
ENSMUSG00000043631	Ecm2	0.494975	0.002555
ENSMUSG00000068617	Efcab1	0.468079	0.000596
ENSMUSG00000041809	Efhc1	0.491258	0.000216
ENSMUSG00000041986	Elmod1	0.475131	0.008305
ENSMUSG00000058070	Eml1	0.449215	3.6e-05
ENSMUSG00000022995	Enah	0.479049	0.001801
ENSMUSG00000048029	Eno4	0.487527	3.7e-05
ENSMUSG00000022425	Enpp2	0.429675	0.000394
ENSMUSG00000033805	Ephx4	0.462957	0.000449
ENSMUSG00000026610	Esrrg	0.358707	0.000624
ENSMUSG00000030199	Etv6	0.389129	0.00044
ENSMUSG00000062515	Fabp4	0.199157	0.000235
ENSMUSG00000021234	Fam161b	0.487212	0.008281
ENSMUSG00000042788	Fam166b	0.452537	1.6e-05
ENSMUSG00000049154	Fam183b	0.433839	0.000131
ENSMUSG00000057068	Fam47e	0.494963	0.000723
ENSMUSG00000042269	Fam92b	0.46239	1.5e-05
ENSMUSG00000053111	Fank1	0.436434	7.1e-05
ENSMUSG00000032507	Fbxl2	0.464287	0.001147
ENSMUSG00000038421	Fcrla	0.347824	0.001518
ENSMUSG00000031565	Fgfr1	0.494156	6.6e-05
ENSMUSG00000028354	Fmn2	0.351168	0
ENSMUSG00000026691	Fmo3	0.449449	0.000245
ENSMUSG00000036570	Fxyd1	0.493392	1e-06
ENSMUSG00000057092	Fxyd3	0.492002	6.3e-05
ENSMUSG00000027207	Galk2	0.478855	0.001414
ENSMUSG00000026828	Galnt5	0.438481	5e-06
ENSMUSG00000090019	Gimap1	0.423787	0.000453
ENSMUSG00000079230	Gm11065	0.2305	3.9e-05
ENSMUSG00000079542	Gm11143	0.123851	4e-05
ENSMUSG00000086587	Gm11837	0.463743	0.003472
ENSMUSG00000086791	Gm12147	0.328233	5.8e-05
ENSMUSG00000081006	Gm12832	0.492132	2.7e-05
ENSMUSG00000083190	Gm12836	0.07185	2.1e-05
ENSMUSG00000087505	Gm15241	0.473418	0.000217
ENSMUSG00000086770	Gm15351	0.460329	0.004071
ENSMUSG00000087568	Gm15649	0.492839	0.000223
ENSMUSG00000087691	Gm15674	0.432412	0.000103
ENSMUSG00000086825	Gm15675	0.176775	0.000125
ENSMUSG00000063529	Gm1574	0.478046	1.8e-05
ENSMUSG00000086741	Gm15816	0.132262	0.001601
ENSMUSG00000086868	Gm15883	0.446075	2.7e-05
ENSMUSG00000086744	Gm15997	0.326816	0.003555
ENSMUSG00000086624	Gm16130	0.479854	0.00129
ENSMUSG00000082694	Gm16187	0.455332	1.3e-05
ENSMUSG00000089991	Gm16332	0.288755	4.5e-05
ENSMUSG00000089713	Gm16564	0.479677	0.000933
ENSMUSG00000060268	Gm1661	0.482031	2.3e-05
ENSMUSG00000070858	Gm1673	0.493523	4.4e-05
ENSMUSG00000090558	Gm17202	0.497063	0.000141
ENSMUSG00000092157	Gm17268	0.376383	1.7e-05
ENSMUSG00000090408	Gm17402	0.484712	0.000394
ENSMUSG00000090726	Gm17421	0.181265	3.6e-05
ENSMUSG00000092522	Gm20389	0.471192	0.006924
ENSMUSG00000089945	Gm20459	0.44767	0.000384
ENSMUSG00000092327	Gm20488	0.392761	9.2e-05
ENSMUSG00000073650	Gm216	0.486084	6.6e-05
ENSMUSG00000084902	Gm281	0.495558	2e-06
ENSMUSG00000070594	Gm4788	0.499045	0.001346
ENSMUSG00000072683	Gm7457	0.460392	0.000571
ENSMUSG00000020014	Gm872	0.488238	4.7e-05
ENSMUSG00000073402	Gm8909	0.187772	0.00942
ENSMUSG00000047361	Gm973	0.468689	3.2e-05
ENSMUSG00000038594	Gm9766	0.046901	3e-06
ENSMUSG00000031748	Gnao1	0.408656	0.007701
ENSMUSG00000028777	Gnat3	0.468203	0.002355
ENSMUSG00000041717	Golt1a	0.495266	0.000429
ENSMUSG00000042808	Gpx2	0.486573	0.000698
ENSMUSG00000001700	Gramd3	0.484136	0.000661
ENSMUSG00000063239	Grm4	0.465169	0.002587
ENSMUSG00000071723	Gspt2	0.38814	0.00015
ENSMUSG00000074183	Gsta1	0.477591	0.003265
ENSMUSG00000057933	Gsta2	0.429784	2.3e-05
ENSMUSG00000025934	Gsta3	0.495212	1e-05
ENSMUSG00000004038	Gstm3	0.233228	0.00156
ENSMUSG00000025068	Gsto1	0.344118	1e-06
ENSMUSG00000023132	Gzma	0.467302	0.000129
ENSMUSG00000041538	H2-Ob	0.484644	5.2e-05
ENSMUSG00000000690	Hoxb6	0.490747	0.007414
ENSMUSG00000059854	Hydin	0.468731	0.0007
ENSMUSG00000062488	I830012O16Rik	0.426418	0.000503
ENSMUSG00000054203	Ifi205	0.37734	0.000278
ENSMUSG00000028037	Ifi44	0.480757	0.002563
ENSMUSG00000054966	Ifltd1	0.363058	0.000512
ENSMUSG00000026185	Igfbp5	0.475199	0.005323
ENSMUSG00000076613	Ighg	0.194332	0.00149
ENSMUSG00000076614	Ighg1	0.170549	0.002681
ENSMUSG00000076613	Ighg2b	0.194332	0.00149
ENSMUSG00000076612	Ighg2c	0.230706	1.5e-05
ENSMUSG00000067149	Igj	0.233743	1e-06
ENSMUSG00000076583	Igkv8-24	0.196218	0.002183
ENSMUSG00000076937	Iglc2	0.25513	7e-06
ENSMUSG00000076934	Iglv1	0.35224	0.00543
ENSMUSG00000035004	Igsf6	0.298388	0.003355
ENSMUSG00000038034	Igsf8	0.451704	0.009767
ENSMUSG00000018168	Ikzf3	0.40598	0.002786
ENSMUSG00000016529	Il10	0.48759	0.004704
ENSMUSG00000026301	Iqca	0.45875	0.000151
ENSMUSG00000035578	Iqcg	0.464609	7e-06
ENSMUSG00000021676	Iqgap2	0.486037	0.001077
ENSMUSG00000034312	Iqsec1	0.482561	0.000243
ENSMUSG00000005947	Itgae	0.486262	0.003335
ENSMUSG00000020758	Itgb4	0.464704	6.3e-05
ENSMUSG00000001281	Itgb7	0.483765	5e-06
ENSMUSG00000027296	Itpka	0.488496	0.001125
ENSMUSG00000054934	Kcnmb4	0.493244	0.000386
ENSMUSG00000054342	Kcnn4	0.443565	0.000153
ENSMUSG00000010021	Kif19a	0.499413	1.1e-05
ENSMUSG00000022629	Kif21a	0.430844	0.000515
ENSMUSG00000026494	Kif26b	0.48068	0.004459
ENSMUSG00000060176	Kif27	0.478505	0.001335
ENSMUSG00000032489	Kif9	0.448124	0.000359
ENSMUSG00000067616	Klk11	0.446294	0.000793
ENSMUSG00000030165	Klrd1	0.473511	0.000263
ENSMUSG00000054146	Krt15	0.237766	0.000883
ENSMUSG00000019846	Lama4	0.497928	0.00592
ENSMUSG00000051998	Lax1	0.234819	1e-05
ENSMUSG00000038194	Lhb	0.47967	0.000481
ENSMUSG00000037605	Lphn3	0.498535	0.004594
ENSMUSG00000056215	Lrguk	0.470173	0.001768
ENSMUSG00000041673	Lrrc18	0.405294	0.000341
ENSMUSG00000030125	Lrrc23	0.495884	0.000346
ENSMUSG00000026961	Lrrc26	0.399876	0.000167
ENSMUSG00000027702	Lrrc34	0.4639	9e-05
ENSMUSG00000054320	Lrrc36	0.480132	0.005099
ENSMUSG00000063409	Lrrc43	0.483604	0.000161
ENSMUSG00000020878	Lrrc46	0.490243	2.9e-05
ENSMUSG00000024399	Ltb	0.46164	5.1e-05
ENSMUSG00000032496	Ltf	0.154778	2.2e-05
ENSMUSG00000022595	Lypd2	0.275955	3e-06
ENSMUSG00000027377	Mall	0.48176	5.9e-05
ENSMUSG00000063704	Mapk15	0.496944	3.4e-05
ENSMUSG00000018893	Mb	0.070813	0.000871
ENSMUSG00000025963	Mdh1b	0.495908	6e-05
ENSMUSG00000020160	Meis1	0.444506	0.000128
ENSMUSG00000035299	Mid1	0.448134	0.008234
ENSMUSG00000048416	Mlf1	0.485869	6.4e-05
ENSMUSG00000029061	Mmp23	0.43368	7.4e-05
ENSMUSG00000032221	Mns1	0.466856	3.1e-05
ENSMUSG00000029477	Morn3	0.477834	3.4e-05
ENSMUSG00000049670	Morn4	0.442906	0.000346
ENSMUSG00000024675	Ms4a4c	0.344298	3.8e-05
ENSMUSG00000024678	Ms4a4d	0.469693	0.000456
ENSMUSG00000066108	Muc5b	0.40203	0.000148
ENSMUSG00000039110	Mycbpap	0.498271	0.000995
ENSMUSG00000018830	Myh11	0.483357	0.000366
ENSMUSG00000040752	Myh6	0.31032	0
ENSMUSG00000053093	Myh7	0.311055	0.005006
ENSMUSG00000061086	Myl4	0.083418	1e-06
ENSMUSG00000020469	Myl7	0.070888	2e-06
ENSMUSG00000037738	Nek5	0.484685	2.9e-05
ENSMUSG00000021910	Nisch	0.079237	5e-06
ENSMUSG00000086509	Nkx2-2as	0.497889	0.000461
ENSMUSG00000035984	Nme5	0.475577	0.000438
ENSMUSG00000066861	Oas1g	0.486925	0.00092
ENSMUSG00000029561	Oasl2	0.499568	4e-06
ENSMUSG00000058056	Palld	0.435694	0.00086
ENSMUSG00000026335	Pam	0.485989	0.003485
ENSMUSG00000021725	Parp8	0.48938	0.009796
ENSMUSG00000038370	Pcp4l1	0.428519	7e-06
ENSMUSG00000028273	Pdlim5	0.248981	0.004024
ENSMUSG00000030413	Pglyrp1	0.459102	8.7e-05
ENSMUSG00000030729	Pgm2l1	0.459045	0.000115
ENSMUSG00000024011	Pi16	0.47742	0.008053
ENSMUSG00000025728	Pigq	0.488558	3e-05
ENSMUSG00000026417	Pigr	0.491649	0.000498
ENSMUSG00000031379	Pir	0.492577	7.2e-05
ENSMUSG00000039943	Plcb4	0.479812	0.003525
ENSMUSG00000041757	Plekha6	0.4297	0.000243
ENSMUSG00000011305	Plin5	0.437833	0.001584
ENSMUSG00000038583	Pln	0.206313	0.000573
ENSMUSG00000032372	Plscr2	0.464933	0.002194
ENSMUSG00000002588	Pon1	0.455524	7.5e-05
ENSMUSG00000022803	Popdc2	0.447504	0.007365
ENSMUSG00000031169	Porcn	0.45708	0.000109
ENSMUSG00000035179	Ppp1r32	0.468722	2.7e-05
ENSMUSG00000024500	Ppp2r2b	0.470288	5.5e-05
ENSMUSG00000048960	Prex2	0.434641	0.000727
ENSMUSG00000029086	Prom1	0.435274	0.001661
ENSMUSG00000019303	Psmc3ip	0.492626	7e-06
ENSMUSG00000026229	Psmd1	0.274511	0.006458
ENSMUSG00000068748	Ptprz1	0.4008	9.9e-05
ENSMUSG00000039607	Rbms3	0.429234	1e-06
ENSMUSG00000010362	Rdm1	0.385243	0.007419
ENSMUSG00000020752	Recql5	0.49483	1.6e-05
ENSMUSG00000021662	Rgnef	0.431871	0.003915
ENSMUSG00000037627	Rgs22	0.452228	0.001047
ENSMUSG00000001417	Rhbg	0.496891	0.000441
ENSMUSG00000028139	Riiad1	0.458853	5e-06
ENSMUSG00000041528	Rnf123	0.488752	0.003512
ENSMUSG00000033282	Rpgrip1l	0.415297	0.00143
ENSMUSG00000058558	Rpl5	0.1792	0.000549
ENSMUSG00000024033	Rsph1	0.498434	1e-06
ENSMUSG00000075569	Rsph10b2	0.497	0.003097
ENSMUSG00000039552	Rsph4a	0.488544	0.002195
ENSMUSG00000009070	Rtdr1	0.487493	0.000187
ENSMUSG00000048279	Sacs	0.455848	0.008501
ENSMUSG00000024653	Scgb1a1	0.471593	0.000281
ENSMUSG00000038791	Scgb3a2	0.417476	4.8e-05
ENSMUSG00000000486	Sept1	0.486291	0.005986
ENSMUSG00000072214	Sept5	0.488812	0.00052
ENSMUSG00000051367	Six1	0.371294	0.001003
ENSMUSG00000038179	Slamf7	0.326716	0
ENSMUSG00000059336	Slc14a1	0.266988	0.000607
ENSMUSG00000040938	Slc16a11	0.491045	7.6e-05
ENSMUSG00000025161	Slc16a3	0.46727	0.000235
ENSMUSG00000027359	Slc27a2	0.377599	0
ENSMUSG00000030495	Slc7a10	0.465721	3.1e-05
ENSMUSG00000044772	Sntn	0.477361	3.1e-05
ENSMUSG00000031626	Sorbs2	0.367769	0.002598
ENSMUSG00000090828	Sox2ot	0.46548	0
ENSMUSG00000053153	Spag16	0.494349	6.4e-05
ENSMUSG00000022783	Spag6	0.484342	4e-06
ENSMUSG00000022805	Spata26	0.495096	9.8e-05
ENSMUSG00000039092	Sptlc3	0.45323	0.000373
ENSMUSG00000042286	Stab1	0.490162	0.000574
ENSMUSG00000015652	Steap1	0.494411	0.008459
ENSMUSG00000056458	Stk30	0.484349	0.007135
ENSMUSG00000032327	Stra6	0.425742	0.000806
ENSMUSG00000029273	Sult1d1	0.211682	0.000165
ENSMUSG00000020059	Sycp3	0.484281	0.002572
ENSMUSG00000050315	Synpo2	0.46515	0.002372
ENSMUSG00000020096	Tbata	0.349495	8.5e-05
ENSMUSG00000023923	Tbc1d5	0.473951	0.008841
ENSMUSG00000023949	Tcte1	0.460008	0.002331
ENSMUSG00000020799	Tekt1	0.485873	8.9e-05
ENSMUSG00000010342	Tex14	0.190967	5e-06
ENSMUSG00000090626	Tex9	0.456217	7e-06
ENSMUSG00000024028	Tff2	0.394797	0.008395
ENSMUSG00000002489	Tiam1	0.486617	0.000103
ENSMUSG00000043164	Tmem212	0.477947	0.000296
ENSMUSG00000045036	Tmem232	0.457895	0.000659
ENSMUSG00000028364	Tnc	0.472136	0.005002
ENSMUSG00000035458	Tnni3	0.0598	7e-06
ENSMUSG00000026414	Tnnt2	0.177777	9e-06
ENSMUSG00000032366	Tpm1	0.240236	0.002048
ENSMUSG00000014846	Tppp3	0.483241	2e-06
ENSMUSG00000035235	Trim13	0.471133	0.006634
ENSMUSG00000029026	Trp73	0.484214	0.00038
ENSMUSG00000030523	Trpm1	0.358705	0.000569
ENSMUSG00000029723	Tsc22d4	0.219489	0.006558
ENSMUSG00000060771	Tsga10	0.45122	0.00077
ENSMUSG00000031893	Tsnaxip1	0.488168	0.000429
ENSMUSG00000091166	Tstd1	0.476462	3e-06
ENSMUSG00000040219	Ttc12	0.463592	2.5e-05
ENSMUSG00000039021	Ttc16	0.460348	0.002939
ENSMUSG00000039543	Ttc18	0.495443	0.000441
ENSMUSG00000032514	Ttc21a	0.497227	3.9e-05
ENSMUSG00000037101	Ttc29	0.49436	3e-05
ENSMUSG00000027298	Tyro3	0.479976	0.000336
ENSMUSG00000012126	Ubxn11	0.497536	0.000239
ENSMUSG00000029223	Uchl1	0.438265	0.000874
ENSMUSG00000040936	Ulk4	0.49762	3.2e-05
ENSMUSG00000043592	Unc5cl	0.483923	0.000322
ENSMUSG00000000903	Vpreb3	0.435536	0
ENSMUSG00000051076	Vtcn1	0.368775	0.000109
ENSMUSG00000030889	Vwa3a	0.476808	0.002238
ENSMUSG00000026115	Vwa3b	0.460582	3e-05
ENSMUSG00000022455	Wbp2nl	0.495606	0.007679
ENSMUSG00000020904	Wdr16	0.461125	0.000238
ENSMUSG00000071550	Wdr52	0.477022	1.1e-05
ENSMUSG00000043020	Wdr63	0.454962	0.000325
ENSMUSG00000028730	Wdr65	0.494109	0
ENSMUSG00000029442	Wdr66	0.464069	0.000478
ENSMUSG00000044976	Wdr72	0.46897	0.000264
ENSMUSG00000039099	Wdr93	0.487697	0.001173
ENSMUSG00000044948	Wdr96	0.470503	3e-06
ENSMUSG00000015957	Wnt11	0.482282	0.001499
ENSMUSG00000055228	Zfp935	0.423925	0.009174
ENSMUSG00000032425	Zfp949	0.384441	0.000964
ENSMUSG00000010044	Zmynd10	0.474787	4.5e-05
ENSMUSG00000070806	Zmynd12	0.472406	5e-06

## Sheet: NACTumor_ControlTumor_UP
Enembl GeneID	Gene symbol	foldchange	FDR
ENSMUSG00000041707	1810011H11Rik	2.31464	0.000898
ENSMUSG00000028475	5430416O09Rik	2.36079	3.7e-05
ENSMUSG00000066607	6030419C18Rik	2.06772	6.2e-05
ENSMUSG00000036411	9530077C05Rik	2.58191	0
ENSMUSG00000004668	Abca13	2.66363	0.005449
ENSMUSG00000022822	Abcc5	2.08134	0.009915
ENSMUSG00000062825	Actg1	3.53792	0.00365
ENSMUSG00000011256	Adam19	2.20642	0.000658
ENSMUSG00000069601	Ank3	2.00134	4.4e-05
ENSMUSG00000020609	Apob	7.18221	0.00765
ENSMUSG00000064145	Arih2	2.03459	0.007132
ENSMUSG00000038600	Atp6v0a4	2.91789	0
ENSMUSG00000029673	Auts2	2.29834	4.8e-05
ENSMUSG00000039242	B3galnt2	2.17517	0.000446
ENSMUSG00000078566	Bnip3	2.09087	0.001445
ENSMUSG00000062098	Btbd3	2.2248	0.009016
ENSMUSG00000051331	Cacna1c	2.43606	0.004017
ENSMUSG00000036526	Card11	2.15683	0.001342
ENSMUSG00000046318	Ccbe1	2.47349	0
ENSMUSG00000044033	Ccdc141	2.21253	0.001148
ENSMUSG00000026349	Ccnt2	2.07956	0.005771
ENSMUSG00000028865	Cd164l2	2.13598	0.001554
ENSMUSG00000031881	Cdh16	2.40106	0.002055
ENSMUSG00000022219	Cideb	2.42805	0.0006
ENSMUSG00000068663	Clec16a	2.7586	0.000673
ENSMUSG00000030159	Clec1b	2.19088	0.001103
ENSMUSG00000032024	Clmp	2.32534	0.00069
ENSMUSG00000002109	Ddb2	2.17623	0.00292
ENSMUSG00000040856	Dlk1	9.25809	0.003023
ENSMUSG00000040631	Dok4	2.04	0.001345
ENSMUSG00000031443	F7	2.2774	5e-06
ENSMUSG00000087247	Fam150a	2.12195	1.5e-05
ENSMUSG00000025153	Fasn	2.21012	0.000372
ENSMUSG00000059498	Fcgr3	2.40637	0.005761
ENSMUSG00000041685	Fcho2	2.96943	0.007242
ENSMUSG00000055737	Ghr	2.19542	0.002773
ENSMUSG00000081665	Gm15922	2.62247	0.005099
ENSMUSG00000089744	Gm16146	13.6023	0.000877
ENSMUSG00000026874	Hc	2.24184	0.000204
ENSMUSG00000029102	Hgfac	2.02512	0.006362
ENSMUSG00000037012	Hk1	2.21184	0.005006
ENSMUSG00000000628	Hk2	2.2278	0.000134
ENSMUSG00000020080	Hkdc1	2.2116	0
ENSMUSG00000024810	Il33	2.08238	6e-06
ENSMUSG00000025348	Itga7	2.15983	0.000107
ENSMUSG00000030789	Itgax	2.78568	0.000956
ENSMUSG00000021922	Itih4	2.45293	1e-06
ENSMUSG00000054046	Klk13	2.1741	0.003922
ENSMUSG00000060459	Kng2	2.12899	0.009941
ENSMUSG00000037095	Lrg1	2.04996	2e-06
ENSMUSG00000027070	Lrp2	2.29314	0
ENSMUSG00000031637	Lrp2bp	2.16155	0.006375
ENSMUSG00000032688	Malt1	2.64087	4.8e-05
ENSMUSG00000021268	Meg3	2.65761	0.001729
ENSMUSG00000028655	Mfsd2a	3.72657	0
ENSMUSG00000026712	Mrc1	2.32736	0.003941
ENSMUSG00000060180	Myh13	2.05966	7.4e-05
ENSMUSG00000071203	Naip5	4.63591	0.007572
ENSMUSG00000031661	Nkd1	2.91486	9.1e-05
ENSMUSG00000016498	Pdcd1lg2	3.39092	0.000363
ENSMUSG00000025648	Pfkfb4	2.21055	4e-06
ENSMUSG00000030660	Pik3c2a	2.72823	1.3e-05
ENSMUSG00000046971	Pla2g4f	2.18239	0.005551
ENSMUSG00000031146	Plp2	2.3568	0.004051
ENSMUSG00000020329	Polrmt	3.85405	0.00219
ENSMUSG00000030800	Prss8	2.64919	0.000344
ENSMUSG00000006498	Ptbp1	4.79907	0.003685
ENSMUSG00000027339	Rassf2	2.15899	3.7e-05
ENSMUSG00000030110	Ret	2.15383	1e-06
ENSMUSG00000001313	Rnd2	5.44344	0.00199
ENSMUSG00000019893	Ros1	2.30209	3e-05
ENSMUSG00000061815	Rufy4	2.00768	0.000754
ENSMUSG00000001227	Sema6b	2.30151	0.000167
ENSMUSG00000032908	Sgpp2	2.14156	0.000452
ENSMUSG00000074677	Sirpb1c	2.67439	0.006755
ENSMUSG00000041771	Slc24a4	2.02959	0.0022
ENSMUSG00000026065	Slc9a4	2.02762	0.000925
ENSMUSG00000050359	Sprr1a	2.17235	0.007891
ENSMUSG00000040033	Stat2	3.20936	0.007732
ENSMUSG00000033253	Szt2	2.34029	4e-06
ENSMUSG00000022218	Tgm1	2.28504	2.5e-05
ENSMUSG00000029829	Tmem213	2.82631	2e-06
ENSMUSG00000037824	Tspan14	2.53884	0.004232
ENSMUSG00000066687	Zbtb16	2.37668	0.005209
ENSMUSG00000037640	Zfp60	3.36536	0.001539
ENSMUSG00000037492	Zmat4	2.95281	0.000514

## Sheet: VitETumor_ControlTumor_Down
Enembl GeneID	Gene symbol	foldchange	FDR
ENSMUSG00000093861		0.330896	0.004366
ENSMUSG00000094335		0.465527	0.005344
ENSMUSG00000094420		0.159337	0
ENSMUSG00000094433		0.365321	0.000513
ENSMUSG00000094930		0.185084	0.001472
ENSMUSG00000095497		0.44334	0.003104
ENSMUSG00000096054		0.444589	0.001006
ENSMUSG00000096336		0.2089	0.004027
ENSMUSG00000096490		0.212428	0.00011
ENSMUSG00000085010	0610038P03Rik	0.33641	0
ENSMUSG00000085645	0610040B09Rik	0.461914	0
ENSMUSG00000029600	1110008J03Rik	0.415914	0
ENSMUSG00000028441	1110017D15Rik	0.459545	0
ENSMUSG00000046242	1600029I14Rik	0.477843	0
ENSMUSG00000029182	1700001C02Rik	0.469466	0
ENSMUSG00000021534	1700001L19Rik	0.457317	0
ENSMUSG00000030030	1700003E16Rik	0.464234	0
ENSMUSG00000086327	1700003F17Rik	0.44161	3e-06
ENSMUSG00000028294	1700003M02Rik	0.492384	0
ENSMUSG00000026831	1700007K13Rik	0.497749	1.8e-05
ENSMUSG00000026649	1700009P17Rik	0.484316	0
ENSMUSG00000092599	1700010K23Rik	0.333261	2e-06
ENSMUSG00000031927	1700012B09Rik	0.475779	0.003355
ENSMUSG00000027886	1700013F07Rik	0.453572	0
ENSMUSG00000053783	1700016K19Rik	0.432506	0
ENSMUSG00000038987	1700019L03Rik	0.488839	1e-06
ENSMUSG00000035085	1700020L24Rik	0.420274	0
ENSMUSG00000029248	1700023E05Rik	0.395707	6e-06
ENSMUSG00000072473	1700024G13Rik	0.488375	2e-06
ENSMUSG00000011154	1700026D08Rik	0.424667	0
ENSMUSG00000026809	1700026L06Rik	0.494784	1e-06
ENSMUSG00000010136	1700027A23Rik	0.486396	0
ENSMUSG00000089798	1700028K03Rik	0.48905	0
ENSMUSG00000033053	1700028P14Rik	0.48689	6e-06
ENSMUSG00000071103	1700029J07Rik	0.497798	0
ENSMUSG00000019945	1700040L02Rik	0.493363	0
ENSMUSG00000020164	1700058G18Rik	0.48391	0.001198
ENSMUSG00000087204	1700073E17Rik	0.29795	4e-06
ENSMUSG00000033029	1700088E04Rik	0.494329	0
ENSMUSG00000078667	1700094D03Rik	0.487843	2e-06
ENSMUSG00000079502	1700101E01Rik	0.498802	0.000111
ENSMUSG00000086080	1700123O12Rik	0.42884	0
ENSMUSG00000024353	2010001M09Rik	0.314653	0
ENSMUSG00000067297	2010002M12Rik	0.406313	0.000328
ENSMUSG00000042233	2010015L04Rik	0.408824	0.00026
ENSMUSG00000026090	2010300C02Rik	0.474154	0.001622
ENSMUSG00000048442	2210020M01Rik	0.469465	0
ENSMUSG00000036731	2310002J15Rik	0.464388	0.00653
ENSMUSG00000071398	2410004P03Rik	0.46495	1e-06
ENSMUSG00000038311	2410017I17Rik	0.110981	1.3e-05
ENSMUSG00000039801	2410089E03Rik	0.464931	2e-06
ENSMUSG00000022701	2610015P09Rik	0.382734	1e-06
ENSMUSG00000087259	2610035D17Rik	0.392412	0.000189
ENSMUSG00000085696	2700086A05Rik	0.461292	0
ENSMUSG00000020381	3010026O09Rik	0.49557	0.002671
ENSMUSG00000037818	3110057O12Rik	0.475616	0.004529
ENSMUSG00000042256	3110082D06Rik	0.451895	0
ENSMUSG00000033731	3300002A11Rik	0.372483	0
ENSMUSG00000064202	4430402I18Rik	0.486894	2e-05
ENSMUSG00000048478	4732415M23Rik	0.465725	0
ENSMUSG00000032057	4833427G06Rik	0.454623	5.9e-05
ENSMUSG00000042943	4922501L14Rik	0.335532	2e-05
ENSMUSG00000085558	4930412C18Rik	0.341628	1.8e-05
ENSMUSG00000020191	4930415F15Rik	0.423811	1e-06
ENSMUSG00000067795	4930444P10Rik	0.496713	0.000539
ENSMUSG00000022759	4930451C15Rik	0.458188	0
ENSMUSG00000026578	4930455F23Rik	0.476317	0
ENSMUSG00000087109	4930474H06Rik	0.469532	0
ENSMUSG00000020014	4930485B16Rik	0.47972	3e-06
ENSMUSG00000027209	4930525F21Rik	0.345699	0
ENSMUSG00000037143	4930529M08Rik	0.432878	3e-06
ENSMUSG00000085516	4930538E20Rik	0.335549	4e-05
ENSMUSG00000085452	4930554G24Rik	0.453587	0
ENSMUSG00000022518	4930562C15Rik	0.487334	0
ENSMUSG00000075335	4930588K23Rik	0.429207	3e-05
ENSMUSG00000029660	4930588N13Rik	0.450839	1e-06
ENSMUSG00000090336	4932443I19Rik	0.480152	0
ENSMUSG00000085184	4933439K11Rik	0.499353	4e-06
ENSMUSG00000040412	5330417C22Rik	0.487776	1.8e-05
ENSMUSG00000091370	5730435O14Rik	0.350365	0
ENSMUSG00000084803	5830444B04Rik	0.421091	0
ENSMUSG00000075408	6030408B16Rik	0.490202	0.000122
ENSMUSG00000029659	6330406I15Rik	0.450339	0.004813
ENSMUSG00000073795	6430531B16Rik	0.427031	0
ENSMUSG00000032680	6820408C15Rik	0.499282	0
ENSMUSG00000050994	9130014G24Rik	0.450489	2e-06
ENSMUSG00000035852	9130017N09Rik	0.460737	4e-06
ENSMUSG00000073067	9130019P16Rik	0.473905	0
ENSMUSG00000054598	9130230L23Rik	0.439361	0
ENSMUSG00000053070	9230110C19Rik	0.493695	0
ENSMUSG00000049571	9330101J02Rik	0.33308	3.4e-05
ENSMUSG00000044551	9930012K11Rik	0.060894	1.5e-05
ENSMUSG00000040473	A330021E22Rik	0.464232	0
ENSMUSG00000085081	A430071A18Rik	0.392175	0.001084
ENSMUSG00000062980	A430107O13Rik	0.499222	4e-05
ENSMUSG00000006462	A530013C23Rik	0.469875	0
ENSMUSG00000092201	A530058N18Rik	0.235092	0.002079
ENSMUSG00000086395	A630014C17Rik	0.45248	0.000632
ENSMUSG00000085649	A730032A03Rik	0.45979	0.002172
ENSMUSG00000044060	A830010M20Rik	0.499063	0
ENSMUSG00000093789	AB099516	0.423049	0.000451
ENSMUSG00000057191	AB124611	0.46477	0.000446
ENSMUSG00000028125	Abca4	0.496217	5e-06
ENSMUSG00000041828	Abca8a	0.361908	0
ENSMUSG00000020620	Abca8b	0.396618	1e-06
ENSMUSG00000029408	Abcb9	0.485543	0.000585
ENSMUSG00000023088	Abcc1	0.488537	4.6e-05
ENSMUSG00000020865	Abcc3	0.496226	0.000615
ENSMUSG00000029802	Abcg2	0.487032	0
ENSMUSG00000042210	Abhd14a	0.485647	6e-06
ENSMUSG00000042010	Acacb	0.309297	0
ENSMUSG00000090150	Acad11	0.495622	2e-06
ENSMUSG00000056938	Acbd4	0.446915	4.8e-05
ENSMUSG00000021751	Acox2	0.468846	0
ENSMUSG00000076435	Acsf2	0.392949	1e-06
ENSMUSG00000018796	Acsl1	0.438826	0
ENSMUSG00000033533	Acsm1	0.49522	0.000352
ENSMUSG00000027605	Acss2	0.494255	0
ENSMUSG00000035783	Acta2	0.482106	2.9e-05
ENSMUSG00000068614	Actc1	0.253928	0.000539
ENSMUSG00000059430	Actg2	0.475843	0
ENSMUSG00000017697	Ada	0.490304	0.002133
ENSMUSG00000014725	Adam28	0.487334	0
ENSMUSG00000025473	Adam8	0.499326	0.000759
ENSMUSG00000022057	Adamdec1	0.442508	0.000217
ENSMUSG00000022449	Adamts20	0.49022	0.001579
ENSMUSG00000070469	Adamtsl3	0.492775	0.001932
ENSMUSG00000026489	Adck3	0.466277	0.005114
ENSMUSG00000022550	Adck5	0.442463	0.000175
ENSMUSG00000022376	Adcy8	0.486418	0
ENSMUSG00000074207	Adh1	0.466434	0
ENSMUSG00000055301	Adh7	0.328407	0
ENSMUSG00000025911	Adhfe1	0.495269	1.2e-05
ENSMUSG00000044405	Adig	0.412445	1.5e-05
ENSMUSG00000037138	Aff3	0.388287	1e-06
ENSMUSG00000040812	Agbl2	0.485414	0
ENSMUSG00000050103	Agmo	0.492943	0
ENSMUSG00000036231	Agr3	0.468296	8e-06
ENSMUSG00000005705	Agrp	0.393532	4e-05
ENSMUSG00000085180	AI838599	0.413059	0.008668
ENSMUSG00000024397	Aif1	0.495875	2.9e-05
ENSMUSG00000012123	Aim1l	0.409773	0
ENSMUSG00000040729	AK129341	0.493064	0
ENSMUSG00000041323	Ak7	0.499411	3e-06
ENSMUSG00000036551	Akap14	0.474103	0
ENSMUSG00000039166	Akap7	0.442642	8e-06
ENSMUSG00000091415	Akd1	0.465547	0.000273
ENSMUSG00000033715	Akr1c14	0.371359	0
ENSMUSG00000019699	Akt3	0.478708	0.000126
ENSMUSG00000032786	Alas1	0.498019	0
ENSMUSG00000025270	Alas2	0.451141	4.5e-05
ENSMUSG00000053279	Aldh1a1	0.292179	0
ENSMUSG00000019102	Aldh3a1	0.338756	0
ENSMUSG00000021238	Aldh6a1	0.498352	0
ENSMUSG00000090256	Alms1-ps1	0.404993	0.000379
ENSMUSG00000090098	Alms1-ps2	0.251933	0
ENSMUSG00000000320	Alox12	0.445697	0.001217
ENSMUSG00000022309	Angpt1	0.427487	1e-06
ENSMUSG00000022265	Ank	0.488427	0.000526
ENSMUSG00000024803	Ankrd1	0.315143	0.00221
ENSMUSG00000005986	Ankrd13d	0.490234	0.000346
ENSMUSG00000055204	Ankrd17	0.498122	1.8e-05
ENSMUSG00000022237	Ankrd33b	0.490287	0
ENSMUSG00000041343	Ankrd42	0.472173	0
ENSMUSG00000052331	Ankrd44	0.417957	0.00315
ENSMUSG00000078487	Ankrd65	0.426193	0
ENSMUSG00000021950	Anxa8	0.469783	7e-06
ENSMUSG00000019326	Aoc3	0.295605	9e-05
ENSMUSG00000049744	Arhgap15	0.485456	0
ENSMUSG00000057315	Arhgap24	0.326847	2e-06
ENSMUSG00000073433	Arhgdig	0.485301	0
ENSMUSG00000059495	Arhgef12	0.483886	0.002835
ENSMUSG00000054901	Arhgef33	0.38023	5.9e-05
ENSMUSG00000069729	Arid1b	0.358053	0
ENSMUSG00000052549	Arl13a	0.486224	0.001173
ENSMUSG00000071890	Armc11	0.287175	8e-06
ENSMUSG00000037683	Armc3	0.499201	1e-05
ENSMUSG00000061802	Armc4	0.490425	1e-06
ENSMUSG00000018909	Arrb1	0.471497	0.000909
ENSMUSG00000034842	Art3	0.463852	1.5e-05
ENSMUSG00000020884	Asgr1	0.159128	0
ENSMUSG00000028207	Asph	0.43019	0.000727
ENSMUSG00000028373	Astn2	0.459099	0.001406
ENSMUSG00000034112	Atp2c2	0.492199	1e-06
ENSMUSG00000006269	Atp6v1b1	0.395601	1.6e-05
ENSMUSG00000027312	Atrn	0.496726	0.003761
ENSMUSG00000045999	AY036118	0.482055	0.000434
ENSMUSG00000037053	Azgp1	0.384397	0.001296
ENSMUSG00000084960	B430010I23Rik	0.451863	0
ENSMUSG00000046415	B430212C06Rik	0.28697	0.000202
ENSMUSG00000028541	B4galt2	0.444416	6e-06
ENSMUSG00000041660	Bbox1	0.44986	0.005513
ENSMUSG00000021179	BC002230	0.454382	0.000208
ENSMUSG00000044937	BC030307	0.193886	5e-06
ENSMUSG00000047228	BC048546	0.425949	1e-06
ENSMUSG00000031022	BC051019	0.439604	0
ENSMUSG00000030321	BC060267	0.430984	3e-05
ENSMUSG00000000861	Bcl11a	0.404135	6.9e-05
ENSMUSG00000048251	Bcl11b	0.489477	0.007997
ENSMUSG00000029438	Bcl7a	0.464615	0
ENSMUSG00000046598	Bdh1	0.478823	0.000322
ENSMUSG00000028545	Bend5	0.40917	0.000323
ENSMUSG00000061132	Blnk	0.451554	6e-06
ENSMUSG00000039004	Bmp6	0.388357	0
ENSMUSG00000052430	Bmpr1b	0.470901	0.001759
ENSMUSG00000067336	Bmpr2	0.436997	0.000132
ENSMUSG00000031377	Bmx	0.498195	1.2e-05
ENSMUSG00000022687	Boc	0.473026	0.000412
ENSMUSG00000027483	Bpifa1	0.121742	0.000226
ENSMUSG00000040565	Btaf1	0.477418	0.000769
ENSMUSG00000078490	C030017K20Rik	0.491432	0.002886
ENSMUSG00000052477	C130026I21Rik	0.439879	0.000751
ENSMUSG00000006423	C330007P06Rik	0.072235	0.000715
ENSMUSG00000086655	C330018A13Rik	0.432157	2e-06
ENSMUSG00000079105	C7	0.490282	1.1e-05
ENSMUSG00000041460	Cacna2d4	0.328693	0
ENSMUSG00000030669	Calca	0.394696	0.001014
ENSMUSG00000006056	Calcoco2	0.43184	0.005472
ENSMUSG00000032246	Calml4	0.495171	0
ENSMUSG00000057897	Camk2b	0.460184	0
ENSMUSG00000043705	Capn13	0.494181	0
ENSMUSG00000043541	Casc1	0.495754	1e-06
ENSMUSG00000027861	Casq2	0.316187	0.000404
ENSMUSG00000028977	Casz1	0.444936	0.001682
ENSMUSG00000047014	Catsperb	0.381622	0.000102
ENSMUSG00000025150	Cbr2	0.333289	0
ENSMUSG00000022947	Cbr3	0.464988	0
ENSMUSG00000024039	Cbs	0.404142	0
ENSMUSG00000053411	Cbx7	0.475159	2e-05
ENSMUSG00000039765	Cc2d2a	0.496832	1.6e-05
ENSMUSG00000046318	Ccbe1	0.383932	0
ENSMUSG00000040213	Ccbl2	0.494986	1.3e-05
ENSMUSG00000020930	Ccdc103	0.494711	2e-06
ENSMUSG00000047021	Ccdc108	0.452757	1e-06
ENSMUSG00000036598	Ccdc113	0.489131	0
ENSMUSG00000040189	Ccdc114	0.479333	0.000267
ENSMUSG00000037973	Ccdc129	0.464559	0.000227
ENSMUSG00000079235	Ccdc13	0.439577	0
ENSMUSG00000031786	Ccdc135	0.482415	0
ENSMUSG00000064280	Ccdc146	0.397465	6e-06
ENSMUSG00000046585	Ccdc147	0.492631	0
ENSMUSG00000039632	Ccdc151	0.495376	0
ENSMUSG00000070306	Ccdc153	0.476092	0
ENSMUSG00000059562	Ccdc154	0.414952	0
ENSMUSG00000038292	Ccdc155	0.421424	0
ENSMUSG00000051427	Ccdc157	0.489821	9.5e-05
ENSMUSG00000075225	Ccdc162	0.49667	1e-06
ENSMUSG00000073102	Ccdc164	0.494403	0
ENSMUSG00000034035	Ccdc17	0.425869	6.4e-05
ENSMUSG00000019767	Ccdc170	0.475036	0.003235
ENSMUSG00000057265	Ccdc176	0.491248	0
ENSMUSG00000037443	Ccdc21	0.455314	0
ENSMUSG00000078588	Ccdc24	0.444416	6e-06
ENSMUSG00000028637	Ccdc30	0.497773	0
ENSMUSG00000037716	Ccdc33	0.49995	1.4e-05
ENSMUSG00000048794	Ccdc37	0.43573	0
ENSMUSG00000027676	Ccdc39	0.47921	6.1e-05
ENSMUSG00000039963	Ccdc40	0.47341	0
ENSMUSG00000045915	Ccdc42	0.42943	0.008075
ENSMUSG00000043913	Ccdc60	0.454839	0.000872
ENSMUSG00000003354	Ccdc65	0.491814	2e-06
ENSMUSG00000045106	Ccdc73	0.483291	0.002367
ENSMUSG00000041617	Ccdc74a	0.497944	0
ENSMUSG00000071202	Ccdc78	0.496605	0
ENSMUSG00000039391	Ccdc81	0.442896	0
ENSMUSG00000021182	Ccdc88c	0.479865	0.000988
ENSMUSG00000029193	Cckar	0.391755	0
ENSMUSG00000026166	Ccl20	0.36504	1.1e-05
ENSMUSG00000035042	Ccl5	0.467425	0.000342
ENSMUSG00000009185	Ccl8	0.376044	1e-06
ENSMUSG00000051592	Ccnb3	0.497257	0
ENSMUSG00000049103	Ccr2	0.413035	0
ENSMUSG00000021624	Cd180	0.464318	0.000575
ENSMUSG00000034783	Cd207	0.342279	1e-06
ENSMUSG00000030336	Cd27	0.47168	0.006929
ENSMUSG00000016496	Cd274	0.350206	0
ENSMUSG00000030798	Cd37	0.499471	5.8e-05
ENSMUSG00000032094	Cd3d	0.410685	0
ENSMUSG00000002033	Cd3g	0.487815	8.2e-05
ENSMUSG00000017652	Cd40	0.491735	3.4e-05
ENSMUSG00000016493	Cd46	0.346637	0.000611
ENSMUSG00000026399	Cd55	0.471726	0.000125
ENSMUSG00000003379	Cd79a	0.239496	1e-06
ENSMUSG00000022901	Cd86	0.463017	0.000102
ENSMUSG00000002885	Cd97	0.486903	0
ENSMUSG00000027284	Cdan1	0.406334	0
ENSMUSG00000033502	Cdc14a	0.494632	3e-06
ENSMUSG00000031673	Cdh11	0.334878	0.001006
ENSMUSG00000031841	Cdh13	0.499501	0.003107
ENSMUSG00000035860	Cdhr3	0.499252	0
ENSMUSG00000032595	Cdhr4	0.494448	1e-06
ENSMUSG00000020389	Cdkl3	0.494077	0.007221
ENSMUSG00000033022	Cdo1	0.49079	3e-06
ENSMUSG00000043987	Cep164	0.497505	0.00015
ENSMUSG00000019971	Cep290	0.487868	9.7e-05
ENSMUSG00000056267	Cep70	0.494409	0.00039
ENSMUSG00000075256	Cerkl	0.489418	4e-06
ENSMUSG00000071047	Ces1a	0.321884	0
ENSMUSG00000078964	Ces1b	0.319276	0
ENSMUSG00000057400	Ces1c	0.389859	0
ENSMUSG00000056973	Ces1d	0.306112	0
ENSMUSG00000061959	Ces1e	0.323177	0
ENSMUSG00000031725	Ces1f	0.166883	0
ENSMUSG00000057074	Ces1g	0.347567	0
ENSMUSG00000026365	Cfh	0.417741	3.7e-05
ENSMUSG00000039084	Chad	0.418598	0
ENSMUSG00000078671	Chd2	0.422453	0.000587
ENSMUSG00000056608	Chd9	0.48304	2e-06
ENSMUSG00000025531	Chm	0.463803	0.007168
ENSMUSG00000004633	Chn2	0.484897	0
ENSMUSG00000045613	Chrm2	0.401086	1e-06
ENSMUSG00000024526	Cidea	0.395887	5.1e-05
ENSMUSG00000045193	Cirbp	0.499964	1.4e-05
ENSMUSG00000021622	Ckmt2	0.287703	0.000252
ENSMUSG00000022132	Cldn10	0.478881	5e-06
ENSMUSG00000000318	Clec10a	0.494302	2.8e-05
ENSMUSG00000068663	Clec16a	0.493952	9e-06
ENSMUSG00000033082	Clec1a	0.375221	1e-06
ENSMUSG00000089728	Clec2f-ps	0.431057	0.000471
ENSMUSG00000000248	Clec2g	0.431057	0.000471
ENSMUSG00000046080	Clec9a	0.401795	0
ENSMUSG00000022949	Clic6	0.488334	1e-06
ENSMUSG00000028478	Clta	0.062466	0
ENSMUSG00000022235	Cmbl	0.437949	6e-06
ENSMUSG00000020638	Cmpk2	0.468049	1e-06
ENSMUSG00000001349	Cnn1	0.219202	0
ENSMUSG00000033063	Cntnap3	0.496692	0
ENSMUSG00000034951	Cog7	0.496628	3.7e-05
ENSMUSG00000063564	Col23a1	0.305363	0
ENSMUSG00000028337	Coro2a	0.449952	1e-06
ENSMUSG00000025586	Cpeb1	0.486615	0.002418
ENSMUSG00000024074	Crim1	0.424573	9.7e-05
ENSMUSG00000020038	Cry1	0.493622	1.9e-05
ENSMUSG00000068742	Cry2	0.498971	6e-06
ENSMUSG00000038135	Crygn	0.445251	6e-05
ENSMUSG00000032384	Csnk1g1	0.457526	0.001828
ENSMUSG00000044258	Ctla2a	0.481494	0.006244
ENSMUSG00000063063	Ctnna2	0.431635	0
ENSMUSG00000042589	Cux2	0.46858	0.000685
ENSMUSG00000034855	Cxcl10	0.495857	0.00196
ENSMUSG00000044365	Cxxc4	0.234529	0
ENSMUSG00000015340	Cybb	0.394237	0
ENSMUSG00000020340	Cyfip2	0.457346	1.9e-05
ENSMUSG00000020810	Cygb	0.486085	1.3e-05
ENSMUSG00000091867	Cyp2a22	0.054547	0
ENSMUSG00000074254	Cyp2a4	0.078472	0
ENSMUSG00000005547	Cyp2a5	0.107798	0
ENSMUSG00000030483	Cyp2b10	0.497772	0
ENSMUSG00000040583	Cyp2b13	0.359884	0
ENSMUSG00000061740	Cyp2d22	0.48698	2e-06
ENSMUSG00000052974	Cyp2f2	0.283667	0
ENSMUSG00000040703	Cyp2s1	0.498834	3e-06
ENSMUSG00000029727	Cyp3a13	0.460811	9.5e-05
ENSMUSG00000028712	Cyp4a31	0.292388	0
ENSMUSG00000063929	Cyp4a32	0.309772	0
ENSMUSG00000028713	Cyp4b1	0.385328	0
ENSMUSG00000073424	Cyp4f15	0.398392	2.9e-05
ENSMUSG00000062563	Cys1	0.497506	8e-06
ENSMUSG00000062329	Cytl1	0.301013	1e-06
ENSMUSG00000041134	Cyyr1	0.440404	1.6e-05
ENSMUSG00000078925	D030018L15Rik	0.437072	1.5e-05
ENSMUSG00000086296	D030055H07Rik	0.466583	9e-06
ENSMUSG00000040651	D14Abb1e	0.487871	0
ENSMUSG00000085772	D630024D03Rik	0.496888	0
ENSMUSG00000055639	Dach1	0.28977	0
ENSMUSG00000026401	Daf2	0.262252	5e-06
ENSMUSG00000031970	Dbndd1	0.469498	0
ENSMUSG00000059824	Dbp	0.309064	0
ENSMUSG00000078552	Dcdc2b	0.492183	0
ENSMUSG00000051674	Dcun1d4	0.366791	0.001995
ENSMUSG00000063428	Ddo	0.462331	8.4e-05
ENSMUSG00000005481	Ddx39	0.481436	0
ENSMUSG00000030747	Dgat2	0.422617	0.003892
ENSMUSG00000040479	Dgkz	0.484215	5.3e-05
ENSMUSG00000029433	Diablo	0.411139	1.4e-05
ENSMUSG00000038914	Dido1	0.464897	0.007114
ENSMUSG00000032064	Dixdc1	0.465611	0
ENSMUSG00000038060	Dlec1	0.498216	0
ENSMUSG00000060962	Dmkn	0.499185	7e-06
ENSMUSG00000031831	Dnaaf1	0.46929	0
ENSMUSG00000055809	Dnaaf3	0.465421	1e-06
ENSMUSG00000019027	Dnahc1	0.493825	0.00074
ENSMUSG00000038011	Dnahc10	0.479487	4e-06
ENSMUSG00000018581	Dnahc11	0.421114	5e-06
ENSMUSG00000021879	Dnahc12	0.45884	4e-06
ENSMUSG00000005237	Dnahc2	0.452995	0.000235
ENSMUSG00000022262	Dnahc5	0.48572	0.000106
ENSMUSG00000052861	Dnahc6	0.494577	0
ENSMUSG00000096141	Dnahc7a	0.465936	2.4e-05
ENSMUSG00000041144	Dnahc7b	0.465936	2.3e-05
ENSMUSG00000056752	Dnahc9	0.490187	2e-06
ENSMUSG00000061322	Dnaic1	0.498188	0
ENSMUSG00000034706	Dnaic2	0.494734	0
ENSMUSG00000034278	Dnajc17	0.48096	0.000216
ENSMUSG00000042707	Dnali1	0.494933	0
ENSMUSG00000025279	Dnase1l3	0.486405	0.008399
ENSMUSG00000040265	Dnm3	0.490299	0.003912
ENSMUSG00000035954	Dock4	0.474288	0
ENSMUSG00000052085	Dock8	0.497546	0.000237
ENSMUSG00000027560	Dok5	0.281947	1e-05
ENSMUSG00000019278	Dpep1	0.49434	0
ENSMUSG00000069620	Dppa5b	0.236457	0.002656
ENSMUSG00000026574	Dpt	0.487526	7.1e-05
ENSMUSG00000018648	Dusp14	0.495615	0
ENSMUSG00000029757	Dync1i1	0.446481	3e-05
ENSMUSG00000047193	Dync2h1	0.481734	0
ENSMUSG00000034467	Dynlrb2	0.477834	0
ENSMUSG00000082691	Dynlt1-ps1	0.372024	3e-06
ENSMUSG00000022897	Dyrk1a	0.468656	0.000774
ENSMUSG00000092192	Dyx1c1	0.497909	0
ENSMUSG00000042156	Dzip1	0.484174	1.9e-05
ENSMUSG00000086843	E030013I19Rik	0.442835	0.000942
ENSMUSG00000070357	E030019B06Rik	0.371421	8.8e-05
ENSMUSG00000035539	E230008N13Rik	0.489792	0
ENSMUSG00000022838	Eaf2	0.456527	6e-06
ENSMUSG00000057098	Ebf1	0.399169	4e-06
ENSMUSG00000043631	Ecm2	0.444394	0.000122
ENSMUSG00000071392	Ect2l	0.46397	0.000234
ENSMUSG00000068617	Efcab1	0.481623	0.000136
ENSMUSG00000020562	Efcab10	0.47678	1.1e-05
ENSMUSG00000023931	Efhb	0.499821	0
ENSMUSG00000041809	Efhc1	0.479163	0
ENSMUSG00000022853	Ehhadh	0.402621	0.000195
ENSMUSG00000008398	Elk3	0.477328	0
ENSMUSG00000041986	Elmod1	0.486806	5.6e-05
ENSMUSG00000058070	Eml1	0.486084	0.000578
ENSMUSG00000022995	Enah	0.490627	0.00039
ENSMUSG00000026814	Eng	0.472543	0
ENSMUSG00000033857	Engase	0.483556	0.000459
ENSMUSG00000028445	Enho	0.457667	3.5e-05
ENSMUSG00000013155	Enkd1	0.49213	6e-06
ENSMUSG00000048029	Eno4	0.495194	0
ENSMUSG00000021236	Entpd5	0.494034	0
ENSMUSG00000033805	Ephx4	0.453206	1.3e-05
ENSMUSG00000040732	Erg	0.494913	0
ENSMUSG00000026610	Esrrg	0.495478	0.001834
ENSMUSG00000030199	Etv6	0.458089	0.001677
ENSMUSG00000029122	Evc	0.489816	1e-06
ENSMUSG00000028838	Extl1	0.365431	0.001427
ENSMUSG00000062515	Fabp4	0.122177	0
ENSMUSG00000038570	Fam154b	0.492701	0.00046
ENSMUSG00000049811	Fam161a	0.493655	1e-06
ENSMUSG00000021234	Fam161b	0.484	0.000246
ENSMUSG00000042788	Fam166b	0.475371	5.3e-05
ENSMUSG00000050530	Fam171a1	0.480518	0.001631
ENSMUSG00000034685	Fam171a2	0.496363	0.006169
ENSMUSG00000045761	Fam179a	0.496644	3e-06
ENSMUSG00000049154	Fam183b	0.396283	3e-06
ENSMUSG00000046694	Fam46b	0.409079	0
ENSMUSG00000044468	Fam46c	0.440815	0
ENSMUSG00000057068	Fam47e	0.476901	0
ENSMUSG00000036006	Fam65b	0.419487	6e-06
ENSMUSG00000054161	Fam83e	0.469536	6.9e-05
ENSMUSG00000022408	Fam83f	0.489845	1.4e-05
ENSMUSG00000042269	Fam92b	0.497245	0
ENSMUSG00000032815	Fanca	0.488907	3.4e-05
ENSMUSG00000053111	Fank1	0.479467	0
ENSMUSG00000074505	Fat3	0.479599	0.000332
ENSMUSG00000006369	Fbln1	0.467112	0
ENSMUSG00000048520	Fbxl13	0.487135	0
ENSMUSG00000032507	Fbxl2	0.467969	0.001489
ENSMUSG00000034532	Fbxo16	0.444313	0.000106
ENSMUSG00000030598	Fbxo17	0.436496	0.000136
ENSMUSG00000038421	Fcrla	0.322933	0.000183
ENSMUSG00000031603	Fgf20	0.489156	3e-06
ENSMUSG00000027208	Fgf7	0.313324	0
ENSMUSG00000048373	Fgfbp1	0.318249	0
ENSMUSG00000051435	Fhad1	0.499257	0
ENSMUSG00000031380	Figf	0.459946	5e-06
ENSMUSG00000075324	Fign	0.496733	7e-06
ENSMUSG00000042817	Flt3	0.479584	4.2e-05
ENSMUSG00000028354	Fmn2	0.374563	0
ENSMUSG00000036053	Fmnl2	0.496097	0.003526
ENSMUSG00000040181	Fmo1	0.482257	0
ENSMUSG00000040170	Fmo2	0.375377	0
ENSMUSG00000026691	Fmo3	0.288693	0
ENSMUSG00000028088	Fmo5	0.470032	1.1e-05
ENSMUSG00000025175	Fn3k	0.479633	0.000305
ENSMUSG00000031933	Folr4	0.448516	0.004555
ENSMUSG00000033713	Foxn3	0.478554	0
ENSMUSG00000027344	Fsip1	0.455307	0
ENSMUSG00000036570	Fxyd1	0.481339	0
ENSMUSG00000022297	Fzd6	0.458558	0
ENSMUSG00000009633	G0s2	0.495688	0
ENSMUSG00000020159	Gabrp	0.497843	1.2e-05
ENSMUSG00000027207	Galk2	0.499069	0.001077
ENSMUSG00000026828	Galnt5	0.366331	0
ENSMUSG00000020424	Gatsl3	0.481183	0
ENSMUSG00000028270	Gbp2	0.478163	0.000407
ENSMUSG00000028268	Gbp3	0.499325	0.005954
ENSMUSG00000041798	Gck	0.4237	0
ENSMUSG00000092137	Gcom1	0.497753	0
ENSMUSG00000020932	Gfap	0.404018	1.9e-05
ENSMUSG00000025089	Gfra1	0.33171	0.000412
ENSMUSG00000040471	Ggt6	0.483051	3.6e-05
ENSMUSG00000064177	Ghrl	0.441127	0.004292
ENSMUSG00000090019	Gimap1	0.491692	0
ENSMUSG00000043505	Gimap5	0.331308	0
ENSMUSG00000036395	Glb1l2	0.496392	0.002545
ENSMUSG00000032649	Glt25d2	0.450897	0
ENSMUSG00000072723	Gm10044	0.420275	0.000155
ENSMUSG00000036962	Gm101	0.446051	7.4e-05
ENSMUSG00000063087	Gm10125	0.394765	0.000261
ENSMUSG00000073610	Gm10549	0.497347	0.000103
ENSMUSG00000079230	Gm11065	0.237874	8e-06
ENSMUSG00000079542	Gm11143	0.145036	2.5e-05
ENSMUSG00000087036	Gm11748	0.377637	2e-06
ENSMUSG00000084822	Gm11768	0.483132	0
ENSMUSG00000083618	Gm11771	0.334365	0
ENSMUSG00000086835	Gm11775	0.499086	4.1e-05
ENSMUSG00000081769	Gm12216	0.46367	2.4e-05
ENSMUSG00000084761	Gm12406	0.441804	0
ENSMUSG00000053957	Gm12474	0.479786	0.000817
ENSMUSG00000078639	Gm12695	0.370779	0.000382
ENSMUSG00000085181	Gm12709	0.424591	0
ENSMUSG00000081006	Gm12832	0.301448	0
ENSMUSG00000083190	Gm12836	0.200952	0.003576
ENSMUSG00000083457	Gm12839	0.349204	0
ENSMUSG00000038550	Gm129	0.460726	0
ENSMUSG00000087394	Gm12945	0.436305	0
ENSMUSG00000087698	Gm13031	0.462159	0.002949
ENSMUSG00000085213	Gm13091	0.354224	3e-05
ENSMUSG00000087437	Gm13112	0.377057	0
ENSMUSG00000087028	Gm13387	0.469485	0.001299
ENSMUSG00000052403	Gm13520	0.471379	0
ENSMUSG00000085922	Gm13643	0.411376	0
ENSMUSG00000085519	Gm13703	0.43245	0
ENSMUSG00000086546	Gm13709	0.346462	3e-06
ENSMUSG00000087473	Gm13883	0.315838	0
ENSMUSG00000090248	Gm14027	0.374719	0
ENSMUSG00000081220	Gm14542	0.010751	2e-06
ENSMUSG00000052188	Gm14964	0.479203	0.004673
ENSMUSG00000084876	Gm14965	0.297806	0
ENSMUSG00000079467	Gm14966	0.422284	0.003782
ENSMUSG00000087658	Gm15051	0.458472	0
ENSMUSG00000087505	Gm15241	0.487217	0
ENSMUSG00000081355	Gm15264	0.462873	0.004143
ENSMUSG00000086770	Gm15351	0.492254	7.5e-05
ENSMUSG00000085971	Gm15411	0.394905	0.000154
ENSMUSG00000086863	Gm15543	0.335223	0
ENSMUSG00000085430	Gm15619	0.457353	0.002689
ENSMUSG00000089779	Gm15641	0.498207	0
ENSMUSG00000087691	Gm15674	0.457335	0.001564
ENSMUSG00000086825	Gm15675	0.2507	0.000778
ENSMUSG00000063529	Gm1574	0.473902	0
ENSMUSG00000087199	Gm15818	0.467627	0.002243
ENSMUSG00000089653	Gm15841	0.462365	0
ENSMUSG00000087290	Gm15866	0.499474	0.008232
ENSMUSG00000085725	Gm15873	0.460466	1e-06
ENSMUSG00000086868	Gm15883	0.280065	0
ENSMUSG00000085881	Gm15912	0.416904	0.001587
ENSMUSG00000086801	Gm15943	0.470985	0
ENSMUSG00000090002	Gm16006	0.459516	0.000208
ENSMUSG00000086050	Gm16045	0.365864	3.4e-05
ENSMUSG00000087431	Gm16054	0.36525	0
ENSMUSG00000085595	Gm16090	0.492043	4.5e-05
ENSMUSG00000086624	Gm16130	0.499849	3.7e-05
ENSMUSG00000085368	Gm16188	0.33641	0
ENSMUSG00000086742	Gm16201	0.484595	0
ENSMUSG00000087002	Gm16277	0.36969	0
ENSMUSG00000085810	Gm16325	0.403926	2.5e-05
ENSMUSG00000089991	Gm16332	0.319981	8e-06
ENSMUSG00000089635	Gm16559	0.425422	0
ENSMUSG00000089713	Gm16564	0.398688	4e-06
ENSMUSG00000060268	Gm1661	0.497227	0
ENSMUSG00000070858	Gm1673	0.484571	1e-06
ENSMUSG00000092042	Gm17163	0.490651	0.002368
ENSMUSG00000091954	Gm17179	0.260922	0
ENSMUSG00000090708	Gm17196	0.471417	0.000581
ENSMUSG00000090558	Gm17202	0.469547	5e-06
ENSMUSG00000090726	Gm17421	0.142759	0
ENSMUSG00000092004	Gm17482	0.466423	0.00027
ENSMUSG00000092522	Gm20389	0.423901	0.000614
ENSMUSG00000092327	Gm20488	0.450339	0.004813
ENSMUSG00000089865	Gm20510	0.497909	0.000103
ENSMUSG00000093412	Gm20653	0.461563	0
ENSMUSG00000073650	Gm216	0.464451	0
ENSMUSG00000084902	Gm281	0.486587	0
ENSMUSG00000070594	Gm4788	0.465471	0.000141
ENSMUSG00000054556	Gm4876	0.460529	0.000303
ENSMUSG00000025936	Gm4956	0.316128	0
ENSMUSG00000085867	Gm5834	0.493565	0.000317
ENSMUSG00000091561	Gm6665	0.428408	0
ENSMUSG00000089835	Gm7097	0.407086	0
ENSMUSG00000072683	Gm7457	0.36299	1e-06
ENSMUSG00000085915	Gm8091	0.283743	0
ENSMUSG00000050157	Gm867	0.480694	0
ENSMUSG00000020014	Gm872	0.47972	3e-06
ENSMUSG00000047361	Gm973	0.484031	0
ENSMUSG00000038594	Gm9766	0.050144	0
ENSMUSG00000031748	Gnao1	0.468993	3e-06
ENSMUSG00000040009	Gnaz	0.401171	0.000108
ENSMUSG00000041717	Golt1a	0.419247	0.000139
ENSMUSG00000049092	Gpr137c	0.41136	0
ENSMUSG00000041762	Gpr155	0.478619	0
ENSMUSG00000046961	Gpr156	0.420029	0.001681
ENSMUSG00000056679	Gpr173	0.423078	0.000713
ENSMUSG00000047415	Gpr68	0.482449	0.000144
ENSMUSG00000051043	Gprc5c	0.478063	0.000129
ENSMUSG00000042808	Gpx2	0.421696	6e-06
ENSMUSG00000004837	Grap	0.496366	0
ENSMUSG00000020524	Gria1	0.459107	0.007645
ENSMUSG00000001986	Gria3	0.455704	0.000544
ENSMUSG00000026959	Grin1	0.468376	0.001718
ENSMUSG00000063239	Grm4	0.444847	0.000424
ENSMUSG00000024211	Grm8	0.374817	4.6e-05
ENSMUSG00000026879	Gsn	0.465472	0
ENSMUSG00000071723	Gspt2	0.487949	0.001834
ENSMUSG00000074183	Gsta1	0.300152	0
ENSMUSG00000057933	Gsta2	0.361307	0
ENSMUSG00000025934	Gsta3	0.225198	0
ENSMUSG00000032348	Gsta4	0.498098	0
ENSMUSG00000058135	Gstm1	0.495087	3e-06
ENSMUSG00000040562	Gstm2	0.425294	2.3e-05
ENSMUSG00000004038	Gstm3	0.422622	0.00185
ENSMUSG00000027890	Gstm4	0.302198	0.007321
ENSMUSG00000004035	Gstm7	0.355405	0.001399
ENSMUSG00000025068	Gsto1	0.388708	1e-06
ENSMUSG00000007610	Gtpbp3	0.469216	1e-06
ENSMUSG00000033910	Gucy1a3	0.488289	0.000484
ENSMUSG00000023132	Gzma	0.382473	0
ENSMUSG00000042385	Gzmk	0.400592	1e-06
ENSMUSG00000024334	H2-Oa	0.489036	0.000737
ENSMUSG00000041538	H2-Ob	0.402389	0
ENSMUSG00000055609	Hba-x	0.448497	3e-05
ENSMUSG00000052305	Hbb-b1	0.489291	2e-05
ENSMUSG00000020331	Hcn2	0.12383	0.001039
ENSMUSG00000038664	Herc1	0.396963	2e-05
ENSMUSG00000064325	Hhip	0.399524	0
ENSMUSG00000047246	Hist1h2be	0.377561	1.6e-05
ENSMUSG00000003949	Hlf	0.4432	0.004984
ENSMUSG00000066842	Hmcn1	0.414753	0.006922
ENSMUSG00000027875	Hmgcs2	0.363155	0
ENSMUSG00000079560	Hoxa3	0.461563	0
ENSMUSG00000048763	Hoxb3	0.449742	0.002563
ENSMUSG00000084844	Hoxb3os	0.492106	0
ENSMUSG00000031613	Hpgd	0.367282	0
ENSMUSG00000039628	Hs3st6	0.37762	2.4e-05
ENSMUSG00000016194	Hsd11b1	0.18791	1e-06
ENSMUSG00000024507	Hsd17b4	0.380111	3e-06
ENSMUSG00000025261	Huwe1	0.399951	5.7e-05
ENSMUSG00000010051	Hyal1	0.407087	0
ENSMUSG00000059854	Hydin	0.475727	0.000289
ENSMUSG00000062488	I830012O16Rik	0.497289	0.002134
ENSMUSG00000054203	Ifi205	0.469058	0.002274
ENSMUSG00000079017	Ifi27l2a	0.47691	0.000233
ENSMUSG00000045777	Ifitm10	0.41665	0
ENSMUSG00000054966	Ifltd1	0.31596	1.3e-05
ENSMUSG00000040040	Ift88	0.497066	0.000146
ENSMUSG00000023830	Igf2r	0.49116	0.006499
ENSMUSG00000076613	Ighg	0.211822	0.000403
ENSMUSG00000076614	Ighg1	0.164681	0.000684
ENSMUSG00000076613	Ighg2b	0.211822	0.000403
ENSMUSG00000076612	Ighg2c	0.209603	1e-06
ENSMUSG00000076617	Ighm	0.171923	0.000175
ENSMUSG00000067149	Igj	0.328002	1e-05
ENSMUSG00000076583	Igkv8-24	0.189766	0.00053
ENSMUSG00000076937	Iglc2	0.201434	0
ENSMUSG00000076934	Iglv1	0.287833	0.000175
ENSMUSG00000018168	Ikzf3	0.349396	0.000135
ENSMUSG00000056899	Immp2l	0.499044	1e-06
ENSMUSG00000003477	Inmt	0.473467	3e-06
ENSMUSG00000026301	Iqca	0.498137	1e-05
ENSMUSG00000029601	Iqcd	0.436286	1.1e-05
ENSMUSG00000035578	Iqcg	0.476611	0
ENSMUSG00000021676	Iqgap2	0.40887	1e-05
ENSMUSG00000034312	Iqsec1	0.463781	0.001584
ENSMUSG00000041115	Iqsec2	0.385551	4.8e-05
ENSMUSG00000046192	Iqub	0.49582	0.001989
ENSMUSG00000025498	Irf7	0.480982	2e-06
ENSMUSG00000034664	Itga2b	0.407504	0.0003
ENSMUSG00000030786	Itgam	0.499352	0.000951
ENSMUSG00000020758	Itgb4	0.492783	3.8e-05
ENSMUSG00000001281	Itgb7	0.444466	0
ENSMUSG00000037254	Itih2	0.494123	0.0014
ENSMUSG00000027296	Itpka	0.48047	1e-06
ENSMUSG00000022957	Itsn1	0.461603	0.005836
ENSMUSG00000063568	Jazf1	0.480473	0
ENSMUSG00000061751	Kalrn	0.481039	0.001661
ENSMUSG00000035407	Kank4	0.361256	5e-06
ENSMUSG00000041298	Katnal1	0.450267	0
ENSMUSG00000025420	Katnal2	0.494984	0.000744
ENSMUSG00000031787	Katnb1	0.459538	0
ENSMUSG00000038319	Kcnh2	0.341999	0.000104
ENSMUSG00000037579	Kcnh3	0.414611	1.8e-05
ENSMUSG00000025221	Kcnip2	0.391348	0.000356
ENSMUSG00000054934	Kcnmb4	0.472185	0
ENSMUSG00000054342	Kcnn4	0.46138	3e-06
ENSMUSG00000051727	Kctd14	0.480852	0
ENSMUSG00000010021	Kif19a	0.493746	4e-06
ENSMUSG00000022629	Kif21a	0.4994	0
ENSMUSG00000026494	Kif26b	0.459526	0.000881
ENSMUSG00000060176	Kif27	0.480214	0
ENSMUSG00000023999	Kif6	0.499221	0
ENSMUSG00000032489	Kif9	0.495554	0
ENSMUSG00000091251	Kiss1	0.418382	0.00012
ENSMUSG00000067616	Klk11	0.456257	0.000397
ENSMUSG00000030165	Klrd1	0.405459	0
ENSMUSG00000066129	Kndc1	0.488752	7.2e-05
ENSMUSG00000022875	Kng1	0.470762	0.002775
ENSMUSG00000054146	Krt15	0.324256	0.004143
ENSMUSG00000030124	Lag3	0.446485	0.001569
ENSMUSG00000019846	Lama4	0.408135	6.8e-05
ENSMUSG00000004383	Large	0.471107	5e-06
ENSMUSG00000030742	Lat	0.465863	0
ENSMUSG00000040751	Lat2	0.482508	3.7e-05
ENSMUSG00000051998	Lax1	0.197076	0
ENSMUSG00000032258	Lca5	0.499629	1e-06
ENSMUSG00000000409	Lck	0.467332	0.001478
ENSMUSG00000070877	Ldlrad1	0.482739	4e-06
ENSMUSG00000038194	Lhb	0.473339	0
ENSMUSG00000024395	Lims2	0.491238	0
ENSMUSG00000029228	Lnx1	0.487676	0.001072
ENSMUSG00000036832	Lpar3	0.36089	0
ENSMUSG00000033192	Lpcat2	0.485946	0.000221
ENSMUSG00000037605	Lphn3	0.418109	0
ENSMUSG00000056215	Lrguk	0.477249	8e-06
ENSMUSG00000001802	Lrp3	0.463011	0
ENSMUSG00000030125	Lrrc23	0.446662	0
ENSMUSG00000026961	Lrrc26	0.219131	0
ENSMUSG00000027702	Lrrc34	0.494079	1e-06
ENSMUSG00000054320	Lrrc36	0.460177	0
ENSMUSG00000063409	Lrrc43	0.477499	2.4e-05
ENSMUSG00000025145	Lrrc45	0.496666	0
ENSMUSG00000020878	Lrrc46	0.488322	0
ENSMUSG00000056598	Lrrc48	0.498436	0
ENSMUSG00000038637	Lrrc56	0.492968	0
ENSMUSG00000022375	Lrrc6	0.493294	0
ENSMUSG00000023084	Lrrc71	0.492581	2e-06
ENSMUSG00000007476	Lrrc8a	0.458901	0.001394
ENSMUSG00000027703	Lrriq4	0.326883	1.6e-05
ENSMUSG00000024399	Ltb	0.433961	1e-06
ENSMUSG00000032496	Ltf	0.315615	0.005843
ENSMUSG00000027297	Ltk	0.491057	0.003203
ENSMUSG00000022595	Lypd2	0.337762	5e-06
ENSMUSG00000040687	Madd	0.490638	0.006066
ENSMUSG00000040003	Magi2	0.498968	0.005947
ENSMUSG00000073174	Magi2	0.495006	0
ENSMUSG00000021363	Mak	0.444482	8.4e-05
ENSMUSG00000033207	Mamdc2	0.379279	2e-06
ENSMUSG00000020623	Map2k6	0.494818	0
ENSMUSG00000063704	Mapk15	0.480848	0
ENSMUSG00000018411	Mapt	0.48915	0
ENSMUSG00000026977	Mar7	0.441984	0.002788
ENSMUSG00000051098	Mblac2	0.462641	0.000155
ENSMUSG00000071856	Mcc	0.444676	3.2e-05
ENSMUSG00000001150	Mcm3ap	0.495149	0.001691
ENSMUSG00000025963	Mdh1b	0.398201	0
ENSMUSG00000005583	Mef2c	0.42893	0.000155
ENSMUSG00000057751	Megf6	0.476977	0.000463
ENSMUSG00000039270	Megf9	0.444205	4.6e-05
ENSMUSG00000026650	Meig1	0.496032	7e-06
ENSMUSG00000020160	Meis1	0.485508	0
ENSMUSG00000027210	Meis2	0.481936	1e-06
ENSMUSG00000036144	Meox2	0.48972	0.00105
ENSMUSG00000039958	Mettl20	0.439901	0
ENSMUSG00000045555	Mettl24	0.483965	0.008206
ENSMUSG00000042428	Mgat3	0.466108	0.0011
ENSMUSG00000040987	Mill2	0.486785	4.3e-05
ENSMUSG00000048416	Mlf1	0.497688	2.5e-05
ENSMUSG00000031740	Mmp2	0.499348	0
ENSMUSG00000029061	Mmp23	0.42813	1.2e-05
ENSMUSG00000032221	Mns1	0.4897	0
ENSMUSG00000029049	Morn1	0.486447	0
ENSMUSG00000029477	Morn3	0.491498	3e-06
ENSMUSG00000049670	Morn4	0.488343	0.000658
ENSMUSG00000026894	Morn5	0.48875	1e-06
ENSMUSG00000056290	Ms4a4b	0.47771	0.006717
ENSMUSG00000024675	Ms4a4c	0.44401	0
ENSMUSG00000024678	Ms4a4d	0.447762	0
ENSMUSG00000069769	Msi2	0.469424	0.001667
ENSMUSG00000040675	Mthfd1l	0.446989	0
ENSMUSG00000030522	Mtmr10	0.446084	0.001067
ENSMUSG00000028158	Mttp	0.323382	0
ENSMUSG00000045636	Mtus1	0.497919	0
ENSMUSG00000019982	Myb	0.486253	0
ENSMUSG00000033004	Mycbp2	0.491014	0.005611
ENSMUSG00000039110	Mycbpap	0.472592	0
ENSMUSG00000018830	Myh11	0.464686	0
ENSMUSG00000040752	Myh6	0.09591	0
ENSMUSG00000053093	Myh7	0.297826	0.002762
ENSMUSG00000061086	Myl4	0.077798	0
ENSMUSG00000020469	Myl7	0.072678	0
ENSMUSG00000067818	Myl9	0.48128	2.4e-05
ENSMUSG00000033577	Myo6	0.476844	0.002466
ENSMUSG00000041361	Myzap	0.497753	0
ENSMUSG00000079334	Nat6	0.447895	0
ENSMUSG00000052512	Nav2	0.462544	0
ENSMUSG00000051359	Ncald	0.374048	2e-06
ENSMUSG00000053702	Nebl	0.444525	0.001907
ENSMUSG00000031837	Necab2	0.433677	0.008582
ENSMUSG00000035032	Nek11	0.495108	1e-06
ENSMUSG00000026622	Nek2	0.495981	3.8e-05
ENSMUSG00000037738	Nek5	0.497034	1e-06
ENSMUSG00000034413	Neurl1b	0.373993	1e-06
ENSMUSG00000026259	Ngef	0.495579	0
ENSMUSG00000090113	Nhlrc4	0.343786	2e-06
ENSMUSG00000079481	Nhsl2	0.462468	0
ENSMUSG00000021910	Nisch	0.063172	0
ENSMUSG00000004612	Nkg7	0.452792	0.001769
ENSMUSG00000025723	Nmb	0.484788	4.2e-05
ENSMUSG00000035984	Nme5	0.498378	0
ENSMUSG00000042751	Nmnat2	0.48718	2.3e-05
ENSMUSG00000042988	Notum	0.451955	0.001845
ENSMUSG00000031257	Nox1	0.499951	0
ENSMUSG00000039577	Nphp4	0.404383	6e-05
ENSMUSG00000022206	Npr3	0.49507	0.006246
ENSMUSG00000003849	Nqo1	0.426078	0.000153
ENSMUSG00000031618	Nr3c2	0.429438	3.3e-05
ENSMUSG00000053310	Nrgn	0.351184	0.001858
ENSMUSG00000033768	Nrxn2	0.421549	0
ENSMUSG00000035513	Ntng2	0.465387	0.001408
ENSMUSG00000024228	Nudt12	0.495071	0.002102
ENSMUSG00000020844	Nxn	0.353102	0.000959
ENSMUSG00000041827	Oasl1	0.403976	0
ENSMUSG00000026211	Obsl1	0.496533	6e-06
ENSMUSG00000015001	Oc90	0.430922	0.002494
ENSMUSG00000047394	Odf3b	0.492909	0
ENSMUSG00000020456	Ogdh	0.445695	0.004182
ENSMUSG00000021749	Oit1	0.280766	0.001525
ENSMUSG00000042616	Oscp1	0.483869	0
ENSMUSG00000022758	P2rx6	0.473909	7e-05
ENSMUSG00000029468	P2rx7	0.441413	5e-06
ENSMUSG00000027765	P2ry1	0.370427	2e-06
ENSMUSG00000006675	P4htm	0.429728	1e-06
ENSMUSG00000033377	Palmd	0.499182	0
ENSMUSG00000026335	Pam	0.499175	0.0024
ENSMUSG00000032392	Parp16	0.47898	0.00912
ENSMUSG00000051375	Pcdh1	0.429174	0
ENSMUSG00000052613	Pcdh15	0.419996	0
ENSMUSG00000035566	Pcdh17	0.484712	7.3e-05
ENSMUSG00000029108	Pcdh7	0.45686	0
ENSMUSG00000007440	Pcdha1	0.488571	0.001662
ENSMUSG00000007440	Pcdha10	0.488571	0.001662
ENSMUSG00000007440	Pcdha11	0.488571	0.001662
ENSMUSG00000007440	Pcdha12	0.488571	0.001662
ENSMUSG00000007440	Pcdha2	0.488571	0.001662
ENSMUSG00000007440	Pcdha4	0.488571	0.001662
ENSMUSG00000007440	Pcdha5	0.488571	0.001662
ENSMUSG00000007440	Pcdha9	0.488571	0.001662
ENSMUSG00000007440	Pcdhac1	0.488571	0.001662
ENSMUSG00000007440	Pcdhac2	0.488571	0.001662
ENSMUSG00000038370	Pcp4l1	0.466184	8e-06
ENSMUSG00000004347	Pde1c	0.469684	0
ENSMUSG00000041741	Pde3a	0.441422	1.4e-05
ENSMUSG00000030671	Pde3b	0.46943	0.004001
ENSMUSG00000041119	Pde9a	0.493304	0
ENSMUSG00000029231	Pdgfra	0.402043	0
ENSMUSG00000022090	Pdlim2	0.325278	0.000308
ENSMUSG00000020388	Pdlim4	0.387498	0.000101
ENSMUSG00000032788	Pdxk	0.49286	7e-05
ENSMUSG00000028073	Pear1	0.454844	1e-06
ENSMUSG00000055866	Per2	0.486612	0
ENSMUSG00000028957	Per3	0.397319	0
ENSMUSG00000030413	Pglyrp1	0.498755	0.000417
ENSMUSG00000030729	Pgm2l1	0.403117	1e-06
ENSMUSG00000054728	Phactr1	0.496841	1e-06
ENSMUSG00000079484	Phyhd1	0.458901	0.000425
ENSMUSG00000024011	Pi16	0.461928	0
ENSMUSG00000022064	Pibf1	0.462663	0
ENSMUSG00000045658	Pid1	0.491242	1e-06
ENSMUSG00000025728	Pigq	0.492399	0
ENSMUSG00000000167	Pih1d2	0.499661	0
ENSMUSG00000026447	Pik3c2b	0.431612	3.1e-05
ENSMUSG00000034614	Pik3ip1	0.457881	0
ENSMUSG00000031379	Pir	0.403417	0
ENSMUSG00000035934	Pknox2	0.428119	0.000108
ENSMUSG00000039943	Plcb4	0.499465	0
ENSMUSG00000029055	Plch2	0.395845	9.6e-05
ENSMUSG00000041757	Plekha6	0.328594	0
ENSMUSG00000011305	Plin5	0.472647	1.6e-05
ENSMUSG00000038583	Pln	0.181247	2.8e-05
ENSMUSG00000032377	Plscr4	0.432287	0
ENSMUSG00000023345	Poc1a	0.475606	0
ENSMUSG00000020718	Polg2	0.498796	3e-06
ENSMUSG00000027427	Polr3f	0.480761	0.000169
ENSMUSG00000002588	Pon1	0.34924	0
ENSMUSG00000022803	Popdc2	0.320244	1.6e-05
ENSMUSG00000005514	Por	0.489906	0
ENSMUSG00000031169	Porcn	0.472624	0
ENSMUSG00000024174	Pot1b	0.34538	9e-06
ENSMUSG00000037166	Ppp1r14a	0.432266	0
ENSMUSG00000035179	Ppp1r32	0.467631	5e-06
ENSMUSG00000025916	Ppp1r42	0.470251	0.005609
ENSMUSG00000024500	Ppp2r2b	0.483783	9.4e-05
ENSMUSG00000022092	Ppp3cc	0.407885	5.9e-05
ENSMUSG00000069378	Prdm6	0.47398	0.000665
ENSMUSG00000026701	Prdx6	0.499511	0
ENSMUSG00000048960	Prex2	0.461106	0
ENSMUSG00000036158	Prickle1	0.459519	0
ENSMUSG00000045038	Prkce	0.471367	1.4e-05
ENSMUSG00000052920	Prkg1	0.48465	0.000156
ENSMUSG00000029086	Prom1	0.486971	1e-06
ENSMUSG00000048752	Prss50	0.488191	0.000203
ENSMUSG00000053198	Prx	0.434294	6.8e-05
ENSMUSG00000030465	Psd3	0.491223	9.1e-05
ENSMUSG00000005779	Psmb4	0.266526	0.000321
ENSMUSG00000019303	Psmc3ip	0.492111	3e-05
ENSMUSG00000026229	Psmd1	0.166932	2.7e-05
ENSMUSG00000032322	Pstpip1	0.478162	0
ENSMUSG00000017969	Ptgis	0.491614	0
ENSMUSG00000027843	Ptpn22	0.435976	0.001861
ENSMUSG00000020154	Ptprb	0.489069	0
ENSMUSG00000028399	Ptprd	0.420096	0.001017
ENSMUSG00000028909	Ptpru	0.479769	0
ENSMUSG00000068748	Ptprz1	0.423517	0.001291
ENSMUSG00000020175	Rab36	0.441827	0.000382
ENSMUSG00000036943	Rab8b	0.447717	0
ENSMUSG00000022621	Rabl2	0.482436	0
ENSMUSG00000026594	Ralgps2	0.465937	0.002756
ENSMUSG00000001240	Ramp2	0.424874	0
ENSMUSG00000070565	Rasal2	0.47383	4.7e-05
ENSMUSG00000032356	Rasgrf1	0.367353	0
ENSMUSG00000032946	Rasgrp2	0.459856	0
ENSMUSG00000039607	Rbms3	0.421043	0
ENSMUSG00000020752	Recql5	0.468843	0
ENSMUSG00000033061	Resp18	0.471173	0.000314
ENSMUSG00000030110	Ret	0.360767	0
ENSMUSG00000024206	Rfx2	0.486436	7.3e-05
ENSMUSG00000029101	Rgs12	0.498395	0
ENSMUSG00000059810	Rgs3	0.472687	0.005278
ENSMUSG00000017692	Rhbdl3	0.494155	0.001077
ENSMUSG00000019944	Rhobtb1	0.440803	0.007961
ENSMUSG00000025257	Ribc1	0.462628	0.000215
ENSMUSG00000028139	Riiad1	0.484181	1e-06
ENSMUSG00000057455	Rit2	0.490163	0.000431
ENSMUSG00000049878	Rlf	0.40662	1e-06
ENSMUSG00000021880	Rnase6	0.422206	0.001118
ENSMUSG00000041528	Rnf123	0.471521	0.000688
ENSMUSG00000052949	Rnf157	0.485399	0
ENSMUSG00000000365	Rnf17	0.459939	0.001814
ENSMUSG00000029130	Rnf32	0.493056	1e-06
ENSMUSG00000028150	Rorc	0.323394	0
ENSMUSG00000031174	Rpgr	0.479754	1.2e-05
ENSMUSG00000033282	Rpgrip1l	0.459489	0.000559
ENSMUSG00000058558	Rpl5	0.171262	9.8e-05
ENSMUSG00000025583	Rptor	0.489338	0
ENSMUSG00000073733	Rsg1	0.48742	1e-06
ENSMUSG00000024033	Rsph1	0.485275	1e-06
ENSMUSG00000075569	Rsph10b2	0.488631	7.8e-05
ENSMUSG00000039552	Rsph4a	0.357179	0.000448
ENSMUSG00000009070	Rtdr1	0.498375	0
ENSMUSG00000023066	Rttn	0.439774	7e-06
ENSMUSG00000028133	Rwdd3	0.495133	2.1e-05
ENSMUSG00000056071	S100a9	0.487123	0.000647
ENSMUSG00000024653	Scgb1a1	0.374016	0
ENSMUSG00000038791	Scgb3a2	0.497317	0.000422
ENSMUSG00000054986	Sec14l3	0.489789	0
ENSMUSG00000001052	Sec24b	0.463205	0
ENSMUSG00000074764	Sel1l2	0.481005	0
ENSMUSG00000068874	Selenbp1	0.46883	0
ENSMUSG00000068877	Selenbp2	0.489572	0
ENSMUSG00000022231	Sema5a	0.452996	0.002781
ENSMUSG00000019647	Sema6a	0.40827	0
ENSMUSG00000000486	Sept1	0.422784	1.8e-05
ENSMUSG00000072214	Sept5	0.380755	0
ENSMUSG00000050379	Sept6	0.020428	2e-06
ENSMUSG00000041481	Serpina3g	0.490452	0.009544
ENSMUSG00000023764	Sfi1	0.485659	0
ENSMUSG00000028488	Sh3gl2	0.483542	8.7e-05
ENSMUSG00000022623	Shank3	0.437919	0
ENSMUSG00000091722	Siah3	0.444173	0
ENSMUSG00000054021	Sirt5	0.472579	1e-06
ENSMUSG00000051367	Six1	0.379908	0.000449
ENSMUSG00000054074	Skida1	0.398229	0
ENSMUSG00000038179	Slamf7	0.442147	6e-06
ENSMUSG00000022899	Slc15a2	0.486848	2.9e-05
ENSMUSG00000040938	Slc16a11	0.293936	0
ENSMUSG00000020102	Slc16a7	0.434761	0
ENSMUSG00000037762	Slc16a9	0.457876	0.000299
ENSMUSG00000027340	Slc23a2	0.479337	6.9e-05
ENSMUSG00000004902	Slc25a18	0.471182	0.000944
ENSMUSG00000031808	Slc27a1	0.443392	0.000379
ENSMUSG00000027359	Slc27a2	0.494443	0.0046
ENSMUSG00000023169	Slc38a1	0.461018	1.9e-05
ENSMUSG00000031170	Slc38a5	0.465649	0.000578
ENSMUSG00000027074	Slc43a3	0.498659	0
ENSMUSG00000028360	Slc44a5	0.491621	0.005442
ENSMUSG00000029650	Slc46a3	0.403356	0
ENSMUSG00000006576	Slc4a3	0.390024	8e-06
ENSMUSG00000068323	Slc4a5	0.488029	0
ENSMUSG00000055368	Slc6a2	0.487128	0.004634
ENSMUSG00000030495	Slc7a10	0.403858	0
ENSMUSG00000063975	Slco1a5	0.428917	0.000493
ENSMUSG00000036867	Smad6	0.450212	0
ENSMUSG00000055027	Smyd1	0.471638	0
ENSMUSG00000025889	Snca	0.43542	0.001057
ENSMUSG00000023064	Sncg	0.464275	4.5e-05
ENSMUSG00000044772	Sntn	0.498381	1e-06
ENSMUSG00000025006	Sorbs1	0.401124	0.001985
ENSMUSG00000049313	Sorl1	0.433994	0.003392
ENSMUSG00000090828	Sox2ot	0.295461	0
ENSMUSG00000070031	Sp140	0.456654	9e-06
ENSMUSG00000001948	Spa17	0.487077	0
ENSMUSG00000053153	Spag16	0.488085	5e-06
ENSMUSG00000027867	Spag17	0.490403	0.009032
ENSMUSG00000022783	Spag6	0.492795	8e-06
ENSMUSG00000066196	Spag8	0.458805	0
ENSMUSG00000021990	Spata13	0.435806	0.005816
ENSMUSG00000026611	Spata17	0.489017	1.3e-05
ENSMUSG00000029155	Spata18	0.466977	4.9e-05
ENSMUSG00000022805	Spata26	0.486132	1e-06
ENSMUSG00000021007	Spata7	0.445025	2e-06
ENSMUSG00000072663	Spef2	0.476095	7e-06
ENSMUSG00000043065	Spice1	0.498087	0
ENSMUSG00000010154	Spire2	0.499398	0
ENSMUSG00000020315	Spnb2	0.42618	1e-06
ENSMUSG00000067889	Spnb3	0.454869	6e-06
ENSMUSG00000026295	Spp2	0.403557	0
ENSMUSG00000053877	Srcap	0.476035	0
ENSMUSG00000021134	Srsf5	0.475442	0
ENSMUSG00000039086	Ss18l1	0.457719	1e-06
ENSMUSG00000040710	St8sia4	0.482728	0.000289
ENSMUSG00000042286	Stab1	0.456455	0
ENSMUSG00000033705	Stard9	0.443707	0.001645
ENSMUSG00000056458	Stk30	0.489373	1e-06
ENSMUSG00000031027	Stk33	0.4035	0
ENSMUSG00000033276	Stk36	0.490837	8.4e-05
ENSMUSG00000036923	Stox1	0.495212	0.001781
ENSMUSG00000046314	Stxbp6	0.431069	0
ENSMUSG00000019178	Styxl1	0.484312	0.000329
ENSMUSG00000030711	Sult1a1	0.356604	0
ENSMUSG00000029273	Sult1d1	0.226124	8.6e-05
ENSMUSG00000000739	Sult5a1	0.460698	0.000487
ENSMUSG00000020059	Sycp3	0.370911	0
ENSMUSG00000009394	Syn2	0.462105	5.8e-05
ENSMUSG00000004961	Syt5	0.488893	1.5e-05
ENSMUSG00000058159	T2	0.4865	0.006003
ENSMUSG00000022414	Tab1	0.470347	2.3e-05
ENSMUSG00000032085	Tagln	0.497455	1.5e-05
ENSMUSG00000026632	Tatdn3	0.356604	0
ENSMUSG00000020096	Tbata	0.461717	0.001546
ENSMUSG00000029174	Tbc1d1	0.436913	0.00067
ENSMUSG00000052302	Tbc1d30	0.457543	0.000809
ENSMUSG00000023923	Tbc1d5	0.46838	0.002242
ENSMUSG00000039230	Tbcd	0.443447	1e-06
ENSMUSG00000025246	Tbl1x	0.477927	0.002975
ENSMUSG00000000093	Tbx2	0.484855	0
ENSMUSG00000018263	Tbx5	0.395058	0.00134
ENSMUSG00000045680	Tcf21	0.422917	0
ENSMUSG00000053477	Tcf4	0.491339	2.6e-05
ENSMUSG00000000782	Tcf7	0.436109	0.000341
ENSMUSG00000062859	Tcp11	0.473265	0
ENSMUSG00000023949	Tcte1	0.428775	0
ENSMUSG00000047671	Tctex1d4	0.437324	0
ENSMUSG00000029386	Tctn2	0.498252	0
ENSMUSG00000022389	Tef	0.427546	0
ENSMUSG00000020799	Tekt1	0.485221	0
ENSMUSG00000028845	Tekt2	0.49225	1e-06
ENSMUSG00000024175	Tekt4	0.390471	0
ENSMUSG00000090626	Tex9	0.407393	0
ENSMUSG00000029287	Tgfbr3	0.435845	0.008048
ENSMUSG00000062175	Tgif2	0.479465	3e-06
ENSMUSG00000002489	Tiam1	0.42589	0
ENSMUSG00000030317	Timp4	0.443911	0.000449
ENSMUSG00000031639	Tlr3	0.452996	0.000431
ENSMUSG00000036151	Tm6sf2	0.439588	0.000194
ENSMUSG00000020895	Tmem107	0.499259	0
ENSMUSG00000040828	Tmem146	0.428849	0.00016
ENSMUSG00000024245	Tmem178	0.452906	6.6e-05
ENSMUSG00000043164	Tmem212	0.458751	0
ENSMUSG00000050270	Tmem220	0.480075	2e-06
ENSMUSG00000045036	Tmem232	0.387093	4e-05
ENSMUSG00000022537	Tmem44	0.489411	0
ENSMUSG00000049488	Tmem67	0.497296	0.004717
ENSMUSG00000062210	Tnfaip8	0.392873	0.002561
ENSMUSG00000039304	Tnfsf10	0.45534	0
ENSMUSG00000026725	Tnn	0.396678	0
ENSMUSG00000035458	Tnni3	0.479081	0
ENSMUSG00000026414	Tnnt2	0.175441	0
ENSMUSG00000039477	Tnrc18	0.488378	0.004082
ENSMUSG00000020422	Tns3	0.498414	0.002023
ENSMUSG00000033327	Tnxb	0.424141	0.000106
ENSMUSG00000034292	Traf3ip1	0.485252	6e-05
ENSMUSG00000076498	Trbc2	0.351393	0
ENSMUSG00000018548	Trim37	0.458938	0.000298
ENSMUSG00000029026	Trp73	0.486843	4.6e-05
ENSMUSG00000052387	Trpm3	0.416845	4e-06
ENSMUSG00000060771	Tsga10	0.465616	1e-06
ENSMUSG00000049580	Tsku	0.275469	0
ENSMUSG00000031893	Tsnaxip1	0.497524	0
ENSMUSG00000027217	Tspan18	0.490699	3.2e-05
ENSMUSG00000058254	Tspan7	0.493706	2e-06
ENSMUSG00000091166	Tstd1	0.461148	0
ENSMUSG00000040219	Ttc12	0.498075	0
ENSMUSG00000039021	Ttc16	0.441813	1e-06
ENSMUSG00000039543	Ttc18	0.472682	1e-06
ENSMUSG00000032514	Ttc21a	0.490884	4e-06
ENSMUSG00000006784	Ttc25	0.496204	1e-05
ENSMUSG00000037101	Ttc29	0.494084	0
ENSMUSG00000029074	Ttll10	0.303596	0
ENSMUSG00000074673	Ttll9	0.387525	0
ENSMUSG00000051786	Tubgcp6	0.465898	0.00024
ENSMUSG00000022615	Tymp	0.436524	0.004466
ENSMUSG00000043621	Ubxn10	0.468254	0
ENSMUSG00000012126	Ubxn11	0.494334	0
ENSMUSG00000089917	Uckl1	0.465081	0
ENSMUSG00000040936	Ulk4	0.488875	0
ENSMUSG00000018845	Unc45b	0.28321	0
ENSMUSG00000043592	Unc5cl	0.302556	0
ENSMUSG00000059534	Uqcr10	0.440096	0.00463
ENSMUSG00000032010	Usp2	0.491045	2.2e-05
ENSMUSG00000069044	Usp9y	0.489128	5e-06
ENSMUSG00000027962	Vcam1	0.498375	0
ENSMUSG00000020402	Vdac1	0.252839	0.000196
ENSMUSG00000000903	Vpreb3	0.300807	0
ENSMUSG00000037646	Vps13b	0.443569	0.000178
ENSMUSG00000051076	Vtcn1	0.32803	2e-06
ENSMUSG00000017344	Vtn	0.406402	0.000629
ENSMUSG00000030889	Vwa3a	0.497592	0
ENSMUSG00000026115	Vwa3b	0.438471	0
ENSMUSG00000022455	Wbp2nl	0.395974	7.6e-05
ENSMUSG00000043940	Wdfy3	0.482191	8.7e-05
ENSMUSG00000020319	Wdpcp	0.444558	2.6e-05
ENSMUSG00000020904	Wdr16	0.365555	2e-06
ENSMUSG00000037890	Wdr19	0.483467	0
ENSMUSG00000028391	Wdr31	0.487135	0
ENSMUSG00000024400	Wdr33	0.42237	1e-06
ENSMUSG00000040389	Wdr47	0.423949	0.003751
ENSMUSG00000071550	Wdr52	0.463052	0
ENSMUSG00000030032	Wdr54	0.490981	2e-06
ENSMUSG00000042050	Wdr60	0.423134	0
ENSMUSG00000043020	Wdr63	0.49396	0
ENSMUSG00000028730	Wdr65	0.482668	0
ENSMUSG00000029442	Wdr66	0.496723	1e-05
ENSMUSG00000053161	Wdr69	0.371906	1.3e-05
ENSMUSG00000044976	Wdr72	0.476252	0.001125
ENSMUSG00000035126	Wdr78	0.496377	4e-06
ENSMUSG00000039099	Wdr93	0.443939	1e-06
ENSMUSG00000044948	Wdr96	0.469891	0
ENSMUSG00000031016	Wee1	0.480762	0
ENSMUSG00000076434	Wfdc3	0.440016	7.2e-05
ENSMUSG00000020218	Wif1	0.455756	0.000368
ENSMUSG00000015957	Wnt11	0.495066	8e-06
ENSMUSG00000026117	Zap70	0.452287	0
ENSMUSG00000022708	Zbtb20	0.496135	6e-06
ENSMUSG00000042851	Zc3h6	0.46738	0.003552
ENSMUSG00000024238	Zeb1	0.489535	0.000279
ENSMUSG00000083674	Zfp133-ps	0.367519	0
ENSMUSG00000022987	Zfp641	0.366616	0.002818
ENSMUSG00000050064	Zfp697	0.479607	9e-06
ENSMUSG00000071477	Zfp777	0.489385	0.00159
ENSMUSG00000074472	Zfp872	0.462373	2.2e-05
ENSMUSG00000010044	Zmynd10	0.458573	0
ENSMUSG00000070806	Zmynd12	0.484957	0
ENSMUSG00000039671	Zmynd8	0.498358	2.4e-05
ENSMUSG00000055670	Zzef1	0.478204	0.002235

## Sheet: ViteWTumor_ControlTumor_UP
Enembl GeneID	Gene symbol	foldchange	FDR
ENSMUSG00000096382		2.73207	1e-05
ENSMUSG00000041707	1810011H11Rik	2.51129	5e-05
ENSMUSG00000013974	1810033B17Rik	2.15619	0
ENSMUSG00000039990	2700050L05Rik	2.0032	0.00013
ENSMUSG00000028060	2810403A07Rik	2.07657	0
ENSMUSG00000089707	4921525B02Rik	2.00663	1e-05
ENSMUSG00000085956	4930481B07Rik	2.64773	0.00014
ENSMUSG00000086607	4930511M06Rik	5.43616	0.00275
ENSMUSG00000051758	4930544M13Rik	2.22971	6e-05
ENSMUSG00000028475	5430416O09Rik	2.01309	0.00046
ENSMUSG00000066607	6030419C18Rik	2.40767	0
ENSMUSG00000024030	Abcg1	2.60652	0
ENSMUSG00000025287	Acot9	2.15564	0
ENSMUSG00000027380	Acoxl	2.56522	0
ENSMUSG00000026834	Acvr1c	2.01931	3e-05
ENSMUSG00000022893	Adamts1	2.31639	0
ENSMUSG00000030022	Adamts9	2.22694	1e-05
ENSMUSG00000020654	Adcy3	2.01572	1e-05
ENSMUSG00000029772	Ahcyl2	2.32089	0
ENSMUSG00000020288	Ahsa2	2.45867	0
ENSMUSG00000056145	AI504432	2.48769	8e-05
ENSMUSG00000073490	AI607873	2.76943	0
ENSMUSG00000017390	Aldoc	2.08244	0
ENSMUSG00000025701	Alox5	2.76924	0
ENSMUSG00000050022	Amz1	2.42264	0
ENSMUSG00000032249	Anp32a	2.0511	0.00893
ENSMUSG00000000049	Apoh	2.04677	0.00047
ENSMUSG00000029378	Areg	2.00967	0
ENSMUSG00000063506	Arhgap22	2.06018	3e-05
ENSMUSG00000037447	Arid5a	2.01138	0.00032
ENSMUSG00000064145	Arih2	2.40306	0.00011
ENSMUSG00000055116	Arntl	2.72574	1e-05
ENSMUSG00000026628	Atf3	2.71672	0
ENSMUSG00000046808	Atp10d	2.38045	0.00742
ENSMUSG00000038094	Atp13a4	2.21209	6e-05
ENSMUSG00000038600	Atp6v0a4	2.39245	4e-05
ENSMUSG00000028238	Atp6v0d2	3.06195	0
ENSMUSG00000026394	Atp6v1g3	3.17199	0
ENSMUSG00000029673	Auts2	2.39215	0
ENSMUSG00000002602	Axl	2.16185	0
ENSMUSG00000004085	B230120H23Rik	2.13399	0.00035
ENSMUSG00000025316	Banp	3.78715	0
ENSMUSG00000035021	Baz1a	2.20603	0.00014
ENSMUSG00000089929	Bcl2a1b	2.07014	0
ENSMUSG00000053175	Bcl3	2.01588	2e-05
ENSMUSG00000037418	Best1	2.01438	0.00696
ENSMUSG00000014329	Bicc1	2.0348	0.00181
ENSMUSG00000022863	Btg3	3.01727	0
ENSMUSG00000044092	C130050O18Rik	2.68405	1e-05
ENSMUSG00000051331	Cacna1c	2.56482	0.00067
ENSMUSG00000014226	Cacybp	2.05267	0
ENSMUSG00000026933	Camsap1	2.29986	3e-05
ENSMUSG00000036526	Card11	2.9119	0
ENSMUSG00000026928	Card9	2.18588	0.00025
ENSMUSG00000018927	Ccl6	2.16104	2e-05
ENSMUSG00000044707	Ccnjl	2.13808	0.0012
ENSMUSG00000025804	Ccr1	2.1251	2e-05
ENSMUSG00000023087	Ccrn4l	2.36243	0
ENSMUSG00000022667	Cd200r1	4.45517	0
ENSMUSG00000062082	Cd200r4	3.76369	0
ENSMUSG00000004609	Cd33	2.26346	0
ENSMUSG00000018774	Cd68	2.31664	0
ENSMUSG00000038147	Cd84	2.04	0.00027
ENSMUSG00000040809	Chi3l3	2.88295	0.00014
ENSMUSG00000063779	Chi3l4	2.16014	0.00161
ENSMUSG00000043873	Chi3l7	2.50293	0.00022
ENSMUSG00000001774	Chordc1	2.90616	0
ENSMUSG00000022219	Cideb	2.27394	0.00058
ENSMUSG00000068663	Clec16a	3.05702	3e-05
ENSMUSG00000030148	Clec4a2	3.22987	0.00186
ENSMUSG00000043832	Clec4a3	2.12879	0.00377
ENSMUSG00000023349	Clec4n	2.98133	0
ENSMUSG00000079293	Clec7a	2.65486	0
ENSMUSG00000032024	Clmp	3.26042	0
ENSMUSG00000039488	Cntn5	2.59971	5e-05
ENSMUSG00000001865	Cpa3	2.58085	0
ENSMUSG00000020183	Cpm	2.08534	0
ENSMUSG00000007888	Crlf1	2.57858	0
ENSMUSG00000071713	Csf2rb	2.30775	0
ENSMUSG00000028179	Cth	2.3749	0
ENSMUSG00000028633	Ctps	2.27751	0
ENSMUSG00000028111	Ctsk	2.26157	0
ENSMUSG00000029375	Cxcl15	2.52	0
ENSMUSG00000015340	Cybb	2.26319	0.00016
ENSMUSG00000026832	Cytip	2.55381	0
ENSMUSG00000050271	D8Ertd82e	2.52247	7e-05
ENSMUSG00000022150	Dab2	2.61626	0
ENSMUSG00000021559	Dapk1	2.53478	0
ENSMUSG00000037426	Depdc5	2.69652	4e-05
ENSMUSG00000042508	Dmtf1	2.84844	0.00285
ENSMUSG00000028410	Dnaja1	3.85787	0
ENSMUSG00000005483	Dnajb1	2.56909	0
ENSMUSG00000001542	Ell2	2.65844	0
ENSMUSG00000029675	Eln	2.42462	0
ENSMUSG00000024053	Emilin2	2.54035	0.00012
ENSMUSG00000063524	Eno1	2.06202	1e-05
ENSMUSG00000028289	Epha7	2.29509	2e-05
ENSMUSG00000025198	Erlin1	2.2424	0.00658
ENSMUSG00000031444	F10	4.41755	0
ENSMUSG00000031443	F7	2.64208	0
ENSMUSG00000054422	Fabp1	2.9619	0
ENSMUSG00000027530	Fabp12	2.11698	0.00304
ENSMUSG00000087247	Fam150a	2.81425	0
ENSMUSG00000030303	Far2	2.85164	0
ENSMUSG00000026656	Fcgr2b	2.30295	0.00108
ENSMUSG00000059498	Fcgr3	2.28905	0
ENSMUSG00000022788	Fgd4	2.04378	0.0002
ENSMUSG00000028874	Fgr	2.03576	0.00062
ENSMUSG00000032643	Fhl3	2.62754	0.00411
ENSMUSG00000034898	Filip1	2.18147	9e-05
ENSMUSG00000055805	Fmnl1	2.10357	0.00563
ENSMUSG00000045551	Fpr1	2.18457	0.00654
ENSMUSG00000052270	Fpr2	2.33007	0
ENSMUSG00000004988	Fxyd4	2.21488	0
ENSMUSG00000057666	Gapdh	2.05209	0.00142
ENSMUSG00000032350	Gclc	2.09824	0
ENSMUSG00000058624	Gda	2.13008	0.00011
ENSMUSG00000022144	Gdnf	2.57117	0
ENSMUSG00000028214	Gem	2.35537	0
ENSMUSG00000050953	Gja1	2.08302	0
ENSMUSG00000047797	Gjb1	3.34349	0
ENSMUSG00000079414	Gm11110	2.99141	0
ENSMUSG00000086364	Gm11751	2.23907	0.00012
ENSMUSG00000085348	Gm12300	114.444	0
ENSMUSG00000081169	Gm12551	2.07148	0
ENSMUSG00000085599	Gm13449	2.38544	0
ENSMUSG00000079704	Gm14459	2.12921	0.00062
ENSMUSG00000074419	Gm15448	2.68891	0.00893
ENSMUSG00000083840	Gm15459	2.57212	0
ENSMUSG00000081665	Gm15922	3.55203	0.00037
ENSMUSG00000091095	Gm17305	2.47255	0.00022
ENSMUSG00000092609	Gm20481	10.3254	0
ENSMUSG00000021867	Gm9746	2.32126	0.00066
ENSMUSG00000089672	Gp49a	2.45408	0
ENSMUSG00000029816	Gpnmb	2.33519	2e-05
ENSMUSG00000025059	Gyk	3.21797	0.00129
ENSMUSG00000026874	Hc	2.56594	0
ENSMUSG00000027360	Hdc	2.32253	0
ENSMUSG00000030532	Hddc3	4.1444	0
ENSMUSG00000050244	Heatr1	2.20208	0
ENSMUSG00000037012	Hk1	5.24679	0
ENSMUSG00000000628	Hk2	2.3692	0
ENSMUSG00000090877	Hspa1b	14.4133	0
ENSMUSG00000015656	Hspa8	3.60762	0
ENSMUSG00000029657	Hsph1	3.00778	0
ENSMUSG00000064267	Hvcn1	2.02071	0.00186
ENSMUSG00000009828	Ick	2.47026	0.0002
ENSMUSG00000073489	Ifi204	2.21626	0.00104
ENSMUSG00000039217	Il18	2.05933	0
ENSMUSG00000026981	Il1rn	3.18362	0
ENSMUSG00000024810	Il33	2.44068	0
ENSMUSG00000037940	Inpp4b	2.74242	0
ENSMUSG00000025348	Itga7	2.19674	0
ENSMUSG00000070369	Itgad	2.57731	2e-05
ENSMUSG00000030789	Itgax	2.88942	1e-05
ENSMUSG00000000290	Itgb2	2.28965	2e-05
ENSMUSG00000021922	Itih4	2.10584	0.00011
ENSMUSG00000039672	Kcne2	2.09031	0
ENSMUSG00000000794	Kcnn3	2.66329	4e-05
ENSMUSG00000028438	Kif24	2.05035	0.00029
ENSMUSG00000040263	Klhdc4	2.03904	0
ENSMUSG00000054046	Klk13	2.44538	0.00015
ENSMUSG00000030265	Kras	2.30462	0
ENSMUSG00000026866	Kynu	2.73908	0
ENSMUSG00000021998	Lcp1	2.82612	0
ENSMUSG00000070873	Lilra5	2.83033	0
ENSMUSG00000062593	Lilrb4	2.28929	0
ENSMUSG00000024781	Lipa	2.01302	1e-05
ENSMUSG00000037095	Lrg1	2.7161	0
ENSMUSG00000027070	Lrp2	2.59742	0
ENSMUSG00000046079	Lrrc8d	2.07874	0.00046
ENSMUSG00000002020	Ltbp2	2.02557	0.00212
ENSMUSG00000020377	Ltc4s	2.09037	0
ENSMUSG00000032688	Malt1	2.6376	0.00109
ENSMUSG00000038886	Man2a2	2.18226	0.00032
ENSMUSG00000036853	Mcoln3	2.81368	0.00011
ENSMUSG00000032418	Me1	2.33263	0
ENSMUSG00000056476	Med12l	2.02724	0
ENSMUSG00000028655	Mfsd2a	7.37039	0
ENSMUSG00000049723	Mmp12	2.86966	0
ENSMUSG00000026712	Mrc1	3.17302	0
ENSMUSG00000024679	Ms4a6d	2.17251	0
ENSMUSG00000025044	Msr1	3.08415	0
ENSMUSG00000005667	Mthfd2	2.21312	0
ENSMUSG00000056328	Myh1	21.1314	0
ENSMUSG00000060180	Myh13	6.45625	0
ENSMUSG00000033196	Myh2	45.7347	0
ENSMUSG00000057003	Myh4	45.9097	0
ENSMUSG00000055775	Myh8	27.9715	0
ENSMUSG00000030672	Mylpf	40.682	0
ENSMUSG00000032220	Myo1e	2.12222	0
ENSMUSG00000024300	Myo1f	2.01093	0.00063
ENSMUSG00000078945	Naip2	2.95015	0.00088
ENSMUSG00000082956	Naip3	2.30112	0.00105
ENSMUSG00000071203	Naip5	3.95136	0.00815
ENSMUSG00000015880	Ncapg	2.07585	0.00593
ENSMUSG00000026480	Ncf2	2.12865	0
ENSMUSG00000058099	Nfam1	2.26942	0
ENSMUSG00000031661	Nkd1	2.43132	0.00042
ENSMUSG00000032691	Nlrp3	2.45762	0
ENSMUSG00000037362	Nov	3.36729	0
ENSMUSG00000036381	P2ry14	2.65079	0
ENSMUSG00000019916	P4ha1	2.75415	0
ENSMUSG00000016498	Pdcd1lg2	3.74693	2e-05
ENSMUSG00000028525	Pde4b	2.19702	0.00016
ENSMUSG00000019990	Pde7b	2.22748	4e-05
ENSMUSG00000025648	Pfkfb4	2.13607	0
ENSMUSG00000025017	Pik3ap1	2.56242	2e-05
ENSMUSG00000046245	Pilra	2.46432	0
ENSMUSG00000089942	Pira2	2.83268	0.00024
ENSMUSG00000040543	Pitpnm3	2.09201	0.00113
ENSMUSG00000031903	Pla2g15	2.19513	0
ENSMUSG00000021822	Plau	2.22996	0.00091
ENSMUSG00000020120	Plek	2.16216	5e-05
ENSMUSG00000027952	Pmvk	2.04364	1e-05
ENSMUSG00000036833	Pnpla7	2.03004	2e-05
ENSMUSG00000034607	Pof1b	2.04071	0.00054
ENSMUSG00000049553	Polr1a	2.25726	1e-05
ENSMUSG00000034006	Pqlc1	2.11162	0.00174
ENSMUSG00000039621	Prex1	2.06889	2e-05
ENSMUSG00000039126	Prune2	2.56655	0
ENSMUSG00000025487	Psmd13	2.53516	0
ENSMUSG00000047250	Ptgs1	2.05984	0
ENSMUSG00000024663	Rab3il1	2.67047	0
ENSMUSG00000064147	Rab44	2.27424	6e-05
ENSMUSG00000038807	Rap1gap2	2.07921	0.00101
ENSMUSG00000041992	Rapgef5	2.13775	0
ENSMUSG00000029333	Rasgef1b	2.68445	0
ENSMUSG00000030779	Rbbp6	2.04677	0.0002
ENSMUSG00000052137	Rbm12b2	2.1171	0.00133
ENSMUSG00000030222	Rerg	2.08724	0
ENSMUSG00000030110	Ret	2.03257	0
ENSMUSG00000061100	Retnla	2.38457	1e-05
ENSMUSG00000022651	Retnlg	2.40323	0.00021
ENSMUSG00000038530	Rgs4	3.9319	0
ENSMUSG00000041670	Rims1	2.06461	0.0004
ENSMUSG00000019893	Ros1	2.49597	0
ENSMUSG00000008682	Rpl10	3.11012	0.0001
ENSMUSG00000038900	Rpl12	2.27369	0.00915
ENSMUSG00000017404	Rpl19	2.39953	0.00504
ENSMUSG00000063316	Rpl27	2.54074	0.00757
ENSMUSG00000060036	Rpl3	4.16679	0.00034
ENSMUSG00000002500	Rpl3l	2.2687	0.00031
ENSMUSG00000037563	Rps16	2.10032	0.00648
ENSMUSG00000031309	Rps6ka3	2.06225	5e-05
ENSMUSG00000037846	Rtkn2	3.85633	0
ENSMUSG00000085925	Rtl1	2.63935	0.00149
ENSMUSG00000061815	Rufy4	2.04781	0.00015
ENSMUSG00000037071	Scd1	2.31957	0
ENSMUSG00000025202	Scd3	2.46623	0.00051
ENSMUSG00000057135	Scimp	2.23005	0
ENSMUSG00000001227	Sema6b	2.10171	0.00041
ENSMUSG00000069248	Serpinb6e	3.15762	0.00021
ENSMUSG00000037411	Serpine1	2.27843	0
ENSMUSG00000032009	Sesn3	2.1547	0
ENSMUSG00000031642	Sh3rf1	2.17463	3e-05
ENSMUSG00000022322	Shcbp1	2.10108	0.00235
ENSMUSG00000053930	Shisa6	2.6372	1e-05
ENSMUSG00000027322	Siglec1	2.5026	0
ENSMUSG00000039013	Siglec5	2.78767	0
ENSMUSG00000037902	Sirpa	3.81061	0
ENSMUSG00000095788	Sirpb1a	2.11329	1e-05
ENSMUSG00000095028	Sirpb1b	2.42297	1e-05
ENSMUSG00000074677	Sirpb1c	5.72156	0
ENSMUSG00000022372	Sla	3.3756	0
ENSMUSG00000055717	Slain1	2.19658	0
ENSMUSG00000024737	Slc15a3	2.01474	2e-05
ENSMUSG00000029416	Slc15a4	2.17368	0
ENSMUSG00000041920	Slc16a6	2.37601	0.00418
ENSMUSG00000063590	Slc22a28	2.25415	0.00045
ENSMUSG00000037636	Slc25a43	2.07588	4e-05
ENSMUSG00000020651	Slc26a4	2.62851	0
ENSMUSG00000022462	Slc38a2	2.06167	0
ENSMUSG00000020838	Slc6a4	2.15924	3e-05
ENSMUSG00000031297	Slc7a3	2.60118	0
ENSMUSG00000026065	Slc9a4	3.37528	0
ENSMUSG00000040693	Slco4c1	2.54958	0
ENSMUSG00000028007	Snx7	2.01831	0
ENSMUSG00000038248	Sobp	2.553	0
ENSMUSG00000053113	Socs3	2.32008	0
ENSMUSG00000059463	Spag11b	2.23101	0.00107
ENSMUSG00000050359	Sprr1a	3.59792	0
ENSMUSG00000078664	Sprr2a1	2.87423	1e-05
ENSMUSG00000079108	Srp54b	3.7437	0.00501
ENSMUSG00000073079	Srp54c	3.7437	0.00501
ENSMUSG00000032042	Srpr	2.1252	0
ENSMUSG00000030688	Stard10	2.25658	0.00041
ENSMUSG00000021457	Syk	2.06271	0.00977
ENSMUSG00000037217	Syn1	2.03696	0.00815
ENSMUSG00000043079	Synpo	2.28188	0
ENSMUSG00000049303	Syt12	2.06058	0.00053
ENSMUSG00000003134	Tbc1d8	2.11488	0
ENSMUSG00000055799	Tcf7l1	2.14112	9e-05
ENSMUSG00000024985	Tcf7l2	2.10598	0.00115
ENSMUSG00000029553	Tfec	3.30781	0
ENSMUSG00000053469	Tg	2.5024	0
ENSMUSG00000007613	Tgfbr1	2.20529	2e-05
ENSMUSG00000032289	Thsd4	2.1535	0.00529
ENSMUSG00000008305	Tle1	2.15396	0
ENSMUSG00000029829	Tmem213	2.47969	1e-05
ENSMUSG00000048572	Tmem252	2.76017	0
ENSMUSG00000022074	Tnfrsf10b	2.11814	0.00182
ENSMUSG00000023905	Tnfrsf12a	2.41999	0
ENSMUSG00000010751	Tnfrsf22	2.35373	0.00155
ENSMUSG00000035678	Tnfsf9	3.21692	0
ENSMUSG00000031097	Tnni2	41.0753	0
ENSMUSG00000029817	Tra2a	2.29522	0
ENSMUSG00000068735	Trp53i11	2.00177	1e-05
ENSMUSG00000036745	Ttll7	2.0517	0.00018
ENSMUSG00000030579	Tyrobp	2.00064	0
ENSMUSG00000001687	Ubl3	2.06214	0.00019
ENSMUSG00000053774	Ubxn7	2.03029	0.00103
ENSMUSG00000024319	Vps52	3.65688	0.00586
ENSMUSG00000024283	Wac	2.22367	0.0006
ENSMUSG00000037492	Zmat4	2.15172	0.0093
